# Supplementary material for: Transcriptional Differences between Rhesus Embryonic Stem Cells Generated from In Vitro and In Vivo Derived Embryos
Source: PLoS One. 2012 Sep 18;7(9):e43239. doi: 10.1371/journal.pone.0043239 (PMC3445581; doi:10.1371/journal.pone.0043239)
Supplement: Table S2 — dChip output generated from CEL files (GEO: GSE25198; http://www.ncbi.nlm.nih.gov/geo/query/acc.cgi?acc=GSE25198). (XLSX) [file pone.0043239.s003.xlsx]

## Sheet: Suppl Table 2
[COMPARE_CRITERIA_V2]
$NUM_OPTION_LINE=5
$ARRAY_LIST_FILE=
$COMPARE_ON_GENE_LIST=
$COMPARE_ON_USE_LIST=1
$AVERAGE_USING_STANDARD_ERROR=Yes
$OMIT_AFFY_CONTROL_GENE=Yes
$NUM_CRITERION=1
$Parenthesis	Combine	Baseline	Experiment	E/B>	or B/E>	Use	E-B>	or B-E>	P value <=
$No	and	1,2,3,4	5,6,7,8	2	2	Lower Bound	100	100	0.05
[COMPARE_RESULT]
probe set	baseline mean	experiment mean	fold change	lower bound of FC	upper bound of FC	difference of means	t statistic	P value	filtered	UniGene ID	Alignments	Gene Title	Gene Symbol	Entrez Gene	Gene Ontology Biological Process	Gene Ontology Cellular Component	Gene Ontology Molecular Function	Pathway	in Alex data
Mmu.10030.1.S1_at	3103.72	497.8	-6.23	-4.1	-9.45	-2605.92	-4.755	0.015792	*	Mmu.1223	chr8:61199310-61217383 (+) // 87.76 //	syndecan binding protein (syntenin)	SDCBP	698381	---	---	0005515 // protein binding // inferred from electronic annotation	---	TRUE
Mmu.10114.1.S1_at	292.92	41.35	-7.08	-4.04	-11.86	-251.57	-3.641	0.034042	*	Mmu.1125	chr10:29133611-29197103 (+) // 98.68 //	---	---	---	---	---	---	---	TRUE
Mmu.10116.1.S1_at	599.84	35.4	-16.94	-12.26	-25	-564.44	-9.059	0.002606	*	Mmu.8397	chr4:52872021-52872818 (-) // 99.38 //	Butyrylcholinesterase	BCHE	700484	0006633 // fatty acid biosynthetic process // inferred from electronic annotation /// 0008610 // lipid biosynthetic process // inferred from electronic annotation	0005783 // endoplasmic reticulum // inferred from electronic annotation /// 0016020 // membrane // inferred from electronic annotation /// 0016021 // integral to membrane // inferred from electronic annotation	---	---	TRUE
Mmu.10126.1.S1_at	764.42	55.33	-13.81	-9.69	-21.55	-709.09	-8.451	0.003017	*	Mmu.1866	chr1:26386792-26397005 (+) // 92.59 //	Eukaryotic translation initiation factor 4A, isoform 2	EIF4A2	707775	---	---	0003743 // translation initiation factor activity // inferred from electronic annotation	---	TRUE
Mmu.10134.1.S1_at	1485.67	129.35	-11.49	-7.06	-19.75	-1356.32	-4.851	0.01586	*	Mmu.1128	chr20:20875002-20900708 (+) // 93.65 //	methyltransferase like 9	METTL9	698159	---	---	---	---	TRUE
Mmu.10135.1.S1_at	1119.31	117.46	-9.53	-5.69	-20.8	-1001.85	-5.782	0.007877	*	Mmu.689	chr6:83651838-83659800 (-) // 98.86 //	cyclin H	CCNH	694224	0006350 // transcription // inferred from electronic annotation /// 0006366 // transcription from RNA polymerase II promoter // inferred from sequence or structural similarity /// 0007049 // cell cycle // inferred from electronic annotation /// 0045449 // regulation of transcription // inferred from electronic annotation	0005634 // nucleus // inferred from electronic annotation /// 0005675 // holo TFIIH complex // inferred from sequence or structural similarity	0004672 // protein kinase activity // inferred from sequence or structural similarity /// 0008094 // DNA-dependent ATPase activity // inferred from sequence or structural similarity /// 0008353 // RNA polymerase II carboxy-terminal domain kinase activity // inferred from sequence or structural similarity	---	TRUE
Mmu.10139.2.S1_at	4519.41	690.69	-6.54	-5.43	-7.94	-3828.72	-11.308	0.001099	*	Mmu.4448	chr10:5619880-5634779 (-) // 94.83 //	GNAS complex locus	GNAS	694289	0001958 // endochondral ossification // inferred from electronic annotation /// 0006112 // energy reserve metabolic process // inferred from electronic annotation /// 0007165 // signal transduction // inferred from electronic annotation /// 0007186 // G-protein coupled receptor protein signaling pathway // inferred from electronic annotation /// 0007191 // activation of adenylate cyclase activity…	0005624 // membrane fraction // inferred from electronic annotation	0004871 // signal transducer activity // inferred from electronic annotation /// 0005515 // protein binding // inferred from electronic annotation /// 0005525 // GTP binding // inferred from electronic annotation /// 0019001 // guanyl nucleotide binding // inferred from electronic annotation	---	TRUE
Mmu.10150.1.S1_at	2534.26	112.64	-22.5	-13.37	-34.93	-2421.63	-4.191	0.024681	*	Mmu.2743	chr16:27778506-27796388 (+) // 100.0 //	proteasome (prosome, macropain) 26S subunit, non-ATPase, 11	PSMD11	717953	---	---	---	---	TRUE
Mmu.10158.1.S1_at	335.57	8.85	-37.94	-20.98	-142.92	-326.73	-8.459	0.003204	*	Mmu.681	chr16:63811825-63816914 (+) // 96.71 // /// chrX:62305647-62306708 (+) // 94.92 //	similar to cAMP-dependent protein kinase type I-alpha regulatory subunit (Tissue-specific extinguisher 1) (TSE1)	PRKAR1A	707275	---	---	---	---	TRUE
Mmu.10197.1.S1_at	1832.6	189.8	-9.66	-5.5	-15.49	-1642.8	-3.689	0.03393	*	Mmu.4158	chr10:80428568-80434578 (-) // 96.69 //	eukaryotic translation initiation factor 3, subunit D	EIF3D	695051	0006412 // translation // inferred from electronic annotation /// 0006413 // translational initiation // inferred from electronic annotation /// 0006413 // translational initiation // inferred from sequence or structural similarity	0005737 // cytoplasm // inferred from electronic annotation /// 0005852 // eukaryotic translation initiation factor 3 complex // inferred from sequence or structural similarity	0003743 // translation initiation factor activity // inferred from electronic annotation /// 0003743 // translation initiation factor activity // inferred from sequence or structural similarity	---	TRUE
Mmu.10202.1.S1_at	850.8	123.49	-6.89	-4.26	-9.75	-727.31	-3.769	0.03241	*	Mmu.12050	chr20:67508294-67534081 (+) // 99.09 //	similar to cirrhosis, autosomal recessive 1A (cirhin)	CIRH1A	705036	---	---	---	---	TRUE
Mmu.10209.2.S1_at	7100.34	940.7	-7.55	-3.98	-34.71	-6159.65	-5.652	0.004275	*	---	chr8:90486191-90486394 (-) // 75.93 //	---	---	---	---	---	---	---	TRUE
Mmu.10318.1.S1_s_at	5229.99	643.93	-8.12	-4.91	-13.02	-4586.06	-4.115	0.02486	*	Mmu.4101	chr10:85580190-85598375 (+) // 81.61 //	X-ray repair complementing defective repair in Chinese hamster cells 6	XRCC6	707975	0006303 // double-strand break repair via nonhomologous end joining // inferred from electronic annotation	0005634 // nucleus // inferred from electronic annotation /// 0005958 // DNA-dependent protein kinase-DNA ligase 4 complex // inferred from electronic annotation	0003676 // nucleic acid binding // inferred from electronic annotation /// 0003677 // DNA binding // inferred from electronic annotation /// 0004003 // ATP-dependent DNA helicase activity // inferred from electronic annotation /// 0005488 // binding // inferred from electronic annotation	---	TRUE
Mmu.1036.1.S1_at	4045.59	404.38	-10	-5.66	-18.56	-3641.22	-4.036	0.026056	*	Mmu.4071	chr7:132901365-132905262 (+) // 99.67 //	splicing factor, arginine/serine-rich 5	SFRS5	712867	---	---	---	---	TRUE
Mmu.10433.1.S1_at	1683.84	61.63	-27.32	-14.67	-56.14	-1622.22	-4.104	0.025983	*	Mmu.2032	chr19:12461771-12463682 (-) // 99.09 //	peroxiredoxin 2	PRDX2	716665	0045454 // cell redox homeostasis // inferred from electronic annotation /// 0055114 // oxidation reduction // inferred from electronic annotation	0005737 // cytoplasm // inferred from electronic annotation	0004601 // peroxidase activity // inferred from electronic annotation /// 0016209 // antioxidant activity // inferred from electronic annotation /// 0016491 // oxidoreductase activity // inferred from electronic annotation /// 0051920 // peroxiredoxin activity // inferred from electronic annotation	---	TRUE
Mmu.10436.1.S1_at	683.78	37.08	-18.44	-11.01	-33.31	-646.69	-4.851	0.016353	*	Mmu.8169	chr20:11916973-11922602 (-) // 99.26 //	Similar to Y43E12A.2	LOC702083	702083	---	---	---	---	TRUE
Mmu.10443.1.S1_at	1583.32	429.29	-3.69	-2.33	-6	-1154.03	-3.849	0.02263	*	Mmu.984	chr14:39697144-39698978 (-) // 94.14 //	reticulocalbin 1	RCN1	696800	---	---	---	---	TRUE
Mmu.105.1.S1_s_at	239.33	69.79	-3.43	-2.35	-5.95	-169.54	-6.612	0.000582	*	Mmu.2414	chr3:161072908-161089355 (-) // 80.86 //	Interferon-induced protein with tetratricopeptide repeats 2	IFIT2	695452	0006810 // transport // inferred from electronic annotation /// 0022900 // electron transport chain // inferred from electronic annotation /// 0022904 // respiratory electron transport chain // inferred from electronic annotation	0005739 // mitochondrion // inferred from electronic annotation /// 0005743 // mitochondrial inner membrane // inferred from electronic annotation /// 0016020 // membrane // inferred from electronic annotation /// 0070469 // respiratory chain // inferred from electronic annotation	0016651 // oxidoreductase activity, acting on NADH or NADPH // inferred from electronic annotation	---	TRUE
Mmu.10506.1.S1_at	2497.16	70.28	-35.53	-23.44	-54.6	-2426.87	-5.76	0.010347	*	Mmu.2487	chrX:19525760-19526620 (+) // 94.9 // /// chrX:27113529-27114395 (+) // 93.74 // /// chr15:44187148-44195771 (-) // 98.84 //	DnaJ (Hsp40) homolog, subfamily A, member 1	DNAJA1	703765	0006457 // protein folding // inferred from electronic annotation	---	0008270 // zinc ion binding // inferred from electronic annotation /// 0031072 // heat shock protein binding // inferred from electronic annotation /// 0046872 // metal ion binding // inferred from electronic annotation /// 0051082 // unfolded protein binding // inferred from electronic annotation	---	TRUE
Mmu.10506.1.S1_s_at	3243.31	390.27	-8.31	-5.84	-11.56	-2853.03	-5.606	0.010645	*	Mmu.2487	chrX:19525760-19526620 (+) // 94.9 // /// chrX:27113529-27114395 (+) // 93.74 // /// chr15:44187148-44195771 (-) // 98.84 //	DnaJ (Hsp40) homolog, subfamily A, member 1	DNAJA1	703765	0006457 // protein folding // inferred from electronic annotation	---	0008270 // zinc ion binding // inferred from electronic annotation /// 0031072 // heat shock protein binding // inferred from electronic annotation /// 0046872 // metal ion binding // inferred from electronic annotation /// 0051082 // unfolded protein binding // inferred from electronic annotation	---	TRUE
Mmu.10544.1.S1_at	1152.08	156.78	-7.35	-4.04	-17.72	-995.3	-4.259	0.019079	*	Mmu.1601	chr20:67805107-67844364 (+) // 99.44 //	similar to Cytochrome b5 outer mitochondrial membrane isoform precursor	LOC705093	705093	---	---	---	---	TRUE
Mmu.10626.1.S1_at	427.23	57.44	-7.44	-6.06	-9.09	-369.78	-9.479	0.002209	*	Mmu.4261	chrX:55013161-55014199 (+) // 92.01 //	similar to ubiquilin 1 isoform 1	LOC707967	707967	---	---	---	---	TRUE
Mmu.10627.1.S1_at	1934.74	379.65	-5.1	-2.47	-15.39	-1555.09	-3.113	0.041276	*	Mmu.3111	chr4:126737550-126738502 (-) // 93.33 // /// chr11:88467530-88468483 (-) // 89.26 // /// chr11:49967394-49973010 (-) // 94.47 // /// chr18:46118784-46119736 (-) // 94.06 //	keratin 8	KRT8	700449	---	---	---	---	TRUE
Mmu.10665.1.S1_at	199.6	28.52	-7	-4.05	-13.66	-171.08	-4.205	0.02111	*	Mmu.9579	chr1:199002342-199038151 (-) // 99.08 //	non-metastatic cells 7, protein expressed in (nucleoside-diphosphate kinase)	NME7	704372	0006183 // GTP biosynthetic process // inferred from electronic annotation /// 0006228 // UTP biosynthetic process // inferred from electronic annotation /// 0006241 // CTP biosynthetic process // inferred from electronic annotation	---	0004550 // nucleoside diphosphate kinase activity // inferred from electronic annotation /// 0005524 // ATP binding // inferred from electronic annotation /// 0016301 // kinase activity // inferred from electronic annotation	---	TRUE
Mmu.1071.1.S1_at	305.02	42.56	-7.17	-5.47	-9.47	-262.46	-7.795	0.003698	*	Mmu.1315	chr7:12391838-12398534 (-) // 56.93 //	hypothetical protein LOC695784	LOC695784	695784	---	---	---	---	TRUE
Mmu.10797.1.S1_at	1590.56	562.03	-2.83	-2.17	-3.75	-1028.53	-5.879	0.003603	*	Mmu.5759	chr7:115733625-115734657 (+) // 95.37 // /// chr7:115659622-115675355 (+) // 93.15 // /// chr10:61407928-61408959 (-) // 91.71 //	similar to proteasome 26S ATPase subunit 6 /// similar to proteasome 26S ATPase subunit 6 /// similar to proteasome 26S ATPase subunit 6 /// similar to proteasome 26S ATPase subunit 6	LOC693577 /// LOC710822 /// LOC718132 /// LOC718162	693577 /// 710822 /// 718132 /// 718162	---	---	---	---	TRUE
Mmu.10798.1.S1_s_at	2322.58	278.8	-8.33	-6.21	-11.97	-2043.77	-10.485	0.00104	*	Mmu.4157	chr7:115733647-115734615 (+) // 95.24 // /// chr7:115659643-115675355 (+) // 90.78 // /// chr10:61408053-61408938 (-) // 87.23 //	similar to proteasome 26S ATPase subunit 6	LOC710822	710822	---	---	---	---	TRUE
Mmu.10820.1.S1_at	2910	103.81	-28.03	-16.51	-63	-2806.19	-6.132	0.008439	*	Mmu.9617	chr13:114212500-114214132 (+) // 92.65 // /// chr7:50845666-50856993 (-) // 92.53 // /// chr3:131958260-131959891 (-) // 91.68 //	pyruvate kinase, muscle	PKM2	697742 /// 710798	0006096 // glycolysis // inferred from electronic annotation	---	0000287 // magnesium ion binding // inferred from electronic annotation /// 0003824 // catalytic activity // inferred from electronic annotation /// 0004743 // pyruvate kinase activity // inferred from electronic annotation /// 0016301 // kinase activity // inferred from electronic annotation /// 0016740 // transferase activity // inferred from electronic annotation /// 0030955 // potassium ion b…	---	TRUE
Mmu.10820.1.S1_s_at	2882.39	120.37	-23.95	-16.04	-35.66	-2762.02	-5.718	0.010514	*	Mmu.9617	chr13:114212500-114214132 (+) // 92.65 // /// chr7:50845666-50856993 (-) // 92.53 // /// chr3:131958260-131959891 (-) // 91.68 //	pyruvate kinase, muscle	PKM2	697742	0006096 // glycolysis // inferred from electronic annotation	---	0000287 // magnesium ion binding // inferred from electronic annotation /// 0003824 // catalytic activity // inferred from electronic annotation /// 0004743 // pyruvate kinase activity // inferred from electronic annotation /// 0016301 // kinase activity // inferred from electronic annotation /// 0016740 // transferase activity // inferred from electronic annotation /// 0030955 // potassium ion b…	---	TRUE
Mmu.10843.1.S1_at	255.91	61.3	-4.17	-2.66	-7.7	-194.61	-4.907	0.007114	*	Mmu.12742	chr18:1608017-1623328 (-) // 98.66 //	similar to CG17286-PA	LOC722121	722121	---	---	---	---	TRUE
Mmu.10858.1.S1_s_at	2510.96	318.83	-7.88	-5.89	-10.42	-2192.12	-6.758	0.006122	*	Mmu.9589	chr13:120047843-120117123 (+) // 91.28 //	similar to ARP3 actin-related protein 3 homolog	ACTR3	709836	---	---	---	---	TRUE
Mmu.10885.1.S1_at	6838.09	450.64	-15.17	-12.06	-19.93	-6387.45	-15.423	0.00046	*	Mmu.13161	chr5:109581783-109582857 (+) // 95.42 //	similar to 14-3-3 protein theta (14-3-3 protein tau) (14-3-3 protein T-cell) (HS1 protein)	YWHAQ	694702	---	---	0004497 // monooxygenase activity // inferred from electronic annotation /// 0019904 // protein domain specific binding // inferred from electronic annotation	---	TRUE
Mmu.10886.1.S1_at	1189.58	245.83	-4.84	-3.72	-6.45	-943.75	-7.849	0.002486	*	Mmu.778	chr6:134926148-134937123 (-) // 84.41 //	similar to eukaryotic translation termination factor 1 (predicted) /// similar to eukaryotic translation termination factor 1 (predicted)	LOC714449 /// LOC715424	714449 /// 715424	---	---	---	---	TRUE
Mmu.10939.1.S1_at	1073.45	158.43	-6.78	-4.09	-10.38	-915.02	-3.804	0.030793	*	Mmu.3341	chr7:85577039-85582569 (+) // 98.07 //	Similar to T-cell receptor alpha chain V region PHDS58 precursor	LOC710720	710720	---	---	---	---	TRUE
Mmu.11000.1.S1_at	1270.16	399.55	-3.18	-2.35	-4.26	-870.61	-5.048	0.010261	*	Mmu.1497	chr8:127083757-127116894 (-) // 98.96 //	---	---	---	---	---	---	---	TRUE
Mmu.11053.1.S1_s_at	2554.61	128.86	-19.82	-11.14	-36.14	-2425.75	-4.155	0.025054	*	Mmu.1223	chr8:61187513-61214374 (+) // 99.35 //	syndecan binding protein (syntenin)	SDCBP	698381	---	---	0005515 // protein binding // inferred from electronic annotation	---	TRUE
Mmu.11074.1.S1_at	1243.84	264.28	-4.71	-2.92	-6.79	-979.56	-3.533	0.037307	*	---	chr8:92649188-92666396 (+) // 98.81 //	---	---	---	0008152 // metabolic process // inferred from electronic annotation /// 0055114 // oxidation reduction // inferred from electronic annotation	---	0003824 // catalytic activity // inferred from electronic annotation /// 0005488 // binding // inferred from electronic annotation /// 0016491 // oxidoreductase activity // inferred from electronic annotation	---	TRUE
Mmu.11093.1.S1_at	1041.57	188.48	-5.53	-3.85	-8.92	-853.1	-7.749	0.001495	*	Mmu.4321	chr20:73683248-73694070 (+) // 98.76 //	similar to GABA(A) receptor-associated protein like 2	LOC714413	714413	---	---	---	---	TRUE
Mmu.11141.1.S1_at	1696.95	113.94	-14.89	-7.65	-27.33	-1583.01	-3.447	0.040595	*	Mmu.240 /// Mmu.9065	chr6:135342032-135348613 (+) // 84.03 //	Similar to TAR DNA-binding protein 43 (TDP-43) /// Similar to CG18041-PA	LOC696114 /// LOC709517	696114 /// 709517	0007155 // cell adhesion // inferred from electronic annotation	0015629 // actin cytoskeleton // inferred from electronic annotation	0005198 // structural molecule activity // inferred from electronic annotation	---	TRUE
Mmu.11179.1.S1_at	636.69	22.14	-28.76	-13.93	-190.78	-614.55	-5.069	0.014202	*	Mmu.12088	chr3:186328650-186333178 (-) // 63.16 //	protein disulfide isomerase-associated 4	PDIA4	709716	---	---	---	---	TRUE
Mmu.11188.1.S1_at	877.98	157.86	-5.56	-3.57	-8.22	-720.12	-4.116	0.024339	*	Mmu.1286	chr3:172466927-172467842 (+) // 96.83 //	caldesmon 1	CALD1	707050	---	---	---	---	TRUE
Mmu.11220.1.S1_at	403.52	20.34	-19.84	-8.61	-66.24	-383.19	-3.233	0.047433	*	Mmu.9944	chr11:39254663-39322714 (+) // 98.86 //	similar to periphilin 1 isoform 2	LOC701728	701728	---	---	---	---	TRUE
Mmu.11243.2.S1_at	804.37	78.72	-10.22	-6.45	-15.43	-725.65	-4.465	0.020427	*	Mmu.4887	chr2:137804112-137808985 (+) // 95.73 //	similar to Profilin-2 (Profilin II)	LOC713460	713460	0007010 // cytoskeleton organization // inferred from electronic annotation /// 0030036 // actin cytoskeleton organization // inferred from electronic annotation	0005737 // cytoplasm // inferred from electronic annotation /// 0005856 // cytoskeleton // inferred from electronic annotation /// 0015629 // actin cytoskeleton // inferred from electronic annotation	0003779 // actin binding // inferred from electronic annotation	---	TRUE
Mmu.11268.1.S1_at	300.11	41.66	-7.2	-3.74	-16.33	-258.45	-3.539	0.034428	*	Mmu.9756	chr1:59363101-59363878 (-) // 99.87 //	similar to phosphatidic acid phosphatase type 2B	LOC715993	715993	---	---	---	---	TRUE
Mmu.11367.1.S1_at	905.34	107.2	-8.45	-5.68	-12.19	-798.14	-5.015	0.014611	*	Mmu.1610	chr6:76373803-76384982 (-) // 99.12 //	similar to developmentally regulated protein TPO1	LOC710413	710413	0006629 // lipid metabolic process // inferred from electronic annotation /// 0008654 // phospholipid biosynthetic process // inferred from electronic annotation	0005783 // endoplasmic reticulum // inferred from electronic annotation /// 0016020 // membrane // inferred from electronic annotation /// 0016021 // integral to membrane // inferred from electronic annotation	---	---	TRUE
Mmu.11384.1.S1_at	5261.39	526.26	-10	-6.12	-18.39	-4735.14	-5.119	0.012942	*	Mmu.8749	chr12:79945459-79951101 (+) // 99.69 //	Hypothetical protein LOC698198	LOC698198	698198	0006303 // double-strand break repair via nonhomologous end joining // inferred from electronic annotation	0005634 // nucleus // inferred from electronic annotation	0003677 // DNA binding // inferred from electronic annotation /// 0004003 // ATP-dependent DNA helicase activity // inferred from electronic annotation	---	TRUE
Mmu.11403.1.S1_x_at	515.18	23.31	-22.1	-14.31	-42.61	-491.87	-8.89	0.002673	*	Mmu.2594	chr20:29986215-29987022 (+) // 22.7 //	zinc finger protein 267	ZNF267	641441	0006355 // regulation of transcription, DNA-dependent // inferred from electronic annotation	0005622 // intracellular // inferred from electronic annotation	0003676 // nucleic acid binding // inferred from electronic annotation	---	TRUE
Mmu.11412.1.S1_at	3709.4	232.41	-15.96	-12.78	-20.61	-3476.99	-14.26	0.000639	*	Mmu.924	chr6:130604491-130632790 (-) // 99.52 //	similar to protein phosphatase 2, catalytic subunit, alpha isoform	LOC710326	710326	---	---	0004721 // phosphoprotein phosphatase activity // inferred from electronic annotation /// 0005506 // iron ion binding // inferred from electronic annotation /// 0016787 // hydrolase activity // inferred from electronic annotation	---	TRUE
Mmu.11516.1.S1_at	3309.3	1476.73	-2.24	-2.03	-2.5	-1832.57	-15.39	5e-06	*	Mmu.987	chr8:82353743-82354169 (-) // 93.66 //	mitochondrial ribosomal protein S28	MRPS28	699755	---	---	---	---	TRUE
Mmu.11607.1.S1_at	501.85	35.04	-14.32	-7.49	-24.06	-466.81	-3.397	0.042284	*	Mmu.8549	chr8:38558474-38582832 (+) // 99.31 //	ash2 (absent, small, or homeotic)-like	ASH2L	699382	---	---	---	---	TRUE
Mmu.11640.1.S1_at	1768.63	458.07	-3.86	-3.04	-5	-1310.56	-7.812	0.001969	*	Mmu.1616	chr19:312266-312550 (+) // 100.0 //	similar to basigin isoform 1	LOC721068	721068	---	---	---	---	TRUE
Mmu.11662.1.S1_at	2357.47	301.72	-7.81	-4.74	-12.3	-2055.75	-4.045	0.026108	*	Mmu.13093	chr11:96695691-96736040 (+) // 94.57 //	Similar to Pregnancy-specific beta-1-glycoprotein 2 precursor (PSBG-2) (Pregnancy-specific beta-1 glycoprotein E) (PS-beta-E)	LOC719366	719366	---	---	---	---	TRUE
Mmu.11667.1.S1_at	4551.72	748.76	-6.08	-5.02	-7.67	-3802.96	-24.722	1e-06	*	Mmu.16704	chr1:204610127-204620855 (+) // 97.48 // /// chr9:21529754-21530718 (-) // 93.26 //	calcyclin binding protein /// similar to Calcyclin-binding protein (CacyBP) (hCacyBP) (Siah-interacting protein) (S100A6-binding protein)	CACYBP /// LOC709343	703247 /// 709343	0019941 // modification-dependent protein catabolic process // inferred from electronic annotation	0005634 // nucleus // inferred from electronic annotation /// 0005737 // cytoplasm // inferred from electronic annotation	---	---	TRUE
Mmu.11667.1.S1_x_at	4811.47	811.07	-5.93	-4.94	-7.38	-4000.4	-24.487	1e-06	*	Mmu.16704	chr1:204610127-204620855 (+) // 97.48 // /// chr9:21529754-21530718 (-) // 93.26 //	calcyclin binding protein /// similar to Calcyclin-binding protein (CacyBP) (hCacyBP) (Siah-interacting protein) (S100A6-binding protein)	CACYBP /// LOC709343	703247 /// 709343	0019941 // modification-dependent protein catabolic process // inferred from electronic annotation	0005634 // nucleus // inferred from electronic annotation /// 0005737 // cytoplasm // inferred from electronic annotation	---	---	TRUE
Mmu.11739.1.S1_at	670.31	65.87	-10.18	-5.15	-18.86	-604.44	-3.267	0.045934	*	Mmu.4621	chr15:23694407-23722579 (-) // 99.35 //	hydroxysteroid dehydrogenase like 2	HSDL2	707233	---	---	---	---	TRUE
Mmu.11792.1.S1_at	360.5	54.13	-6.66	-4.56	-9.46	-306.37	-5.032	0.014104	*	Mmu.9642	chr1:30495897-30516808 (+) // 99.24 //	Similar to 60S ribosomal protein L29 (Cell surface heparin-binding protein HIP)	LOC698602	698602	---	---	---	---	TRUE
Mmu.11804.2.S1_at	4090.62	551.88	-7.41	-5.59	-9.77	-3538.74	-7.008	0.005391	*	Mmu.2510	chr2:40444431-40445400 (-) // 86.41 //	follistatin-like 1	FSTL1	713367	---	---	---	---	TRUE
Mmu.11815.1.S1_s_at	2701.85	42.78	-63.16	-39.65	-110.58	-2659.07	-5.878	0.009794	*	Mmu.12548	chr3:51633557-51642227 (+) // 88.36 //	Similar to thiosulfate sulfurtransferase	LOC698021	698021	---	---	---	---	TRUE
Mmu.11819.2.S1_at	1002.29	152.9	-6.56	-4.24	-10.77	-849.39	-5.085	0.012121	*	Mmu.9561	chr12:87837115-87847059 (+) // 97.31 //	mitochondrial ribosomal protein L44	MRPL44	677716	---	0005840 // ribosome // inferred from electronic annotation	0005515 // protein binding // inferred from electronic annotation	---	TRUE
Mmu.11820.13.S1_a_at	850.75	118.82	-7.16	-3.83	-16.79	-731.93	-3.845	0.026525	*	Mmu.12495	chr12:87855716-87865406 (-) // 97.04 //	serpin peptidase inhibitor, clade E (nexin, plasminogen activator inhibitor type 1), member 2	SERPINE2	707121	---	---	---	---	TRUE
Mmu.11826.1.S1_at	4329.45	482.19	-8.98	-6.24	-15.45	-3847.26	-13.451	0.000118	*	Mmu.12732	chr6:127592031-127598021 (-) // 98.47 //	histidine triad nucleotide binding protein 1	HINT1	706083	---	---	---	---	TRUE
Mmu.11827.1.S1_at	256.68	42.25	-6.08	-3.85	-10.43	-214.43	-4.933	0.012454	*	Mmu.865	chrX:3513043-3513690 (-) // 98.18 //	neuroligin 4 /// neuroligin 4, Y-linked	NLGN4X /// NLGN4Y	100270698 /// 574392	0007155 // cell adhesion // inferred from electronic annotation	0016020 // membrane // inferred from electronic annotation /// 0016021 // integral to membrane // inferred from electronic annotation	0005515 // protein binding // inferred from electronic annotation	---	TRUE
Mmu.11828.1.S1_at	550.41	83.44	-6.6	-3.87	-11.23	-466.97	-3.874	0.028085	*	---	chrX:3511313-3512296 (-) // 89.17 //	---	---	---	0007155 // cell adhesion // inferred from electronic annotation	0016020 // membrane // inferred from electronic annotation /// 0016021 // integral to membrane // inferred from electronic annotation	0005515 // protein binding // inferred from electronic annotation	---	TRUE
Mmu.1184.1.S1_at	873.01	25.2	-34.64	-17.27	-74.83	-847.81	-3.662	0.035063	*	Mmu.10930	chr9:96084478-96107008 (-) // 98.28 //	Growth arrest and DNA-damage-inducible, alpha	GADD45A	701054	---	---	---	---	TRUE
Mmu.11884.1.S1_at	299.26	92.78	-3.23	-2.3	-4.38	-206.49	-4.389	0.017689	*	Mmu.4765	chr11:75888266-76320194 (+) // 83.36 //	synaptotagmin I	SYT1	695390	0006810 // transport // inferred from electronic annotation	0008021 // synaptic vesicle // inferred from electronic annotation /// 0016020 // membrane // inferred from electronic annotation /// 0016021 // integral to membrane // inferred from electronic annotation /// 0030054 // cell junction // inferred from electronic annotation /// 0031410 // cytoplasmic vesicle // inferred from electronic annotation /// 0045202 // synapse // inferred from electronic a…	0005215 // transporter activity // inferred from electronic annotation /// 0005509 // calcium ion binding // inferred from electronic annotation /// 0046872 // metal ion binding // inferred from electronic annotation	---	TRUE
Mmu.1189.5.S1_x_at	4048.65	278.6	-14.53	-10.78	-20.53	-3770.04	-9.275	0.002396	*	Mmu.4112	chr11:126229994-126232540 (-) // 24.43 //	similar to Ubiquitin-63E CG11624-PA, isoform A	LOC712934	712934	---	---	---	---	TRUE
Mmu.11943.1.S1_at	1106.37	37.04	-29.87	-13.17	-83.48	-1069.33	-3.253	0.047134	*	Mmu.9008	chr18:36486130-36487751 (+) // 97.26 // /// chr5:79674317-79675913 (-) // 91.84 //	Similar to 60S ribosomal protein L29 (Cell surface heparin-binding protein HIP)	LOC696439	696439	0006468 // protein amino acid phosphorylation // inferred from electronic annotation	---	0004672 // protein kinase activity // inferred from electronic annotation /// 0004707 // MAP kinase activity // inferred from electronic annotation /// 0005524 // ATP binding // inferred from electronic annotation /// 0016301 // kinase activity // inferred from electronic annotation	---	TRUE
Mmu.11997.1.S1_at	1628.62	4064.57	2.5	2.02	3.09	2435.95	6.181	0.003586	*	Mmu.15377	chr7:153608643-153617168 (+) // 89.26 //	Similar to protein kinase C, gamma	LOC720263	720263	---	---	0005509 // calcium ion binding // inferred from electronic annotation	---	TRUE
Mmu.12027.3.S1_at	3078.19	166.61	-18.48	-10.86	-31.84	-2911.58	-4.424	0.021166	*	Mmu.4083	chr11:14962170-14962715 (-) // 39.58 //	similar to heterogeneous nuclear ribonucleoprotein K isoform a	LOC709112	709112	0006397 // mRNA processing // inferred from electronic annotation /// 0008380 // RNA splicing // inferred from electronic annotation	0005634 // nucleus // inferred from electronic annotation /// 0005654 // nucleoplasm // inferred from electronic annotation /// 0005681 // spliceosomal complex // inferred from electronic annotation /// 0005737 // cytoplasm // inferred from electronic annotation /// 0030529 // ribonucleoprotein complex // inferred from electronic annotation	0003677 // DNA binding // inferred from electronic annotation /// 0003723 // RNA binding // inferred from electronic annotation	---	TRUE
Mmu.12045.1.S1_at	363.05	49.85	-7.28	-4.71	-10.51	-313.21	-4.315	0.022237	*	Mmu.4178	chr1:79994468-80050118 (-) // 96.22 //	phosphatidylinositol glycan anchor biosynthesis, class K	PIGK	706143	---	---	---	---	TRUE
Mmu.12077.1.S1_at	586.2	87.21	-6.72	-3.56	-11.56	-498.99	-3.197	0.047702	*	Mmu.131	chr14:11378829-11384992 (+) // 92.53 //	Neural precursor cell expressed, developmentally down-regulated 4-like	NEDD4L	700282	---	---	---	---	TRUE
Mmu.12078.1.S1_at	2294.76	225.78	-10.16	-6.61	-18.72	-2068.99	-7.37	0.00372	*	Mmu.1672	chr14:11326052-11327840 (-) // 98.63 //	similar to polymerase (RNA) II (DNA directed) polypeptide G	LOC718548	718548	---	---	---	---	TRUE
Mmu.1215.1.S1_at	927.95	50.1	-18.52	-10.71	-31.01	-877.85	-4.15	0.025198	*	Mmu.1944	chr11:122482731-122502529 (+) // 94.58 //	ring finger protein 34	RNF34	700062	---	---	---	---	TRUE
Mmu.12196.1.S1_at	476.12	21.73	-21.91	-13.69	-42.84	-454.39	-6.78	0.006204	*	Mmu.9073	chr10:89170943-89172028 (+) // 98.53 //	Similar to E74-like factor 2 (ets domain transcription factor) isoform 1	LOC696064	696064	0046907 // intracellular transport // inferred from electronic annotation	---	---	---	TRUE
Mmu.12206.3.S1_x_at	2358.51	505.84	-4.66	-3.33	-6.34	-1852.67	-5.039	0.013372	*	Mmu.16662	chr17:60888512-60888682 (-) // 48.64 //	---	---	---	---	---	---	---	TRUE
Mmu.12249.1.S1_at	7821.77	2846.83	-2.75	-2.22	-3.52	-4974.95	-8.654	0.000175	*	Mmu.2647	chr9:17524214-17532603 (+) // 86.91 //	vimentin	VIM	705289	---	0005882 // intermediate filament // inferred from electronic annotation	0005198 // structural molecule activity // inferred from electronic annotation /// 0005515 // protein binding // inferred from sequence or structural similarity	---	TRUE
Mmu.12263.1.S1_at	1154.93	236.05	-4.89	-2.92	-11.24	-918.89	-5.123	0.005317	*	Mmu.2492	chr11:94695387-94713488 (+) // 89.69 //	similar to Mitochondrial 28S ribosomal protein S32 (S32mt) (MRP-S32)	LOC715676	715676	---	---	---	---	TRUE
Mmu.12266.1.S1_at	2948.37	80.5	-36.63	-21.87	-58.05	-2867.87	-4.393	0.021814	*	Mmu.8316	chr1:134933808-134945945 (-) // 95.05 //	Similar to lactate dehydrogenase A-like 6B	LOC700986	700986	0006457 // protein folding // inferred from electronic annotation /// 0044267 // cellular protein metabolic process // inferred from electronic annotation	0005737 // cytoplasm // inferred from electronic annotation	0000166 // nucleotide binding // inferred from electronic annotation /// 0005515 // protein binding // inferred from electronic annotation /// 0005524 // ATP binding // inferred from electronic annotation /// 0051082 // unfolded protein binding // inferred from electronic annotation	---	TRUE
Mmu.12281.1.S1_at	1454.79	130.32	-11.16	-6.94	-17.58	-1324.47	-4.531	0.019558	*	Mmu.4623	chr5:46503704-46530355 (-) // 98.64 //	COP9 signalosome complex subunit 4	COPS4	693435	---	0005634 // nucleus // inferred from electronic annotation /// 0005737 // cytoplasm // inferred from electronic annotation /// 0008180 // signalosome // inferred from electronic annotation	---	---	TRUE
Mmu.12285.1.S1_at	176.22	29.02	-6.07	-4.15	-10.67	-147.2	-9.337	0.000363	*	Mmu.1868	chr6:115902329-115939902 (+) // 98.96 //	similar to tumor necrosis factor, alpha-induced protein 8	LOC700778	700778	---	---	---	---	TRUE
Mmu.12307.1.S1_at	222.32	17.91	-12.42	-6.47	-26.65	-204.42	-3.745	0.032106	*	Mmu.4853	chr17:53221417-53225608 (-) // 90.38 //	DIS3 mitotic control homolog (S. cerevisiae)	DIS3	694048	---	---	---	---	TRUE
Mmu.12324.1.S1_at	1020.57	110.61	-9.23	-5.43	-13.6	-909.96	-3.677	0.034582	*	Mmu.10035	chrUr:156798-157607 (-) // 72.47 // /// chr4:81649846-81652877 (-) // 86.28 //	similar to NS1-associated protein 1 isoform 2	LOC696756	696756	---	---	---	---	TRUE
Mmu.12330.1.S1_at	3822.24	92.53	-41.31	-27.3	-79.44	-3729.7	-12.536	0.00101	*	Mmu.2140	chr7:22134297-22153943 (+) // 78.58 //	protein disulfide isomerase family A, member 3	PDIA3	711029	0043065 // positive regulation of apoptosis // inferred from electronic annotation	0005783 // endoplasmic reticulum // inferred from electronic annotation	0005515 // protein binding // inferred from electronic annotation	---	TRUE
Mmu.12382.1.S1_s_at	1649.74	211.3	-7.81	-5.49	-12.19	-1438.44	-7.937	0.0027	*	Mmu.9694	chr6:137048323-137048695 (-) // 100.0 //	similar to NADH dehydrogenase (ubiquinone) 1 alpha subcomplex, 2, 8kDa	LOC697736	697736	0006810 // transport // inferred from electronic annotation /// 0022900 // electron transport chain // inferred from electronic annotation	0005739 // mitochondrion // inferred from electronic annotation /// 0005743 // mitochondrial inner membrane // inferred from electronic annotation /// 0016020 // membrane // inferred from electronic annotation /// 0070469 // respiratory chain // inferred from electronic annotation	---	---	TRUE
Mmu.12407.1.S1_at	291.32	21.46	-13.58	-7.45	-41.63	-269.87	-5.697	0.008899	*	Mmu.6892	chr15:97824843-97831774 (+) // 94.75 //	Similar to solute carrier family 7, member 2 isoform 1	LOC710629	710629	---	---	---	---	TRUE
Mmu.12457.1.S1_at	1343.6	182.47	-7.36	-5.71	-10.17	-1161.12	-16.237	5.8e-05	*	Mmu.2798	chr6:54840929-54843196 (+) // 92.2 //	similar to vasculin	GPBP1L1	708322	---	---	---	---	TRUE
Mmu.12457.1.S1_s_at	1339.01	280.51	-4.77	-4	-5.87	-1058.5	-19.481	4e-06	*	Mmu.2798	chr6:54840929-54843196 (+) // 92.2 //	similar to vasculin	GPBP1L1	708322	---	---	---	---	TRUE
Mmu.12497.1.S1_at	3084.9	151.08	-20.42	-12.27	-38.25	-2933.82	-5.198	0.01349	*	Mmu.8861	chr13:19938431-19948666 (-) // 97.1 //	Similar to small nuclear ribonucleoprotein E	LOC697473	697473	0006810 // transport // inferred from electronic annotation	0016020 // membrane // inferred from electronic annotation /// 0016021 // integral to membrane // inferred from electronic annotation	---	---	TRUE
Mmu.12524.1.S1_at	1754.72	147.54	-11.89	-8.02	-19.08	-1607.18	-6.663	0.006195	*	Mmu.2639	chr4:136583128-136598566 (+) // 93.34 //	similar to enoyl Coenzyme A hydratase domain containing 1	LOC712072	712072	---	---	---	---	TRUE
Mmu.12596.1.S1_at	314.88	103.23	-3.05	-2.05	-4.23	-211.65	-3.528	0.035129	*	Mmu.12104	---	Similar to drebrin-like isoform a	LOC720627	720627	---	---	---	---	TRUE
Mmu.12603.1.S1_a_at	562.62	37.06	-15.18	-10.2	-21.79	-525.56	-5.272	0.013127	*	Mmu.10028	chr17:10561412-10572429 (-) // 98.68 //	hypothetical protein LOC721956	LOC721956	721956	---	---	---	---	TRUE
Mmu.12603.1.S1_at	396.4	78	-5.08	-3.5	-7.98	-318.4	-6.059	0.005185	*	Mmu.10028	chr17:10561412-10572429 (-) // 98.68 //	hypothetical protein LOC721956	LOC721956	721956	---	---	---	---	TRUE
Mmu.1261.1.S1_at	595.81	1819.54	3.05	2.43	3.83	1223.73	6.569	0.003987	*	---	chr1:108937339-108937994 (+) // 45.28 //	---	---	---	---	---	---	---	TRUE
Mmu.12647.1.S1_at	502.97	35.4	-14.21	-8.33	-24.28	-467.57	-4.283	0.022923	*	Mmu.4074	chr11:29686666-29700635 (-) // 72.57 //	similar to PTX1 protein	LOC710837	710837	0006810 // transport // inferred from electronic annotation /// 0016192 // vesicle-mediated transport // inferred from electronic annotation	0005634 // nucleus // inferred from electronic annotation /// 0005737 // cytoplasm // inferred from electronic annotation /// 0005783 // endoplasmic reticulum // inferred from electronic annotation /// 0005794 // Golgi apparatus // inferred from electronic annotation /// 0016020 // membrane // inferred from electronic annotation /// 0016021 // integral to membrane // inferred from electronic anno…	---	---	TRUE
Mmu.12653.1.S1_at	199.91	37.33	-5.36	-3.68	-9.56	-162.58	-11.444	2.7e-05	*	Mmu.922	chr2:166336242-166340306 (+) // 86.51 //	similar to Ubiquitin-conjugating enzyme E2 E1 (Ubiquitin-protein ligase E1) (Ubiquitin carrier protein E1) (UbcM3)	LOC701036	701036	---	---	---	---	TRUE
Mmu.12784.1.S1_at	2215.02	659.92	-3.36	-2.11	-5.48	-1555.09	-3.619	0.025971	*	Mmu.9782	chr12:64566729-64576199 (+) // 98.38 // /// chr2:114602830-114604359 (+) // 91.85 //	similar to basic leucine zipper and W2 domains 1	LOC701731	701731	---	---	---	---	TRUE
Mmu.12802.2.S1_a_at	3961.7	107.03	-37.02	-22.79	-56.68	-3854.67	-4.586	0.019434	*	Mmu.2144	chr11:66574839-66575900 (+) // 96.18 //	chaperonin containing TCP1, subunit 2	CCT2	717182	0006457 // protein folding // inferred from electronic annotation /// 0044267 // cellular protein metabolic process // inferred from electronic annotation	0005737 // cytoplasm // inferred from electronic annotation	0000166 // nucleotide binding // inferred from electronic annotation /// 0005515 // protein binding // inferred from electronic annotation /// 0005524 // ATP binding // inferred from electronic annotation /// 0051082 // unfolded protein binding // inferred from electronic annotation	---	TRUE
Mmu.12831.2.S1_at	3439.16	620.11	-5.55	-4.93	-6.28	-2819.04	-21.163	7e-05	*	Mmu.12477	chr2:87865108-87875335 (+) // 91.15 //	ubiquinol-cytochrome c reductase core protein I	UQCRC1	677864	0006508 // proteolysis // inferred from electronic annotation	---	0003824 // catalytic activity // inferred from electronic annotation /// 0004222 // metalloendopeptidase activity // inferred from electronic annotation /// 0008270 // zinc ion binding // inferred from electronic annotation /// 0046872 // metal ion binding // inferred from electronic annotation	---	TRUE
Mmu.12860.1.S1_at	479.56	48.45	-9.9	-5.63	-16.22	-431.11	-3.732	0.032838	*	Mmu.8211	chr8:27755583-27761504 (-) // 100.0 //	Hypothetical protein LOC701799	LOC701799	701799	0008219 // cell death // inferred from electronic annotation /// 0032463 // negative regulation of protein homooligomerization // inferred from electronic annotation	0005739 // mitochondrion // inferred from electronic annotation /// 0034366 // spherical high-density lipoprotein particle // inferred from electronic annotation	0005515 // protein binding // inferred from electronic annotation	---	TRUE
Mmu.12863.1.S1_at	1685.94	275.5	-6.12	-4.14	-8.49	-1410.44	-4.569	0.018894	*	Mmu.838	chr1:87271102-87287786 (+) // 81.71 //	similar to RNA processing factor 1	LOC710286	710286	---	---	---	---	TRUE
Mmu.12870.1.S1_at	1890.96	217.24	-8.7	-6.31	-12.27	-1673.73	-6.961	0.005372	*	Mmu.8364	chr1:56909377-56921032 (-) // 99.22 //	Similar to protocadherin gamma subfamily B, 8	LOC700669	700669	---	0016020 // membrane // inferred from electronic annotation /// 0016021 // integral to membrane // inferred from electronic annotation	---	---	TRUE
Mmu.12873.1.S1_at	345.06	15.73	-21.94	-10.61	-54.75	-329.33	-3.598	0.036377	*	Mmu.9734	chr13:25982547-25983117 (+) // 100.0 //	similar to RAB10, member RAS oncogene family	LOC695512	695512	---	---	---	---	TRUE
Mmu.12875.1.S1_at	518.61	32.19	-16.11	-7.99	-29.63	-486.42	-3.295	0.045567	*	Mmu.2944	chr14:62205613-62223630 (-) // 91.33 //	SWAP-70 protein	LOC703651	703651	---	---	---	---	TRUE
Mmu.12897.1.A1_at	915.1	120.24	-7.61	-5.08	-10.96	-794.86	-4.801	0.016425	*	Mmu.1094	chr13:65305759-65309947 (+) // 97.47 // /// chr9:108345834-108347523 (-) // 99.0 //	Similar to RAB1, member RAS oncogene family	LOC696962	696962	---	---	---	---	TRUE
Mmu.12897.1.S1_at	1004.56	218.89	-4.59	-3.38	-6.22	-785.67	-5.952	0.007301	*	Mmu.1094	chr9:108345834-108347523 (+) // 99.0 // /// chr13:65305759-65309947 (-) // 97.47 //	similar to RAB1, member RAS oncogene family /// RAB1A, member RAS oncogene family	LOC695495 /// RAB1A	695495 /// 696962	---	---	---	---	TRUE
Mmu.12948.1.S1_at	174.96	21.67	-8.07	-3.86	-23.16	-153.29	-3.336	0.040353	*	Mmu.3637	chr1:54998656-54999187 (-) // 67.45 //	transformer-2 alpha	LOC574247	574247	---	---	0000166 // nucleotide binding // inferred from electronic annotation	---	TRUE
Mmu.12952.1.S1_at	1256.63	431.78	-2.91	-2.46	-3.53	-824.85	-12.441	1.8e-05	*	Mmu.2920	chr14:1665552-1676052 (-) // 95.0 //	cathepsin D	CTSD	703534	0006508 // proteolysis // inferred from electronic annotation	---	0004190 // aspartic-type endopeptidase activity // inferred from electronic annotation /// 0008233 // peptidase activity // inferred from electronic annotation /// 0016787 // hydrolase activity // inferred from electronic annotation	---	TRUE
Mmu.12981.1.S1_at	1681	9.16	-183.59	-105.83	-588.22	-1671.85	-10.798	0.00169	*	---	chr14:8928238-8929711 (-) // 99.32 //	---	---	---	---	---	---	---	TRUE
Mmu.12981.1.S1_s_at	2248.78	97.97	-22.95	-14.59	-47.21	-2150.81	-9.183	0.002387	*	---	chr14:8928238-8929711 (-) // 99.32 //	---	---	---	---	---	---	---	TRUE
Mmu.12987.1.S1_at	1713.02	77.52	-22.1	-13.01	-52.27	-1635.49	-6.52	0.006834	*	---	chr20:11956558-11968299 (-) // 91.62 //	---	---	---	---	---	---	---	TRUE
Mmu.13011.1.S1_at	300	27.75	-10.81	-5.8	-23.65	-272.25	-3.976	0.026797	*	---	chr16:27537691-27545544 (+) // 98.52 //	---	---	---	---	---	---	---	TRUE
Mmu.13059.1.S1_at	2091.28	269.01	-7.77	-5.71	-10.39	-1822.27	-6.232	0.007823	*	Mmu.2315	chr11:16287794-16300782 (+) // 93.27 //	serine/threonine kinase receptor associated protein	STRAP	701287	---	---	---	---	TRUE
Mmu.13079.1.S1_s_at	5972.96	155.31	-38.46	-26.99	-54.02	-5817.65	-6.335	0.00793	*	Mmu.7261	chr14:121413577-121415556 (-) // 70.5 //	similar to heat shock protein 8 /// similar to Heat Shock Protein family member (hsp-1)	LOC708240 /// LOC709412	708240 /// 709412	---	---	---	---	TRUE
Mmu.13092.1.S1_s_at	6615.95	2601.09	-2.54	-2.14	-3.09	-4014.86	-9.441	0.00012	*	Mmu.2870	chr11:99779352-99785404 (+) // 89.63 //	solute carrier family 25 (mitochondrial carrier; phosphate carrier), member 3	SLC25A3	693780	---	---	---	---	TRUE
Mmu.13096.1.S1_at	1873.94	72.15	-25.97	-17.25	-39.72	-1801.79	-5.807	0.010067	*	Mmu.8409	chr9:12472634-12479552 (+) // 100.0 //	Similar to myelin protein zero-like 1 isoform a	LOC700357	700357	0007049 // cell cycle // inferred from electronic annotation /// 0051301 // cell division // inferred from electronic annotation	0005737 // cytoplasm // inferred from electronic annotation	---	---	TRUE
Mmu.1310.2.S1_at	1095.93	66.92	-16.38	-9.38	-25.1	-1029.01	-3.786	0.032181	*	Mmu.12152	chr4:127565910-127567953 (+) // 99.85 // /// chr6:107249246-107249913 (-) // 94.19 //	Similar to linker for activation of T cells isoform b	LOC704656	704656	---	---	---	---	TRUE
Mmu.13104.1.S1_at	6517.2	1061.81	-6.14	-5.21	-7.31	-5455.39	-14.195	0.000414	*	Mmu.1980	chr13:73538274-73554910 (+) // 99.86 //	chaperonin containing TCP1, subunit 7	CCT7	706157	---	---	---	---	TRUE
Mmu.13105.1.S1_at	5657.64	1191.18	-4.75	-3.8	-6.26	-4466.45	-16.163	6e-06	*	Mmu.4779	chr5:2160156-2161450 (-) // 99.15 //	2',3'-cyclic nucleotide 3' phosphodiesterase	CNP	641337	0007409 // axonogenesis // inferred from electronic annotation /// 0008344 // adult locomotory behavior // inferred from electronic annotation /// 0009214 // cyclic nucleotide catabolic process // inferred from electronic annotation /// 0016070 // RNA metabolic process // inferred from electronic annotation	0005615 // extracellular space // inferred from electronic annotation /// 0005622 // intracellular // inferred from electronic annotation /// 0005624 // membrane fraction // inferred from electronic annotation /// 0005737 // cytoplasm // inferred from electronic annotation /// 0016020 // membrane // inferred from electronic annotation	0003824 // catalytic activity // inferred from electronic annotation /// 0004113 // 2',3'-cyclic-nucleotide 3'-phosphodiesterase activity // inferred from electronic annotation	---	TRUE
Mmu.1314.2.S1_a_at	548.82	40.7	-13.49	-6.86	-28.99	-508.12	-3.606	0.03571	*	Mmu.4484	chr15:81918243-81924904 (+) // 82.19 //	annexin A1	ANXA1	702946	---	---	---	---	TRUE
Mmu.13168.1.S1_at	2768.59	78.97	-35.06	-20.62	-51.53	-2689.62	-3.996	0.028059	*	Mmu.2545	chr10:15410278-15421009 (-) // 83.06 //	CSE1 chromosome segregation 1-like (yeast)	CSE1L	704301	0006886 // intracellular protein transport // inferred from electronic annotation /// 0008283 // cell proliferation // inferred from electronic annotation	0005634 // nucleus // inferred from electronic annotation /// 0005737 // cytoplasm // inferred from electronic annotation	0005488 // binding // inferred from electronic annotation /// 0008262 // importin-alpha export receptor activity // inferred from electronic annotation	---	TRUE
Mmu.13168.2.S1_at	1825.36	17.31	-105.48	-51.61	-261.35	-1808.05	-3.811	0.031751	*	Mmu.2545	chr10:15422951-15432898 (-) // 99.49 //	CSE1 chromosome segregation 1-like (yeast)	CSE1L	704301	0006886 // intracellular protein transport // inferred from electronic annotation /// 0008283 // cell proliferation // inferred from electronic annotation	0005634 // nucleus // inferred from electronic annotation /// 0005737 // cytoplasm // inferred from electronic annotation	0005488 // binding // inferred from electronic annotation /// 0008262 // importin-alpha export receptor activity // inferred from electronic annotation	---	TRUE
Mmu.13185.1.S1_s_at	10049.7	1198.97	-8.38	-6.67	-10.61	-8850.73	-9.444	0.00217	*	Mmu.8356	chr12:53102672-53103019 (+) // 95.93 // /// chr13:73784384-73784732 (+) // 92.15 // /// chr20:22963525-22963859 (+) // 90.7 // /// chr4:95142033-95142383 (+) // 92.73 // /// chr7:10423484-10423834 (+) // 98.84 // /// chr3:105941758-105942101 (-) // 95.35 //	Similar to steroid dehydrogenase homolog	LOC700729	700729	---	---	---	---	TRUE
Mmu.132.1.S1_at	324.61	75.11	-4.32	-2.7	-6.73	-249.5	-3.777	0.02829	*	Mmu.12094	chr3:143663351-143674903 (-) // 96.79 //	nicotinamide phosphoribosyltransferase	NAMPT	698609	---	---	---	---	TRUE
Mmu.13254.1.S1_at	618.45	15.49	-39.93	-18.16	-137.94	-602.96	-3.618	0.036125	*	---	chr2:137223069-137226201 (+) // 93.37 //	---	---	---	---	---	---	---	TRUE
Mmu.13291.1.S1_at	645.44	30.17	-21.4	-12.33	-49	-615.27	-5.547	0.011055	*	Mmu.9087	chr7:124731058-124738198 (+) // 98.28 //	Similar to 40S ribosomal protein S3a (V-fos transformation effector protein)	LOC695964	695964	0001666 // response to hypoxia // inferred from sequence or structural similarity /// 0006350 // transcription // inferred from electronic annotation /// 0006355 // regulation of transcription, DNA-dependent // inferred from electronic annotation /// 0007165 // signal transduction // inferred from electronic annotation /// 0045449 // regulation of transcription // inferred from electronic annotat…	0005634 // nucleus // inferred from electronic annotation /// 0005634 // nucleus // inferred from sequence or structural similarity	0003677 // DNA binding // inferred from electronic annotation /// 0003700 // transcription factor activity // inferred from electronic annotation /// 0004871 // signal transducer activity // inferred from electronic annotation /// 0005515 // protein binding // inferred from sequence or structural similarity /// 0030528 // transcription regulator activity // inferred from electronic annotation ///…	---	TRUE
Mmu.13294.1.S1_at	2220.47	582.44	-3.81	-2.67	-5.22	-1638.03	-4.395	0.019276	*	Mmu.10773	chr1:35426013-35454639 (+) // 94.36 // /// chr13:13214587-13216251 (+) // 95.59 // /// chr12:18879569-18881209 (-) // 91.66 // /// chr7:51383613-51385201 (-) // 90.01 //	similar to Histone-binding protein RBBP4 /// similar to Histone-binding protein RBBP4 /// similar to Histone-binding protein RBBP4 /// similar to retinoblastoma binding protein 4	LOC694736 /// LOC699123 /// LOC713121 /// RBBP4	694736 /// 695411 /// 696713 /// 699123 /// 713121	---	---	---	---	TRUE
Mmu.13324.1.S1_at	616.39	95.84	-6.43	-3.86	-9.74	-520.55	-3.686	0.033542	*	Mmu.9610	chr13:27609847-27630400 (+) // 91.2 //	similar to XPA binding protein 1	LOC701903	701903	---	---	---	---	TRUE
Mmu.13335.1.S1_at	266.09	69.38	-3.84	-2.19	-7.6	-196.71	-3.416	0.029427	*	---	chr9:99751400-99766972 (-) // 98.32 //	---	---	---	---	---	---	---	TRUE
Mmu.13356.1.S1_at	1147.51	32.8	-34.98	-22.72	-56.74	-1114.71	-5.926	0.009531	*	Mmu.1679	chr17:19826805-19831209 (-) // 80.87 //	similar to mitochondrial ribosomal protein S31	MRPS31	700149	---	---	---	---	TRUE
Mmu.13405.1.S1_at	256.05	29.71	-8.62	-4.12	-19.86	-226.34	-3.163	0.048329	*	Mmu.11945	chr3:167921956-167973092 (-) // 98.64 //	coatomer protein complex, subunit gamma 2	COPG2	707516	---	---	---	---	TRUE
Mmu.13435.1.S1_at	8507.88	731.33	-11.63	-7.14	-26.74	-7776.54	-8.27	0.00216	*	Mmu.8055	chr11:72744563-72744856 (+) // 92.49 // /// chr11:121201144-121203163 (-) // 99.66 // /// chr14:12443998-12444284 (-) // 91.81 //	Hypothetical protein LOC702801	LOC702801	702801	0006414 // translational elongation // inferred from electronic annotation	0005622 // intracellular // inferred from electronic annotation /// 0005737 // cytoplasm // inferred from electronic annotation /// 0005840 // ribosome // inferred from electronic annotation	0003735 // structural constituent of ribosome // inferred from electronic annotation /// 0005515 // protein binding // inferred from electronic annotation	---	TRUE
Mmu.13482.1.S1_at	353.8	81.67	-4.33	-2.6	-6.97	-272.13	-3.489	0.035276	*	Mmu.12862	chr17:27266819-27271109 (+) // 95.12 //	retinoblastoma 1	RB1	704871	---	---	---	---	TRUE
Mmu.13511.1.S1_at	271.45	12.74	-21.3	-8.67	-100000000	-258.71	-3.703	0.032737	*	Mmu.10022	chr6:71659539-71716704 (-) // 99.69 //	alpha 3 type IV collagen binding protein	COL4A3BP	705834	---	---	---	---	TRUE
Mmu.13516.1.S1_at	1076.97	103.7	-10.39	-7.41	-15.38	-973.27	-7.684	0.003917	*	Mmu.8374	chr10:58511403-58535407 (-) // 99.65 //	Similar to 60S ribosomal protein L21	LOC700604	700604	---	0016020 // membrane // inferred from electronic annotation /// 0016021 // integral to membrane // inferred from electronic annotation	0016787 // hydrolase activity // inferred from electronic annotation /// 0047372 // acylglycerol lipase activity // inferred from electronic annotation	---	TRUE
Mmu.13562.1.S1_at	2104.17	583.66	-3.61	-2.4	-5.14	-1520.51	-3.836	0.027624	*	Mmu.2780	chr14:7059841-7063484 (+) // 91.03 //	similar to protein phosphatase 1, catalytic subunit, alpha	LOC721735	721735	---	---	---	---	TRUE
Mmu.13562.1.S1_x_at	2071.04	595.61	-3.48	-2.3	-5.04	-1475.44	-3.793	0.027423	*	Mmu.2780	chr14:7059841-7063484 (+) // 91.03 //	similar to protein phosphatase 1, catalytic subunit, alpha	LOC721735	721735	---	---	---	---	TRUE
Mmu.13573.1.S1_at	4379.2	661.26	-6.62	-4.53	-9.78	-3717.93	-5.389	0.01098	*	Mmu.13175	chr9:61782286-61791978 (-) // 100.0 //	Similar to hematopoietically expressed homeobox	LOC699012	699012	---	---	---	---	TRUE
Mmu.1358.2.S1_at	5261.78	831.59	-6.33	-4.58	-9.21	-4430.19	-7.337	0.003502	*	Mmu.1927	chr8:110630001-110648805 (-) // 99.88 //	eukaryotic translation initiation factor 3, subunit E	EIF3E	697622	0000184 // nuclear-transcribed mRNA catabolic process, nonsense-mediated decay // inferred from sequence or structural similarity /// 0006412 // translation // inferred from electronic annotation /// 0006413 // translational initiation // inferred from sequence or structural similarity	0005634 // nucleus // inferred from electronic annotation /// 0005737 // cytoplasm // inferred from electronic annotation /// 0005852 // eukaryotic translation initiation factor 3 complex // inferred from sequence or structural similarity	0003743 // translation initiation factor activity // inferred from electronic annotation /// 0003743 // translation initiation factor activity // inferred from sequence or structural similarity	---	TRUE
Mmu.13651.1.S1_s_at	1051.47	65.8	-15.98	-8.79	-29.97	-985.67	-3.976	0.027973	*	Mmu.1975	chr1:14118506-14125585 (+) // 99.17 //	TAR DNA binding protein	TARDBP	713860	---	---	---	---	TRUE
Mmu.13672.1.S1_s_at	4696.25	345.07	-13.61	-8.31	-22.14	-4351.18	-4.538	0.019599	*	Mmu.8282	chr11:51387504-51391421 (+) // 89.78 // /// chr12:35466703-35467815 (+) // 84.23 // /// chr4:153480173-153481273 (+) // 79.91 // /// chr4:44246183-44247284 (+) // 80.0 // /// chr4:140555796-140556909 (+) // 76.04 // /// chr17:30483690-30484814 (-) // 81.85 // /// chr18:14720298-14721422 (-) // 77.62 // /// chr6:142488179-142489290 (-) // 80.09 // /// chr11:102085350-102086474 (-) // 81.32 // /// …	similar to Heterogeneous nuclear ribonucleoprotein A1 (Helix-destabilizing protein) (Single-strand binding protein) (hnRNP core protein A1) (HDP-1) (Topoisomerase-inhibitor suppressed) /// similar to Heterogeneous nuclear ribonucleoprotein A1 (Helix-destabilizing protein) (Single-strand RNA-binding protein) (hnRNP core protein A1) (HDP) /// heterogeneous nuclear ribonucleoprotein A1 /// similar t…	HNRPA1 /// HNRPA1 /// LOC702977 /// LOC707925 /// LOC716204	700786 /// 701251 /// 702977 /// 704852 /// 707261 /// 707925 /// 716204 /// 717306	0006397 // mRNA processing // inferred from electronic annotation /// 0006810 // transport // inferred from electronic annotation /// 0008380 // RNA splicing // inferred from electronic annotation /// 0051028 // mRNA transport // inferred from electronic annotation	0005634 // nucleus // inferred from electronic annotation /// 0005681 // spliceosomal complex // inferred from electronic annotation /// 0005737 // cytoplasm // inferred from electronic annotation /// 0030529 // ribonucleoprotein complex // inferred from electronic annotation /// 0030529 // ribonucleoprotein complex // inferred from sequence or structural similarity	0000166 // nucleotide binding // inferred from electronic annotation /// 0003676 // nucleic acid binding // inferred from electronic annotation /// 0003723 // RNA binding // inferred from electronic annotation	---	TRUE
Mmu.13707.1.S1_at	719.81	192.84	-3.73	-2.44	-5.36	-526.97	-3.71	0.030882	*	Mmu.8848	chr14:53342076-53388700 (+) // 70.08 //	Similar to ephrin receptor EphA2	LOC697550	697550	0006464 // protein modification process // inferred from electronic annotation /// 0015031 // protein transport // inferred from electronic annotation	---	---	---	TRUE
Mmu.13736.1.S1_at	788.15	92.33	-8.54	-4.72	-14.29	-695.83	-3.52	0.037919	*	Mmu.4816	chr4:4000389-4008061 (-) // 91.65 //	Similar to transcription elongation factor A (SII)-like 4	LOC696453	696453	---	---	---	---	TRUE
Mmu.13787.1.S1_at	1384.7	449.02	-3.08	-2.28	-4.18	-935.69	-5.135	0.008474	*	Mmu.12518	chr5:53767054-53768591 (-) // 100.0 //	Similar to hydroxypyruvate isomerase homolog	LOC700926	700926	---	---	---	---	TRUE
Mmu.13799.1.S1_at	187.7	18.71	-10.03	-5.65	-17.25	-168.99	-3.787	0.031394	*	Mmu.4590	chr6:10220879-10223247 (-) // 99.71 //	hypothetical protein LOC696762	LOC696762	696762	---	---	---	---	TRUE
Mmu.13804.1.S1_s_at	7394.91	1184.3	-6.24	-4.44	-10.16	-6210.61	-11.441	0.000111	*	Mmu.8895	chr1:48432960-48440200 (-) // 99.02 //	Similar to High affinity interleukin-8 receptor B (IL-8R B) (CXCR-2) (GRO/MGSA receptor) (IL-8 receptor type 2) (CD182 antigen) (CDw128b)	IL8RB	697193	---	---	---	---	TRUE
Mmu.13956.1.S1_at	701	22.93	-30.57	-18.73	-74.63	-678.07	-11.039	0.001353	*	Mmu.9621	chr11:112722960-112728723 (+) // 100.0 //	mitochondrial aldehyde dehydrogenase 2	ALDH2	713451	---	---	---	---	TRUE
Mmu.13959.1.S1_at	451.22	15.67	-28.8	-18.53	-54.82	-435.55	-8.085	0.003763	*	Mmu.3914	chr2:168227040-168262565 (-) // 85.35 //	N-glycanase 1	NGLY1	700842	0006516 // glycoprotein catabolic process // inferred from electronic annotation /// 0006516 // glycoprotein catabolic process // inferred from sequence or structural similarity	0005737 // cytoplasm // inferred from electronic annotation /// 0005737 // cytoplasm // inferred from sequence or structural similarity	0000224 // peptide-N4-(N-acetyl-beta-glucosaminyl)asparagine amidase activity // inferred from electronic annotation /// 0005515 // protein binding // inferred from electronic annotation /// 0005515 // protein binding // inferred from sequence or structural similarity /// 0008270 // zinc ion binding // inferred from electronic annotation /// 0016787 // hydrolase activity // inferred from electron…	---	TRUE
Mmu.1396.1.S1_at	624.57	71.29	-8.76	-5.72	-14.49	-553.28	-5.681	0.009356	*	Mmu.2255	chr3:141146739-141147113 (-) // 94.91 //	hypothetical protein LOC695496 /// similar to transcription elongation factor A (SII)-like 8	LOC695496 /// LOC696504	695496 /// 696504	---	---	---	---	TRUE
Mmu.13989.1.S1_at	742.73	80.48	-9.23	-4.93	-18.79	-662.25	-3.707	0.032233	*	Mmu.5612	chr4:36434105-36434729 (+) // 92.37 // /// chr5:12393292-12401203 (+) // 100.0 //	hypothetical protein LOC719212	LOC719212	719212	---	---	---	---	TRUE
Mmu.14024.1.S1_at	376.69	62.83	-6	-4.09	-8.47	-313.87	-4.812	0.015918	*	Mmu.13946	chr1:95285874-95310969 (+) // 98.16 //	RNA polymerase II associated protein 2	RPAP2	706358	---	---	---	---	TRUE
Mmu.14041.1.S1_at	462.76	84.93	-5.45	-3.72	-8.12	-377.83	-5.21	0.011218	*	Mmu.154	chr11:59585268-59598083 (+) // 98.65 //	ubiquitin specific peptidase 15	USP15	716793	---	---	---	---	TRUE
Mmu.14100.1.S1_at	884.58	122.99	-7.19	-3.93	-11.6	-761.59	-3.295	0.044886	*	Mmu.9948	chr14:98983490-98984359 (+) // 91.69 // /// chr1:30588082-30601225 (-) // 97.15 //	hypothetical protein LOC716612	LOC716612	716612	---	---	---	---	TRUE
Mmu.1412.1.S1_at	1033.42	81.6	-12.66	-9.74	-17.37	-951.81	-12.339	0.000877	*	Mmu.1946	chr1:177538472-177569093 (+) // 97.6 //	similar to ubiquitin C-terminal hydrolase UCH37	LOC712473	712473	---	---	---	---	TRUE
Mmu.14167.1.S1_at	329.67	39.78	-8.29	-4.9	-13.56	-289.89	-3.966	0.027484	*	Mmu.6419	chr10:23340565-23358841 (-) // 98.62 //	Hypothetical protein LOC713761	LOC713761	713761	0006265 // DNA topological change // inferred from electronic annotation /// 0006268 // DNA unwinding during replication // inferred from electronic annotation	0005694 // chromosome // inferred from electronic annotation	0003677 // DNA binding // inferred from electronic annotation /// 0003917 // DNA topoisomerase type I activity // inferred from electronic annotation /// 0003918 // DNA topoisomerase (ATP-hydrolyzing) activity // inferred from electronic annotation	---	TRUE
Mmu.14173.1.S1_at	1336.41	110.79	-12.06	-9.53	-15.35	-1225.62	-9.465	0.002337	*	Mmu.6868	chr8:56559597-56588489 (-) // 98.74 //	Similar to stromal cell derived factor receptor 2 homolog	LOC710829	710829	0006350 // transcription // inferred from electronic annotation /// 0045449 // regulation of transcription // inferred from electronic annotation	---	0003676 // nucleic acid binding // inferred from electronic annotation /// 0003746 // translation elongation factor activity // inferred from electronic annotation /// 0008270 // zinc ion binding // inferred from electronic annotation /// 0030528 // transcription regulator activity // inferred from electronic annotation	---	TRUE
Mmu.14177.1.S1_at	799.84	171.47	-4.66	-3.2	-6.82	-628.37	-4.91	0.013016	*	Mmu.5035	chr13:98492413-98494635 (+) // 97.65 //	unc-50 homolog	UNC50	677700	---	0005794 // Golgi apparatus // inferred from electronic annotation	---	---	TRUE
Mmu.14180.1.S1_at	320.81	76.58	-4.19	-2.54	-6.8	-244.24	-3.587	0.031664	*	Mmu.1887	chr9:110687422-110712290 (+) // 99.48 //	soc-2 suppressor of clear homolog	SHOC2	695572	---	---	---	---	TRUE
Mmu.14181.1.S1_at	1092.93	3145.29	2.88	2.46	3.38	2052.35	9.375	0.000885	*	Mmu.5927	chr7:93840083-93850739 (-) // 91.47 //	nuclear autoantigen	STRN3	717081	---	---	---	---	TRUE
Mmu.14202.1.S1_at	2750.67	548.57	-5.01	-3.63	-7.22	-2202.11	-6.661	0.004186	*	---	chr2:78793684-78818926 (+) // 99.43 // /// chrX:114147759-114148631 (+) // 82.0 //	---	---	---	---	---	---	---	TRUE
Mmu.14275.1.S1_at	2943.22	332.14	-8.86	-4.91	-13.78	-2611.07	-3.404	0.041869	*	Mmu.2727	chr17:78390019-78396979 (+) // 99.73 //	similar to RAN binding protein 5	LOC697448	697448	0006886 // intracellular protein transport // inferred from electronic annotation	---	0005488 // binding // inferred from electronic annotation /// 0008565 // protein transporter activity // inferred from electronic annotation	---	TRUE
Mmu.14317.2.S1_at	1264.36	176.93	-7.15	-4.66	-10.55	-1087.43	-4.558	0.018775	*	Mmu.9548	chr5:72355988-72363830 (-) // 93.85 //	Cutaneous T-cell lymphoma tumor antigen se70-2	LOC677684	677684	---	---	---	---	TRUE
Mmu.14327.1.S1_at	5597.25	1662.3	-3.37	-2.67	-4.28	-3934.95	-7.237	0.002562	*	Mmu.14042 /// Mmu.8706	chr13:38736169-38738150 (-) // 99.09 //	Similar to FYVE, RhoGEF and PH domain containing 4 /// Hypothetical protein LOC698436	LOC695281 /// LOC698436	695281 /// 698436	---	---	0000166 // nucleotide binding // inferred from electronic annotation /// 0003676 // nucleic acid binding // inferred from electronic annotation /// 0008270 // zinc ion binding // inferred from electronic annotation	---	TRUE
Mmu.14389.1.S1_at	127.3	10.97	-11.61	-6.27	-26.94	-116.33	-4.24	0.022375	*	Mmu.11770	chr8:76304073-76374410 (-) // 97.39 //	ubiquitin-conjugating enzyme E2W (putative)	UBE2W	696276	---	---	---	---	TRUE
Mmu.14509.2.S1_at	4436.31	261.96	-16.93	-11.68	-26.22	-4174.35	-7.222	0.005185	*	Mmu.1934	chr13:63787706-63793119 (+) // 84.4 //	T-complex 1	TCP1	702500	---	---	---	---	TRUE
Mmu.14535.1.S1_at	619.19	85.8	-7.22	-4.67	-11.98	-533.39	-5.317	0.010794	*	Mmu.9887	chr3:82445218-82464947 (-) // 99.72 //	biliverdin reductase A	BLVRA	700980	---	---	---	---	TRUE
Mmu.14562.1.S1_at	449.64	58.46	-7.69	-5.31	-11.41	-391.18	-5.888	0.00859	*	Mmu.3276	chr6:125501707-125503816 (+) // 97.09 //	isochorismatase domain containing 1	ISOC1	705231	---	---	---	---	TRUE
Mmu.14669.1.S1_at	365.32	17.68	-20.67	-10.28	-50.49	-347.64	-3.753	0.032566	*	Mmu.10768	chr11:53345510-53358170 (-) // 98.46 //	Similar to DAZ-associated protein 2 (Deleted in azoospermia-associated protein 2)	LOC703528	703528	0005975 // carbohydrate metabolic process // inferred from sequence or structural similarity /// 0006099 // tricarboxylic acid cycle // inferred from electronic annotation /// 0044262 // cellular carbohydrate metabolic process // inferred from electronic annotation	0005739 // mitochondrion // inferred from electronic annotation /// 0005759 // mitochondrial matrix // inferred from electronic annotation /// 0005759 // mitochondrial matrix // inferred from sequence or structural similarity	0004108 // citrate (Si)-synthase activity // inferred from electronic annotation /// 0004108 // citrate (Si)-synthase activity // inferred from sequence or structural similarity /// 0016740 // transferase activity // inferred from electronic annotation /// 0046912 // transferase activity, transferring acyl groups, acyl groups converted into alkyl on transfer // inferred from electronic annotation	---	TRUE
Mmu.14712.1.S1_at	1039.17	82.97	-12.52	-6.3	-21.55	-956.19	-3.209	0.048617	*	Mmu.2531	chr1:185398272-185399803 (+) // 98.39 //	Similar to thymocyte nuclear protein 1 isoform 1	LOC700413	700413	---	---	0005515 // protein binding // inferred from electronic annotation	---	TRUE
Mmu.14749.1.S1_s_at	523.63	25.13	-20.84	-11.51	-41.59	-498.5	-4.257	0.023422	*	Mmu.4178	chr1:80006646-80050142 (-) // 98.38 //	phosphatidylinositol glycan anchor biosynthesis, class K	PIGK	706143	---	---	---	---	TRUE
Mmu.14771.1.S1_at	191.33	45.48	-4.21	-3.27	-5.46	-145.84	-7.269	0.003343	*	Mmu.11646	chr3:12041060-12050818 (+) // 99.5 //	regulator of calcineurin 1	RCAN1	697108	---	---	---	---	TRUE
Mmu.14774.1.S1_at	700.63	184.93	-3.79	-2.55	-5.52	-515.7	-4.216	0.019804	*	Mmu.8970	chr14:91713203-91744125 (-) // 72.16 //	similar to solute carrier family 36 (proton/amino acid symporter), member 4	LOC696671	696671	---	---	---	---	TRUE
Mmu.14785.1.S1_at	430.15	66.84	-6.44	-3.5	-10.39	-363.31	-3.208	0.047769	*	Mmu.1967	chr1:225382156-225419424 (-) // 98.61 //	similar to translin-associated factor X	LOC713347	713347	---	---	---	---	TRUE
Mmu.14786.1.S1_at	761.16	34.62	-21.99	-10.97	-54.65	-726.54	-3.809	0.031361	*	Mmu.8709	chr2:148452778-148458346 (+) // 98.08 //	Similar to RAN, member RAS oncogene family	LOC698421	698421	0006810 // transport // inferred from electronic annotation /// 0006886 // intracellular protein transport // inferred from electronic annotation /// 0015031 // protein transport // inferred from electronic annotation /// 0016192 // vesicle-mediated transport // inferred from electronic annotation	0005737 // cytoplasm // inferred from electronic annotation /// 0005794 // Golgi apparatus // inferred from electronic annotation /// 0016020 // membrane // inferred from electronic annotation /// 0030117 // membrane coat // inferred from electronic annotation /// 0031410 // cytoplasmic vesicle // inferred from electronic annotation	0005198 // structural molecule activity // inferred from electronic annotation /// 0005515 // protein binding // inferred from electronic annotation	---	TRUE
Mmu.14787.1.S1_at	676.75	14.77	-45.81	-23.7	-98.38	-661.98	-3.947	0.028926	*	Mmu.8709	chr2:148436565-148447280 (+) // 100.0 //	Similar to RAN, member RAS oncogene family	LOC698421	698421	0006810 // transport // inferred from electronic annotation /// 0006886 // intracellular protein transport // inferred from electronic annotation /// 0015031 // protein transport // inferred from electronic annotation /// 0016192 // vesicle-mediated transport // inferred from electronic annotation	0005737 // cytoplasm // inferred from electronic annotation /// 0005794 // Golgi apparatus // inferred from electronic annotation /// 0016020 // membrane // inferred from electronic annotation /// 0030117 // membrane coat // inferred from electronic annotation /// 0031410 // cytoplasmic vesicle // inferred from electronic annotation	0005198 // structural molecule activity // inferred from electronic annotation /// 0005515 // protein binding // inferred from electronic annotation	---	TRUE
Mmu.14838.1.S1_at	1840.96	422.83	-4.35	-3.16	-5.71	-1418.13	-4.915	0.015044	*	Mmu.10789	chr11:43393478-43395039 (-) // 98.85 //	Similar to zinc finger, CCHC domain containing 9	LOC703174	703174	---	---	---	---	TRUE
Mmu.14866.1.S1_at	2126.73	199.23	-10.68	-7.06	-17.86	-1927.51	-6.451	0.006539	*	Mmu.8410	chr11:65603709-65653702 (+) // 98.88 // /// chr15:58254898-58255874 (+) // 91.73 // /// chr6:21402130-21403107 (+) // 82.74 //	Similar to Protein C16orf7 homolog (5-day ovary-specific transcript 1 protein)	LOC700355	700355	0007165 // signal transduction // inferred from electronic annotation /// 0007264 // small GTPase mediated signal transduction // inferred from electronic annotation	0005622 // intracellular // inferred from electronic annotation /// 0005886 // plasma membrane // inferred from electronic annotation /// 0016020 // membrane // inferred from electronic annotation	0000166 // nucleotide binding // inferred from electronic annotation /// 0003924 // GTPase activity // inferred from electronic annotation /// 0005525 // GTP binding // inferred from electronic annotation	---	TRUE
Mmu.14874.1.S1_at	262.29	8.25	-31.8	-13.99	-100000000	-254.04	-4.969	0.014891	*	Mmu.1844	chr9:109787949-109799914 (+) // 97.04 //	adducin 3 (gamma)	ADD3	677712	---	0000794 // condensed nuclear chromosome // inferred from electronic annotation /// 0005737 // cytoplasm // inferred from electronic annotation /// 0005856 // cytoskeleton // inferred from electronic annotation /// 0005911 // cell-cell junction // inferred from electronic annotation /// 0005938 // cell cortex // inferred from electronic annotation /// 0016020 // membrane // inferred from electroni…	0005198 // structural molecule activity // inferred from electronic annotation	---	TRUE
Mmu.14901.1.S1_at	267.62	17.07	-15.68	-7.53	-31.55	-250.55	-3.241	0.04733	*	Mmu.13583	chr6:79248613-79365365 (+) // 99.06 //	similar to X-ray repair cross complementing protein 4 isoform 1	LOC712291	712291	0006302 // double-strand break repair // inferred from electronic annotation /// 0006310 // DNA recombination // inferred from electronic annotation	0005634 // nucleus // inferred from electronic annotation	0003677 // DNA binding // inferred from electronic annotation /// 0005515 // protein binding // inferred from electronic annotation	---	TRUE
Mmu.14917.1.S1_s_at	159.01	852.83	5.36	3.61	7.87	693.83	4.736	0.015682	*	Mmu.16609	chr16:59435783-59467864 (-) // 75.24 //	chorionic somatomammotropin hormone 2	CSH-2	717562	---	0005576 // extracellular region // inferred from electronic annotation	0005179 // hormone activity // inferred from electronic annotation	---	TRUE
Mmu.14931.1.A1_at	1775.49	31.51	-56.35	-21.43	-100000000	-1743.98	-4.836	0.016451	*	Mmu.10564	chr14:121413167-121414771 (+) // 91.98 //	Heat shock 70kDa protein 8	HSPA8	707989	---	---	---	---	TRUE
Mmu.14932.1.S1_at	279.19	15.51	-18	-8.43	-43.14	-263.68	-3.333	0.044049	*	---	chr9:102143092-102160216 (-) // 99.22 //	---	---	---	---	0005737 // cytoplasm // inferred from electronic annotation /// 0005813 // centrosome // inferred from electronic annotation /// 0005856 // cytoskeleton // inferred from electronic annotation	0000166 // nucleotide binding // inferred from electronic annotation /// 0005515 // protein binding // inferred from electronic annotation /// 0005524 // ATP binding // inferred from electronic annotation	---	TRUE
Mmu.14945.2.S1_at	856.43	247.15	-3.47	-2.53	-4.68	-609.28	-4.982	0.011683	*	Mmu.4015	chr4:154526318-154541123 (+) // 91.91 //	CD164 molecule, sialomucin	CD164	699242	---	---	---	---	TRUE
Mmu.14958.1.S1_at	901.7	37.1	-24.31	-13.35	-97.31	-864.6	-8.469	0.002801	*	Mmu.11235	chr3:95617656-95634570 (-) // 88.48 //	glycyl-tRNA synthetase	GARS	697526	---	---	---	---	TRUE
Mmu.150.1.S1_at	2223.89	570.16	-3.9	-2.35	-5.72	-1653.73	-3.191	0.047615	*	Mmu.8987	chr2:87350416-87352725 (+) // 100.0 //	Similar to hematological and neurological expressed 1 isoform 2	LOC696591	696591	0006412 // translation // inferred from electronic annotation /// 0006418 // tRNA aminoacylation for protein translation // inferred from electronic annotation /// 0006425 // glutaminyl-tRNA aminoacylation // inferred from electronic annotation	0005737 // cytoplasm // inferred from electronic annotation	0000166 // nucleotide binding // inferred from electronic annotation /// 0004812 // aminoacyl-tRNA ligase activity // inferred from electronic annotation /// 0004819 // glutamine-tRNA ligase activity // inferred from electronic annotation /// 0005524 // ATP binding // inferred from electronic annotation /// 0016874 // ligase activity // inferred from electronic annotation	---	TRUE
Mmu.15032.1.S1_at	1407.07	264.85	-5.31	-4.24	-6.8	-1142.21	-9.804	0.001212	*	Mmu.9710	chr4:149950089-149971974 (+) // 96.71 //	similar to Histone deacetylase 2 (HD2)	LOC694662	694662	---	---	---	---	TRUE
Mmu.15059.1.S1_at	327.38	35.5	-9.22	-5.37	-17.44	-291.88	-4.377	0.020305	*	Mmu.12043	chr7:51108661-51197089 (+) // 49.4 //	similar to ariadne ubiquitin-conjugating enzyme E2 binding protein homolog 1	LOC702912	702912	---	---	---	---	TRUE
Mmu.15062.1.S1_at	274.18	70.13	-3.91	-2.61	-5.86	-204.05	-4.314	0.017683	*	Mmu.10001	chr6:83621426-83638189 (+) // 97.6 //	RAS p21 protein activator (GTPase activating protein) 1	RASA1	694085	---	---	---	---	TRUE
Mmu.15077.1.S1_at	773.02	25.64	-30.15	-16.04	-53.3	-747.38	-3.725	0.033597	*	Mmu.17127	chr15:88504557-88505749 (+) // 93.97 // /// chr7:165092560-165192044 (+) // 94.53 //	similar to gamma isoform of regulatory subunit B56, protein phosphatase 2A isoform b	LOC706718	706718	---	---	---	---	TRUE
Mmu.15125.1.S1_at	536.12	20.79	-25.79	-15.56	-65.61	-515.33	-9.951	0.001792	*	Mmu.4302	chr1:46530292-46532102 (+) // 98.67 //	protein tyrosine phosphatase, receptor type, F	PTPRF	701160	---	---	---	---	TRUE
Mmu.15143.1.S1_at	1124.2	202.19	-5.56	-3.57	-8.04	-922.01	-4.024	0.026357	*	Mmu.16966	chr12:33331715-33338719 (+) // 99.16 //	kelch-like 23 (Drosophila)	KLHL23	706609	---	---	---	---	TRUE
Mmu.15231.1.S1_at	428.57	57.79	-7.42	-5.43	-11.03	-370.78	-10.094	0.000915	*	Mmu.783	chr19:63447622-63448297 (+) // 58.96 //	similar to zinc finger protein 211 isoform 2	LOC711054	711054	---	---	---	---	TRUE
Mmu.1527.1.S1_at	286.69	51.16	-5.6	-2.9	-14.21	-235.53	-3.484	0.031732	*	Mmu.1650	chr18:28956746-28957834 (-) // 97.44 //	similar to cDNA sequence BC021395	LOC709217	709217	---	---	---	---	TRUE
Mmu.15281.1.S1_at	2405.18	199.05	-12.08	-9.06	-17.31	-2206.13	-11.87	0.000911	*	Mmu.9528	chr7:59185971-59255171 (+) // 97.74 //	Tumor necrosis factor (ligand) superfamily, member 18	TNFSF18	678654	0006955 // immune response // inferred from electronic annotation	0016020 // membrane // inferred from electronic annotation	0005164 // tumor necrosis factor receptor binding // inferred from electronic annotation /// 0005515 // protein binding // inferred from electronic annotation	---	TRUE
Mmu.15288.1.S1_s_at	9075.22	3385.14	-2.68	-2.09	-3.42	-5690.08	-5.547	0.006213	*	Mmu.8180	chr7:45034974-45038549 (-) // 83.86 //	Similar to spermidine synthase	LOC701985	701985	0006412 // translation // inferred from electronic annotation	0005622 // intracellular // inferred from electronic annotation /// 0005840 // ribosome // inferred from electronic annotation /// 0030529 // ribonucleoprotein complex // inferred from electronic annotation	0003735 // structural constituent of ribosome // inferred from electronic annotation	---	TRUE
Mmu.15347.1.S1_s_at	774.89	100.6	-7.7	-4.42	-11.45	-674.3	-3.445	0.040737	*	Mmu.1549	chr4:24721434-24722694 (-) // 95.33 //	similar to chromosome 6 open reading frame 62	C4H6orf62	708218	---	---	---	---	TRUE
Mmu.15402.1.A1_at	4960.46	663.5	-7.48	-3.09	-100000000	-4296.96	-7.354	0.003778	*	---	chr8:44368285-44368963 (+) // 91.04 // /// chr3:16054847-16055528 (+) // 93.39 //	---	---	---	---	---	---	---	TRUE
Mmu.15440.1.S1_at	616.68	43.58	-14.15	-8.23	-28.73	-573.1	-4.912	0.015267	*	Mmu.9018	chr14:115180306-115185281 (-) // 94.65 //	similar to zinc finger protein 259	LOC696348	696348	---	---	---	---	TRUE
Mmu.15516.1.S1_at	247.76	22.91	-10.82	-5.67	-24.99	-224.86	-3.875	0.028627	*	Mmu.10756	chr15:22826060-22831802 (-) // 92.05 //	Hypothetical protein LOC699209	LOC699209	699209	---	---	---	---	TRUE
Mmu.15516.1.S1_x_at	244.29	28.77	-8.49	-4.57	-16.06	-215.51	-3.579	0.035555	*	Mmu.10756	chr15:22826060-22831802 (-) // 92.05 //	Hypothetical protein LOC699209	LOC699209	699209	---	---	---	---	TRUE
Mmu.15555.1.S1_at	1393.83	71.71	-19.44	-10.23	-38.04	-1322.11	-3.776	0.032195	*	Mmu.2634	chrX:53130461-53133989 (+) // 87.95 //	melanoma antigen family D, 2	MAGED2	701719	---	---	---	---	TRUE
Mmu.15592.2.S1_at	755.92	132.38	-5.71	-3.69	-10.11	-623.54	-5.63	0.006695	*	Mmu.17188	chr13:46737598-46742391 (-) // 99.24 //	similar to phosphatidylinositol glycan, class F isoform 1	LOC714844	714844	---	---	---	---	TRUE
Mmu.15609.1.S1_at	1520.6	184.32	-8.25	-5.56	-11.82	-1336.28	-5	0.014748	*	---	chr12:16040651-16041647 (+) // 92.18 //	---	---	---	---	---	---	---	TRUE
Mmu.15690.2.S1_at	1661.25	48.58	-34.2	-15.8	-125.92	-1612.67	-3.772	0.032335	*	Mmu.1076	chr11:90498468-90501330 (-) // 93.0 //	Similar to paraoxonase 2 isoform 1	LOC699107	699107	---	---	---	---	TRUE
Mmu.15700.2.S1_at	207.18	7.68	-26.98	-15.7	-54.91	-199.5	-5.136	0.014058	*	Mmu.1534	chr8:17952921-17979793 (-) // 93.18 //	N-acylsphingosine amidohydrolase (acid ceramidase) 1	ASAH1	703699	0006629 // lipid metabolic process // inferred from electronic annotation	0005764 // lysosome // inferred from electronic annotation	0016787 // hydrolase activity // inferred from electronic annotation /// 0017040 // ceramidase activity // inferred from electronic annotation	---	TRUE
Mmu.15723.2.S1_at	250.71	21.57	-11.62	-5.43	-28.73	-229.14	-3.227	0.046859	*	Mmu.966	chr12:40850216-40882974 (-) // 93.96 //	nuclear factor (erythroid-derived 2)-like 2	NFE2L2	707606	---	---	---	---	TRUE
Mmu.15770.1.S1_at	314.23	12.24	-25.68	-14.14	-58.63	-301.99	-4.696	0.017945	*	Mmu.1001	chr8:88952862-88990408 (+) // 90.67 //	WW domain containing E3 ubiquitin protein ligase 1	WWP1	694098	---	---	---	---	TRUE
Mmu.15852.1.S1_s_at	6092.63	2607.13	-2.34	-2.08	-2.63	-3485.5	-11.001	0.000241	*	Mmu.3922	chr9:92139648-92140558 (-) // 91.65 //	eukaryotic translation initiation factor 2, subunit 2 beta, 38kDa	EIF2S2	708593	0006413 // translational initiation // inferred from electronic annotation	---	0003743 // translation initiation factor activity // inferred from electronic annotation /// 0003743 // translation initiation factor activity // inferred from sequence or structural similarity	---	TRUE
Mmu.15853.1.S1_x_at	998.92	244.13	-4.09	-2.74	-5.78	-754.79	-4.066	0.024385	*	Mmu.8584	chr2:67047571-67068792 (-) // 98.05 //	Similar to protocadherin beta 5	LOC699168	699168	---	0005737 // cytoplasm // inferred from electronic annotation /// 0005783 // endoplasmic reticulum // inferred from electronic annotation /// 0016020 // membrane // inferred from electronic annotation /// 0016021 // integral to membrane // inferred from electronic annotation	---	---	TRUE
Mmu.15859.1.S1_at	2439.77	328.78	-7.42	-5.36	-10.16	-2110.99	-6.098	0.00813	*	Mmu.1256	chr15:41265644-41279635 (-) // 86.81 //	clathrin, light chain (Lca)	CLTA	693659	---	---	---	---	TRUE
Mmu.15886.1.S1_s_at	7508.38	621.68	-12.08	-8.48	-20.54	-6886.7	-17.822	4.8e-05	*	Mmu.4970	chr11:31161315-31162019 (+) // 94.07 // /// chr1:29105121-29108117 (+) // 91.59 // /// chr1:164542755-164543457 (+) // 91.86 // /// chr2:138647509-138648202 (+) // 91.17 // /// chr2:37611492-37612212 (-) // 96.97 // /// chr2:161946392-161947111 (-) // 91.03 // /// chr9:105368099-105368806 (-) // 90.21 //	similar to Nonhistone chromosomal protein HMG-17 (High-mobility group nucleosome-binding domain-containing protein 2) /// similar to Nonhistone chromosomal protein HMG-17 (High-mobility group nucleosome-binding domain-containing protein 2) /// similar to D-PCa-2 protein isoform c /// similar to D-PCa-2 protein isoform c /// similar to Nonhistone chromosomal protein HMG-17 (High-mobility group nuc…	LOC693464 /// LOC697705 /// LOC699918 /// LOC710386 /// LOC711421 /// LOC713404 /// LOC719879	693464 /// 697705 /// 699918 /// 710386 /// 711421 /// 713404 /// 719879	---	---	---	---	TRUE
Mmu.15897.1.S1_at	812.36	126.24	-6.43	-4.35	-9.8	-686.11	-5.394	0.010524	*	Mmu.13121	chr1:80804862-80818994 (-) // 95.34 //	Thrombomodulin	THBD	702132	---	---	---	---	TRUE
Mmu.15966.1.S1_at	970.07	72.34	-13.41	-7.61	-25.57	-897.72	-4.283	0.0226	*	---	chr2:95297870-95303451 (-) // 99.78 //	---	---	---	0000122 // negative regulation of transcription from RNA polymerase II promoter // inferred from electronic annotation /// 0000904 // cell morphogenesis involved in differentiation // inferred from electronic annotation /// 0001501 // skeletal system development // inferred from electronic annotation /// 0001569 // patterning of blood vessels // inferred from electronic annotation /// 0001702 // …	0005624 // membrane fraction // inferred from electronic annotation /// 0005634 // nucleus // inferred from electronic annotation /// 0005667 // transcription factor complex // inferred from electronic annotation /// 0005737 // cytoplasm // inferred from electronic annotation /// 0005813 // centrosome // inferred from electronic annotation /// 0005886 // plasma membrane // inferred from electroni…	0003677 // DNA binding // inferred from electronic annotation /// 0003682 // chromatin binding // inferred from electronic annotation /// 0003690 // double-stranded DNA binding // inferred from electronic annotation /// 0003700 // transcription factor activity // inferred from electronic annotation /// 0003713 // transcription coactivator activity // inferred from electronic annotation /// 000548…	---	TRUE
Mmu.15987.2.S1_at	1017.62	63.1	-16.13	-8.67	-32.25	-954.52	-3.934	0.028693	*	Mmu.8938	chr20:55809869-55818525 (+) // 80.83 //	Similar to rhophilin 1	LOC696895	696895	---	---	---	---	TRUE
Mmu.16001.1.S1_at	3750.82	145.25	-25.82	-19.31	-35.69	-3605.57	-9.207	0.002643	*	Mmu.2111	chr8:100315626-100362418 (+) // 77.94 //	Ly1 antibody reactive homolog (mouse)	LYAR	712499	0006810 // transport // inferred from electronic annotation	0012505 // endomembrane system // inferred from electronic annotation /// 0016020 // membrane // inferred from electronic annotation /// 0016021 // integral to membrane // inferred from electronic annotation	---	---	TRUE
Mmu.16023.1.S1_at	778.78	76.75	-10.15	-5.12	-17.98	-702.03	-3.194	0.048794	*	---	chrX:38976192-38983634 (+) // 96.87 //	---	---	---	---	---	---	---	TRUE
Mmu.16024.1.S1_at	454.59	121.39	-3.74	-2.4	-5.63	-333.19	-3.722	0.028815	*	Mmu.10954	chrX:38985566-38993826 (+) // 98.14 //	Hypothetical protein LOC704147	LOC704147	704147	---	---	---	---	TRUE
Mmu.16121.1.S1_at	1475.76	198.09	-7.45	-5.91	-9.06	-1277.67	-7.17	0.005504	*	Mmu.9646	chr9:36865519-36866381 (+) // 75.89 // /// chr3:136188124-136188673 (+) // 47.32 // /// chr17:33401086-33402198 (+) // 95.36 //	similar to E-1 enzyme	LOC694952	694952	---	---	---	---	TRUE
Mmu.16121.1.S1_s_at	1211.2	144.85	-8.36	-5.91	-11.53	-1066.35	-5.658	0.010408	*	Mmu.9646	chr17:33401086-33402198 (+) // 95.36 // /// chr9:36865519-36866381 (+) // 75.89 // /// chr3:136188124-136188673 (+) // 47.32 //	similar to E-1 enzyme	LOC694952	694952	---	---	---	---	TRUE
Mmu.16174.1.S1_at	288.01	17.54	-16.42	-11.1	-24.55	-270.46	-5.888	0.009548	*	Mmu.8392	chr11:124867241-124880198 (+) // 76.62 //	Hypothetical protein LOC700505	LOC700505	700505	0006810 // transport // inferred from electronic annotation	0016020 // membrane // inferred from electronic annotation /// 0016021 // integral to membrane // inferred from electronic annotation	---	---	TRUE
Mmu.16174.1.S1_x_at	493.58	42.12	-11.72	-9.08	-15.61	-451.46	-10.536	0.001554	*	Mmu.8392	chr11:124867241-124880198 (+) // 76.62 //	Hypothetical protein LOC700505	LOC700505	700505	0006810 // transport // inferred from electronic annotation	0016020 // membrane // inferred from electronic annotation /// 0016021 // integral to membrane // inferred from electronic annotation	---	---	TRUE
Mmu.16205.1.S1_at	1686.6	87.13	-19.36	-15.99	-23.84	-1599.47	-14.657	0.000642	*	Mmu.13616	chr15:38165920-38170195 (-) // 100.0 //	similar to N-acetylneuraminic acid phosphate synthase	LOC715459	715459	---	---	---	---	TRUE
Mmu.16211.1.S1_at	1000	92.2	-10.85	-6.56	-16.91	-907.8	-4.161	0.024752	*	Mmu.858	chr7:121210371-121238140 (+) // 77.33 //	uncharacterized hypothalamus protein HARP11	ACTR10	700125	---	---	---	---	TRUE
Mmu.16247.1.S1_at	1684.68	561.26	-3	-2.18	-4.26	-1123.42	-5.07	0.006676	*	Mmu.2225	chr17:2120858-2139710 (-) // 89.87 //	EF-hand domain family, member A1	EFHA1	706065	---	---	---	---	TRUE
Mmu.1625.1.S1_at	288.79	31.41	-9.19	-5.03	-17.29	-257.38	-3.727	0.032125	*	Mmu.2949	chr4:129681004-129683678 (+) // 99.52 //	similar to serum/glucocorticoid regulated kinase	LOC713082	713082	0006468 // protein amino acid phosphorylation // inferred from electronic annotation /// 0006915 // apoptosis // inferred from electronic annotation /// 0006950 // response to stress // inferred from electronic annotation	0005634 // nucleus // inferred from electronic annotation /// 0005737 // cytoplasm // inferred from electronic annotation /// 0005783 // endoplasmic reticulum // inferred from electronic annotation	0000166 // nucleotide binding // inferred from electronic annotation /// 0004672 // protein kinase activity // inferred from electronic annotation /// 0004674 // protein serine/threonine kinase activity // inferred from electronic annotation /// 0005524 // ATP binding // inferred from electronic annotation /// 0016301 // kinase activity // inferred from electronic annotation /// 0016740 // transf…	---	TRUE
Mmu.16255.1.S1_at	481.73	140.48	-3.43	-2.63	-4.64	-341.24	-7.153	0.001572	*	Mmu.1291	chr1:222647638-222648517 (-) // 100.0 //	similar to Molybdenum cofactor synthesis protein cinnamon	LOC718775	718775	---	---	---	---	TRUE
Mmu.16261.1.S1_at	1307	385.43	-3.39	-2.69	-4.16	-921.56	-5.981	0.008231	*	Mmu.9859	chr9:119457211-119462260 (-) // 94.6 //	chromosome 10 open reading frame 119 ortholog	C9H10orf119	704028	---	---	---	---	TRUE
Mmu.16278.1.S1_at	849.98	200.84	-4.23	-2.58	-6.55	-649.14	-3.487	0.03611	*	Mmu.4053	chr2:87428640-87431551 (+) // 99.69 //	IMP (inosine monophosphate) dehydrogenase 2	IMPDH2	708307	---	---	---	---	TRUE
Mmu.16285.1.A1_at	192.87	65.58	-2.94	-2.2	-4.03	-127.29	-5.627	0.004136	*	---	chr15:38214355-38215050 (+) // 96.29 //	---	---	---	---	---	---	---	TRUE
Mmu.16311.1.S1_at	703.38	148.6	-4.73	-3.43	-6.85	-554.78	-6.68	0.00373	*	Mmu.4860	chr9:99210794-99211837 (+) // 92.59 // /// chr5:117054595-117055638 (-) // 89.9 // /// chr9:109985603-109995475 (-) // 98.05 //	survival motor neuron domain containing 1	SMNDC1	694761	---	---	---	---	TRUE
Mmu.16349.1.S1_at	277.17	48.88	-5.67	-4.56	-7.26	-228.29	-11.437	0.000604	*	Mmu.16590	chr2:84155663-84165471 (+) // 91.1 //	similar to twinfilin-like protein	LOC697961	697961	---	---	---	---	TRUE
Mmu.16380.2.S1_at	620.56	26.18	-23.7	-10.43	-98.26	-594.38	-3.476	0.039572	*	Mmu.352	chr12:14108623-14109578 (-) // 95.32 //	Rho family GTPase 3	RND3	694168	---	---	---	---	TRUE
Mmu.16385.1.S1_a_at	456.92	156.14	-2.93	-2.06	-4.27	-300.77	-4.432	0.011335	*	---	chr8:105921370-105934753 (-) // 83.33 //	---	---	---	0006810 // transport // inferred from electronic annotation /// 0055085 // transmembrane transport // inferred from electronic annotation	0005739 // mitochondrion // inferred from electronic annotation /// 0005743 // mitochondrial inner membrane // inferred from electronic annotation /// 0016020 // membrane // inferred from electronic annotation /// 0016021 // integral to membrane // inferred from electronic annotation	0005215 // transporter activity // inferred from electronic annotation /// 0005488 // binding // inferred from electronic annotation	---	TRUE
Mmu.16385.1.S1_at	515.1	4.29	-120.13	-44.18	-100000000	-510.81	-5.875	0.009718	*	---	chr8:105921370-105934753 (-) // 83.33 //	---	---	---	0006810 // transport // inferred from electronic annotation /// 0055085 // transmembrane transport // inferred from electronic annotation	0005739 // mitochondrion // inferred from electronic annotation /// 0005743 // mitochondrial inner membrane // inferred from electronic annotation /// 0016020 // membrane // inferred from electronic annotation /// 0016021 // integral to membrane // inferred from electronic annotation	0005215 // transporter activity // inferred from electronic annotation /// 0005488 // binding // inferred from electronic annotation	---	TRUE
Mmu.16400.1.S1_at	1168.54	186.11	-6.28	-4.98	-7.9	-982.43	-8.234	0.00318	*	Mmu.4006	chr13:38539956-38574228 (-) // 98.8 //	similar to heterogeneous nuclear ribonucleoprotein L-like	LOC710841	710841	0006397 // mRNA processing // inferred from electronic annotation	0005634 // nucleus // inferred from electronic annotation	0000166 // nucleotide binding // inferred from electronic annotation /// 0003676 // nucleic acid binding // inferred from electronic annotation /// 0003723 // RNA binding // inferred from electronic annotation	---	TRUE
Mmu.16411.1.S1_at	220.78	64.6	-3.42	-2.6	-4.79	-156.18	-8.018	0.000405	*	---	chr15:24642577-24642850 (-) // 36.39 //	similar to ribosomal protein S13 /// similar to ribosomal protein S13 /// similar to ribosomal protein S13	LOC702606 /// LOC708815 /// LOC721960	702606 /// 708815 /// 721960	---	---	---	---	TRUE
Mmu.16418.1.A1_at	417.17	105.57	-3.95	-2.51	-5.99	-311.6	-3.708	0.029675	*	Mmu.2891	chr7:27448611-27449688 (+) // 85.87 // /// chr18:55548350-55548855 (-) // 46.56 //	Similar to COP9 (constitutive photomorphogenic) homolog, subunit 2	LOC714814	714814	---	---	---	---	TRUE
Mmu.16454.1.S1_at	799.46	91.32	-8.75	-5.03	-14.56	-708.14	-3.801	0.030945	*	Mmu.1976	chr14:117818037-117820422 (-) // 92.44 //	Thy-1 cell surface antigen	THY1	705321	0001525 // angiogenesis // inferred from electronic annotation /// 0001525 // angiogenesis // inferred from sequence or structural similarity /// 0006469 // negative regulation of protein kinase activity // inferred from sequence or structural similarity /// 0007010 // cytoskeleton organization // inferred from sequence or structural similarity /// 0016337 // cell-cell adhesion // inferred from s…	0005783 // endoplasmic reticulum // inferred from electronic annotation /// 0005886 // plasma membrane // inferred from electronic annotation /// 0005886 // plasma membrane // inferred from sequence or structural similarity /// 0009897 // external side of plasma membrane // inferred from electronic annotation /// 0009897 // external side of plasma membrane // inferred from sequence or structural …	0005100 // Rho GTPase activator activity // inferred from sequence or structural similarity /// 0005178 // integrin binding // inferred from electronic annotation /// 0005515 // protein binding // inferred from electronic annotation /// 0034235 // GPI anchor binding // inferred from sequence or structural similarity	---	TRUE
Mmu.16465.1.S1_at	1926.42	458.5	-4.2	-2.84	-6.82	-1467.91	-5.385	0.006103	*	Mmu.12722	---	similar to mitochondrial ribosomal protein L1	LOC720534	720534	---	---	---	---	TRUE
Mmu.16501.1.S1_at	202.71	36.75	-5.52	-3	-12.94	-165.96	-3.768	0.024814	*	Mmu.4097	chr11:68680833-68691833 (+) // 98.48 //	similar to transmembrane protein 19	LOC718700	718700	---	---	---	---	TRUE
Mmu.16551.1.S1_at	661.43	137.55	-4.81	-3.02	-7.15	-523.88	-3.788	0.03008	*	Mmu.4098	chr13:84939843-84959342 (-) // 77.38 //	succinate-CoA ligase, alpha subunit	SUCLG1	693991	---	---	---	---	TRUE
Mmu.1671.1.S1_at	906.53	40.82	-22.21	-11.49	-59.9	-865.7	-4.316	0.022384	*	Mmu.4629	chr13:44029354-44057419 (-) // 94.77 //	leucine-rich PPR-motif containing	LRPPRC	641443	---	0000794 // condensed nuclear chromosome // inferred from electronic annotation /// 0005634 // nucleus // inferred from electronic annotation /// 0005737 // cytoplasm // inferred from electronic annotation /// 0005739 // mitochondrion // inferred from electronic annotation /// 0005856 // cytoskeleton // inferred from electronic annotation /// 0042645 // mitochondrial nucleoid // inferred from elec…	0003697 // single-stranded DNA binding // inferred from electronic annotation /// 0005515 // protein binding // inferred from electronic annotation /// 0048487 // beta-tubulin binding // inferred from electronic annotation	---	TRUE
Mmu.181.1.S1_at	1308.51	45.85	-28.54	-15.83	-128.29	-1262.66	-13.886	0.000439	*	Mmu.11441	chr1:132150538-132161357 (+) // 95.47 //	similar to Protein C1orf77 homolog	LOC715501	715501	---	---	---	---	TRUE
Mmu.1836.1.S1_at	342.14	57.56	-5.94	-4.39	-9.05	-284.58	-15.57	5e-06	*	Mmu.11404	chr1:133509036-133511885 (-) // 96.71 //	similar to SHC (Src homology 2 domain containing) transforming protein 1 isoform p66Shc	LOC718982	718982	---	---	---	---	TRUE
Mmu.1855.1.S1_at	553.28	158.11	-3.5	-2.25	-5.17	-395.16	-3.559	0.033004	*	Mmu.1870	chr1:166572779-166574143 (-) // 99.49 //	zinc finger CCCH-type containing 11A	ZC3H11A	701537	---	---	---	---	TRUE
Mmu.190.2.S1_at	516.93	81.2	-6.37	-3.77	-10.31	-435.74	-3.776	0.030614	*	Mmu.1118	chr6:112016746-112021171 (-) // 99.27 //	toll-like receptor adaptor molecule 2	TICAM2	696269	0007165 // signal transduction // inferred from electronic annotation /// 0045087 // innate immune response // inferred from electronic annotation	0031224 // intrinsic to membrane // inferred from electronic annotation	0004888 // transmembrane receptor activity // inferred from electronic annotation	---	TRUE
Mmu.1942.1.S1_at	950.94	150.28	-6.33	-3.73	-13.74	-800.66	-4.921	0.010594	*	---	chr6:50451861-50452097 (-) // 84.56 //	---	---	---	---	---	---	---	TRUE
Mmu.1942.1.S1_x_at	918.14	132.31	-6.94	-3.96	-16.01	-785.83	-4.652	0.013718	*	---	chr6:50451861-50452097 (-) // 84.56 //	---	---	---	---	---	---	---	TRUE
Mmu.1995.1.S1_s_at	6965.79	958.44	-7.27	-5.3	-10.36	-6007.34	-7.378	0.003996	*	Mmu.4836	chr14:121412664-121413615 (-) // 98.29 //	Similar to plasma glutamate carboxypeptidase	LOC701711	701711	---	---	0000166 // nucleotide binding // inferred from electronic annotation /// 0005524 // ATP binding // inferred from electronic annotation	---	TRUE
Mmu.2066.1.A1_at	369.72	35.84	-10.31	-6.56	-16.32	-333.87	-4.859	0.015894	*	---	chr9:17532286-17532776 (-) // 98.38 //	---	---	---	---	---	---	---	TRUE
Mmu.2120.1.A1_at	2311.87	111.44	-20.75	-7.61	-100000000	-2200.43	-11.989	2.8e-05	*	---	chr1:108937377-108937994 (-) // 80.67 //	---	---	---	---	---	---	---	TRUE
Mmu.2126.1.S1_at	5552.12	797.6	-6.96	-5.41	-8.93	-4754.51	-7.811	0.003824	*	Mmu.8248	chr18:39138484-39147056 (-) // 98.32 //	Similar to high-mobility group box 3	LOC701527	701527	---	---	---	---	TRUE
Mmu.2126.1.S1_s_at	7528.41	1651.7	-4.56	-3.7	-5.79	-5876.71	-11.927	0.000239	*	Mmu.8248	chr18:39138484-39147056 (-) // 98.32 //	Similar to high-mobility group box 3	LOC701527	701527	---	---	---	---	TRUE
Mmu.2142.1.S1_at	1429.47	80.67	-17.72	-10.92	-31.4	-1348.8	-5.292	0.012768	*	Mmu.1893	chr14:67623994-67624817 (-) // 57.37 //	tripartite motif-containing 22	TRIM22	713814	0070206 // protein trimerization // inferred from electronic annotation	0005622 // intracellular // inferred from electronic annotation /// 0005634 // nucleus // inferred from electronic annotation /// 0005737 // cytoplasm // inferred from electronic annotation /// 0005794 // Golgi apparatus // inferred from electronic annotation	0005515 // protein binding // inferred from electronic annotation /// 0008270 // zinc ion binding // inferred from electronic annotation /// 0046872 // metal ion binding // inferred from electronic annotation	---	TRUE
Mmu.2177.1.S1_x_at	916.41	21.57	-42.48	-26.81	-72.91	-894.84	-5.78	0.010236	*	Mmu.17460	chrUr:95467-240076 (+) // 95.19 // /// chr4:30966298-30967071 (-) // 90.2 //	major histocompatibility complex, class I, B	MAMU-B18	100141394	0002474 // antigen processing and presentation of peptide antigen via MHC class I // inferred from electronic annotation /// 0006955 // immune response // inferred from electronic annotation /// 0019882 // antigen processing and presentation // inferred from electronic annotation	0016020 // membrane // inferred from electronic annotation /// 0016021 // integral to membrane // inferred from electronic annotation /// 0042612 // MHC class I protein complex // inferred from electronic annotation	---	---	TRUE
Mmu.2196.1.S1_at	287.57	58.22	-4.94	-2.42	-53.14	-229.34	-4.223	0.006732	*	Mmu.4790	chr3:20661924-20664762 (+) // 99.56 //	amyloid beta (A4) precursor protein	APP	708212	0000085 // G2 phase of mitotic cell cycle // inferred from electronic annotation /// 0001967 // suckling behavior // inferred from electronic annotation /// 0006378 // mRNA polyadenylation // inferred from electronic annotation /// 0006417 // regulation of translation // inferred from electronic annotation /// 0006468 // protein amino acid phosphorylation // inferred from electronic annotation //…	0005624 // membrane fraction // inferred from electronic annotation /// 0005737 // cytoplasm // inferred from electronic annotation /// 0005794 // Golgi apparatus // inferred from electronic annotation /// 0005886 // plasma membrane // inferred from electronic annotation /// 0005905 // coated pit // inferred from electronic annotation /// 0009986 // cell surface // inferred from electronic annota…	0003677 // DNA binding // inferred from electronic annotation /// 0004867 // serine-type endopeptidase inhibitor activity // inferred from electronic annotation /// 0005488 // binding // inferred from electronic annotation /// 0005506 // iron ion binding // inferred from electronic annotation /// 0005507 // copper ion binding // inferred from electronic annotation /// 0005515 // protein binding /…	---	TRUE
Mmu.22.2.S1_at	1921.97	339.94	-5.65	-3.58	-7.97	-1582.03	-3.809	0.031235	*	Mmu.2902	chr20:73750225-73766155 (-) // 92.45 //	lysyl-tRNA synthetase	KARS	714516	---	---	---	---	TRUE
Mmu.2226.2.S1_at	1488.97	61.12	-24.36	-15.34	-50.63	-1427.85	-8.533	0.003063	*	Mmu.2351	chr18:4503724-4540112 (-) // 62.78 //	similar to vesicle-associated membrane protein, associated protein a	LOC722335	722335	---	---	---	---	TRUE
Mmu.2297.1.S1_at	710.42	28.38	-25.04	-15.31	-39.57	-682.05	-4.59	0.019327	*	Mmu.1162	chr9:1219747-1223331 (-) // 81.67 //	similar to isopentenyl-diphosphate delta isomerase	LOC710052	710052	---	---	---	---	TRUE
Mmu.2313.1.S1_at	709.75	58.8	-12.07	-6.76	-22.76	-650.95	-4.067	0.025897	*	Mmu.4082	chr3:109427012-109438977 (-) // 99.59 //	similar to basic leucine zipper and W2 domains 2	LOC714627	714627	0007275 // multicellular organismal development // inferred from electronic annotation /// 0007399 // nervous system development // inferred from electronic annotation /// 0030154 // cell differentiation // inferred from electronic annotation	---	0005488 // binding // inferred from electronic annotation	---	TRUE
Mmu.2333.1.S1_at	511.81	72	-7.11	-4.18	-11.13	-439.81	-3.699	0.033209	*	Mmu.12734	chr1:199504374-199505688 (-) // 97.89 //	chromosome 1 open reading frame 156 ortholog	C1H1orf156	701890	---	---	---	---	TRUE
Mmu.2392.1.S1_at	214.72	37.46	-5.73	-4.02	-8.99	-177.26	-7.399	0.002372	*	Mmu.9576	chr6:153695902-153714700 (+) // 99.28 //	similar to cytoplasmic FMR1 interacting protein 2	LOC714984	714984	---	---	---	---	TRUE
Mmu.2523.1.S1_at	871.96	123.36	-7.07	-3.94	-12.34	-748.61	-3.55	0.036106	*	Mmu.4005	chr7:155910185-155919808 (-) // 99.32 //	legumain	LGMN	703734	0006508 // proteolysis // inferred from electronic annotation	0005764 // lysosome // inferred from electronic annotation	0004197 // cysteine-type endopeptidase activity // inferred from electronic annotation /// 0008233 // peptidase activity // inferred from electronic annotation /// 0008234 // cysteine-type peptidase activity // inferred from electronic annotation /// 0016787 // hydrolase activity // inferred from electronic annotation	---	TRUE
Mmu.2604.1.S1_s_at	3116.7	884.08	-3.53	-2.98	-4.25	-2232.62	-12.698	8.6e-05	*	Mmu.15365	chr1:132953860-132954527 (-) // 91.04 //	similar to 26S proteasome non-ATPase regulatory subunit 8 (26S proteasome regulatory subunit S14) (p31)	LOC721897	721897	---	---	---	---	TRUE
Mmu.2718.1.S1_at	3717.41	567.54	-6.55	-4.97	-9.08	-3149.87	-9.584	0.001272	*	Mmu.3220	chr12:53699401-53700740 (+) // 97.06 // /// chr16:42232099-42234022 (-) // 99.41 //	hypothetical protein LOC709214 /// similar to splicing factor, arginine/serine-rich 1 (ASF/SF2)	LOC709214 /// LOC713776	709214 /// 713776	---	---	---	---	TRUE
Mmu.2749.1.S1_at	907.33	203.69	-4.45	-3.27	-6.66	-703.64	-9.121	0.000287	*	Mmu.2298	chr20:9145544-9153332 (-) // 69.94 //	similar to E2F-associated phosphoprotein (EAPP)	LOC714727	714727	---	---	---	---	TRUE
Mmu.2776.1.S1_at	1007.94	122.55	-8.22	-4.72	-13.47	-885.39	-3.706	0.033081	*	Mmu.2453	chr12:72122296-72134229 (-) // 98.36 //	isocitrate dehydrogenase 1 (NADP+), soluble	IDH1	710019	---	---	---	---	TRUE
Mmu.2787.1.S1_at	2524.27	403.84	-6.25	-5.05	-7.87	-2120.43	-10.854	0.001038	*	Mmu.55	chr19:10025409-10025755 (-) // 90.41 //	similar to chromosome 22 open reading frame 16	LOC720205	720205	---	---	---	---	TRUE
Mmu.2787.1.S1_x_at	3378.82	775	-4.36	-3.66	-5.3	-2603.82	-13.419	0.000162	*	Mmu.55	chr19:10025409-10025755 (-) // 90.41 //	similar to chromosome 22 open reading frame 16	LOC720205	720205	---	---	---	---	TRUE
Mmu.2800.1.S1_at	1265.34	34.43	-36.75	-21.29	-63.97	-1230.91	-4.426	0.021352	*	Mmu.1612	chrX:114083079-114109654 (+) // 83.72 //	plastin 3	PLS3	709055	---	---	---	---	TRUE
Mmu.2810.1.S1_at	427.77	49.82	-8.59	-5.7	-12.55	-377.95	-4.903	0.015559	*	Mmu.1999	chr16:18507952-18508127 (+) // 60.55 //	Similar to phosphoribosyl pyrophosphate synthetase-associated protein 2	PRPSAP2	702150	---	---	---	---	TRUE
Mmu.2989.1.S1_s_at	8034.81	1124.59	-7.14	-5.33	-9.8	-6910.22	-7.609	0.003769	*	---	chr11:45520014-45520513 (+) // 93.35 // /// chr14:11520137-11521903 (+) // 95.89 //	---	---	---	0006412 // translation // inferred from electronic annotation /// 0006414 // translational elongation // inferred from electronic annotation	0005853 // eukaryotic translation elongation factor 1 complex // inferred from electronic annotation	0003746 // translation elongation factor activity // inferred from electronic annotation	---	TRUE
Mmu.3044.6.S1_at	86.72	694.22	8	4.88	12.28	607.5	4.014	0.026921	*	---	chr1:108936496-108937321 (+) // 74.1 //	---	---	---	---	---	---	---	TRUE
Mmu.3054.2.S1_at	3061.53	84.6	-36.19	-19.42	-57.71	-2976.93	-3.603	0.03665	*	Mmu.1523	chr1:117724887-117747730 (-) // 97.89 //	Transducer of ERBB2, 2	TOB2	707216	0006355 // regulation of transcription, DNA-dependent // inferred from electronic annotation	---	0003676 // nucleic acid binding // inferred from electronic annotation /// 0003677 // DNA binding // inferred from electronic annotation	---	TRUE
Mmu.3058.1.S1_at	216.3	12.09	-17.88	-9.29	-104.69	-204.2	-7.122	0.004201	*	---	chr16:52443028-52451475 (-) // 99.64 //	---	---	---	0001659 // temperature homeostasis // inferred from electronic annotation /// 0001754 // eye photoreceptor cell differentiation // inferred from electronic annotation /// 0006355 // regulation of transcription, DNA-dependent // inferred from electronic annotation /// 0006357 // regulation of transcription from RNA polymerase II promoter // inferred from electronic annotation /// 0006366 // transc…	0005634 // nucleus // inferred from electronic annotation /// 0005737 // cytoplasm // inferred from electronic annotation /// 0005886 // plasma membrane // inferred from electronic annotation	0003677 // DNA binding // inferred from electronic annotation /// 0003700 // transcription factor activity // inferred from electronic annotation /// 0004871 // signal transducer activity // inferred from electronic annotation /// 0005515 // protein binding // inferred from electronic annotation /// 0008134 // transcription factor binding // inferred from electronic annotation /// 0016563 // tran…	---	TRUE
Mmu.309.1.S1_s_at	533.28	35.48	-15.03	-8.99	-24.26	-497.8	-4.295	0.022895	*	Mmu.9700	chr19:3796581-3810630 (-) // 95.96 //	death-associated protein kinase 3	DAPK3	714221	---	---	---	---	TRUE
Mmu.3117.1.S1_at	2647.3	109.2	-24.24	-10.75	-100000000	-2538.1	-8.663	0.00181	*	---	chrUr:52523-53061 (+) // 84.33 //	---	---	---	---	---	---	---	TRUE
Mmu.312.1.S1_at	4395.58	45.83	-95.91	-62.44	-204.33	-4349.75	-31.178	6.1e-05	*	Mmu.3480	chr6:93868061-93869599 (+) // 93.22 // /// chr19:3816326-3821269 (-) // 96.74 //	Theta defensin 1a precursor	LOC574122	574122	0006952 // defense response // inferred from electronic annotation /// 0031640 // killing of cells of another organism // inferred from electronic annotation /// 0042742 // defense response to bacterium // inferred from electronic annotation /// 0050829 // defense response to Gram-negative bacterium // inferred from direct assay /// 0050830 // defense response to Gram-positive bacterium // inferr…	0005615 // extracellular space // inferred from electronic annotation	---	---	TRUE
Mmu.3224.1.S1_at	2355.75	805.94	-2.92	-2.21	-3.84	-1549.82	-5.133	0.009209	*	Mmu.2882	chr16:23769666-23771102 (-) // 88.48 //	aldolase C, fructose-bisphosphate	ALDOC	709213	0006096 // glycolysis // inferred from electronic annotation /// 0008152 // metabolic process // inferred from electronic annotation	---	0003824 // catalytic activity // inferred from electronic annotation /// 0004332 // fructose-bisphosphate aldolase activity // inferred from electronic annotation /// 0016829 // lyase activity // inferred from electronic annotation	---	TRUE
Mmu.3243.1.S1_at	127.96	9.32	-13.72	-4.92	-100000000	-118.64	-3.158	0.04658	*	Mmu.11157	chr4:83413421-83434658 (+) // 99.5 //	solute carrier family 35 (CMP-sialic acid transporter), member A1	SLC35A1	699113	---	---	---	---	TRUE
Mmu.3265.1.S1_at	2069.99	149.07	-13.89	-6.05	-82.21	-1920.92	-3.48	0.037811	*	Mmu.7405	chr15:92703986-92712130 (-) // 87.95 // /// chr11:14962170-14962715 (-) // 48.3 //	similar to heterogeneous nuclear ribonucleoprotein K	LOC707228	707228	0006397 // mRNA processing // inferred from electronic annotation /// 0008380 // RNA splicing // inferred from electronic annotation	0005634 // nucleus // inferred from electronic annotation /// 0005654 // nucleoplasm // inferred from electronic annotation /// 0005681 // spliceosomal complex // inferred from electronic annotation /// 0005737 // cytoplasm // inferred from electronic annotation /// 0030529 // ribonucleoprotein complex // inferred from electronic annotation	0003677 // DNA binding // inferred from electronic annotation /// 0003723 // RNA binding // inferred from electronic annotation	---	TRUE
Mmu.3265.1.S1_s_at	2731.69	447.48	-6.1	-3.68	-10.11	-2284.21	-3.973	0.025928	*	Mmu.4083	chr11:14962170-14962715 (-) // 48.3 // /// chr15:92703986-92712130 (-) // 87.95 //	similar to heterogeneous nuclear ribonucleoprotein K isoform a	LOC709112	709112	0006397 // mRNA processing // inferred from electronic annotation /// 0008380 // RNA splicing // inferred from electronic annotation	0005634 // nucleus // inferred from electronic annotation /// 0005654 // nucleoplasm // inferred from electronic annotation /// 0005681 // spliceosomal complex // inferred from electronic annotation /// 0005737 // cytoplasm // inferred from electronic annotation /// 0030529 // ribonucleoprotein complex // inferred from electronic annotation	0003677 // DNA binding // inferred from electronic annotation /// 0003723 // RNA binding // inferred from electronic annotation	---	TRUE
Mmu.328.1.S1_at	2121.39	66.97	-31.68	-14.51	-227.95	-2054.42	-4.266	0.023141	*	Mmu.2272	chr9:27201459-27223072 (-) // 99.52 //	---	---	---	0006508 // proteolysis // inferred from electronic annotation /// 0030163 // protein catabolic process // inferred from electronic annotation	0016020 // membrane // inferred from electronic annotation	0000166 // nucleotide binding // inferred from electronic annotation /// 0004222 // metalloendopeptidase activity // inferred from electronic annotation /// 0005524 // ATP binding // inferred from electronic annotation /// 0017111 // nucleoside-triphosphatase activity // inferred from electronic annotation	---	TRUE
Mmu.3280.1.S1_at	907.96	129.94	-6.99	-5.37	-9.12	-778.02	-7.656	0.003985	*	Mmu.9958	chr9:6023477-6037134 (+) // 99.54 //	similar to retinoblastoma-associated protein 140	LOC722528	722528	---	---	---	---	TRUE
Mmu.3320.1.S1_at	663.77	81.86	-8.11	-4.3	-16.21	-581.9	-3.558	0.035573	*	Mmu.2411	chr2:32427976-32442748 (+) // 99.31 //	CD200 molecule	CD200	708110	---	---	---	---	TRUE
Mmu.3343.2.S1_at	1813.04	288.35	-6.29	-3.36	-11.36	-1524.69	-3.278	0.043804	*	Mmu.2652	chrX:102219655-102230220 (-) // 95.13 //	similar to Mortality factor 4-like protein 2 (MORF-related gene X protein) (Transcription factor-like protein MRGX) (MSL3-2 protein)	MORF4L2	697637	---	---	---	---	TRUE
Mmu.335.1.S1_at	288.43	45.83	-6.29	-3.98	-9.77	-242.6	-4.31	0.021129	*	Mmu.8605	chr5:157654042-157674977 (+) // 100.0 //	Similar to chromosome 2 open reading frame 7	LOC699035	699035	0006508 // proteolysis // inferred from electronic annotation	0005576 // extracellular region // inferred from electronic annotation	0004180 // carboxypeptidase activity // inferred from electronic annotation /// 0004181 // metallocarboxypeptidase activity // inferred from electronic annotation /// 0008233 // peptidase activity // inferred from electronic annotation /// 0008237 // metallopeptidase activity // inferred from electronic annotation /// 0008270 // zinc ion binding // inferred from electronic annotation /// 0016787 …	---	TRUE
Mmu.3350.1.S1_at	1533.95	76.73	-19.99	-10.37	-33.96	-1457.22	-3.448	0.040844	*	Mmu.5876	chr10:36819653-36820411 (-) // 63.53 //	similar to splicing factor 3a, subunit 3 (predicted)	LOC717402	717402	---	---	---	---	TRUE
Mmu.3361.2.S1_s_at	8869.81	1042.54	-8.51	-6.14	-13.63	-7827.27	-17.084	1.4e-05	*	---	chr1:26300973-26305156 (+) // 77.16 //	transcription elongation factor B (SIII), polypeptide 3 (110kDa, elongin A)	TCEB3	710467	---	---	---	---	TRUE
Mmu.3375.1.S1_at	223.82	20.28	-11.03	-6.15	-31.26	-203.53	-5.575	0.008846	*	Mmu.13243	chr7:117531205-117551034 (+) // 91.42 // /// chr9:87099787-87100520 (+) // 86.3 //	cell growth regulator with ring finger domain 1	CGRRF1	695231	---	---	---	---	TRUE
Mmu.3418.2.S1_at	640.07	73.52	-8.71	-5.68	-13.44	-566.55	-5.032	0.014127	*	Mmu.237	chr11:10407007-10416332 (+) // 98.75 //	Similar to glycine cleavage system protein H (aminomethyl carrier)	LOC698520	698520	---	---	---	---	TRUE
Mmu.3486.2.S1_at	122.63	17.13	-7.16	-4.44	-13.81	-105.5	-5.5	0.008413	*	Mmu.1785	chr17:86750176-86751348 (-) // 99.15 //	---	---	---	---	---	---	---	TRUE
Mmu.3500.1.S1_at	264.27	30.03	-8.8	-4.36	-17.13	-234.23	-3.167	0.049083	*	Mmu.2236	chr10:13568665-13570002 (+) // 99.7 //	activity-dependent neuroprotector homeobox	ADNP	701422	0006355 // regulation of transcription, DNA-dependent // inferred from electronic annotation	0005634 // nucleus // inferred from electronic annotation	0003677 // DNA binding // inferred from electronic annotation /// 0003700 // transcription factor activity // inferred from electronic annotation /// 0043565 // sequence-specific DNA binding // inferred from electronic annotation	---	TRUE
Mmu.3541.1.S1_at	3687.82	447.8	-8.24	-5.38	-12.09	-3240.02	-4.641	0.018148	*	---	chr1:23317903-23325766 (-) // 95.46 //	---	---	---	---	---	---	---	TRUE
Mmu.3556.1.S1_s_at	2717.82	776.37	-3.5	-2.59	-5.01	-1941.45	-6.663	0.001771	*	Mmu.1634	chr16:27804083-27805016 (-) // 85.74 //	similar to family with sequence similarity 96, member A isoform a	LOC714217	714217	---	---	---	---	TRUE
Mmu.3567.1.S1_at	182.15	19.3	-9.44	-4.97	-16.19	-162.85	-3.324	0.044107	*	Mmu.9588	chr9:50832408-50833175 (+) // 73.39 //	similar to wings apart-like homolog	LOC700171	700171	---	---	---	---	TRUE
Mmu.3573.1.S1_at	1427.97	251.52	-5.68	-4.51	-7.05	-1176.46	-7.565	0.00426	*	Mmu.4172	chr1:42434965-42439462 (-) // 96.37 //	poly(A) binding protein, cytoplasmic 4 (inducible form)	PABPC4	716083	---	---	---	---	TRUE
Mmu.359.1.S1_at	289.32	62.4	-4.64	-2.79	-6.96	-226.92	-3.399	0.040516	*	Mmu.5016	chr7:108278884-108286285 (+) // 98.24 //	similar to PRP39 pre-mRNA processing factor 39 homolog	LOC702306	702306	---	---	---	---	TRUE
Mmu.3605.1.S1_at	1695.46	109.66	-15.46	-10.72	-21.87	-1585.8	-5.819	0.009935	*	Mmu.2510	chr12:100940609-100949327 (+) // 73.0 //	Follistatin-like 1	FSTL1	713367	---	---	---	---	TRUE
Mmu.3605.1.S1_s_at	1943.19	414.13	-4.69	-3.33	-6.47	-1529.06	-5.091	0.012638	*	Mmu.4403	chr12:100940609-100949327 (+) // 73.0 //	similar to COP9 signalosome complex subunit 8 (Signalosome subunit 8) (SGN8) (JAB1-containing signalosome subunit 8) (COP9 homolog) (hCOP9)	LOC702097	702097	---	---	---	---	TRUE
Mmu.3625.1.S1_at	126.95	4.86	-26.15	-12.42	-134.37	-122.1	-4.371	0.021505	*	---	chr2:90797973-90830377 (-) // 97.06 //	---	---	---	---	---	---	---	TRUE
Mmu.3634.1.S1_at	586.23	13.55	-43.25	-28.81	-78.49	-572.68	-10.041	0.002032	*	Mmu.12364	chr3:165236480-165253091 (+) // 97.92 //	staphylococcal nuclease and tudor domain containing 1	SND1	699542	---	---	---	---	TRUE
Mmu.364.1.S1_at	318.6	62.4	-5.11	-3.41	-8.58	-256.2	-5.949	0.004825	*	Mmu.9757	chr3:1854312-1855493 (+) // 98.74 //	similar to Pituitary tumor-transforming gene 1 protein-interacting protein precursor (Pituitary tumor-transforming gene protein-binding factor) (PTTG-binding factor) (PBF)	LOC722061	722061	---	---	---	---	TRUE
Mmu.367.1.S1_at	1152.01	191.24	-6.02	-4.04	-9.07	-960.77	-5.035	0.013045	*	---	chr20:82694986-82747704 (-) // 95.63 //	---	---	---	---	---	---	---	TRUE
Mmu.3675.1.S1_at	531.67	2167.62	4.08	2.71	5.63	1635.95	3.828	0.030088	*	Mmu.10751	---	similar to Insulin-like growth factor II precursor (IGF-II) (Somatomedin A)	LOC710802	710802	---	---	---	---	TRUE
Mmu.3693.1.A1_at	224.98	58.26	-3.86	-2.66	-5.92	-166.72	-5.199	0.007362	*	Mmu.4867	chr1:73007378-73009677 (-) // 94.23 //	Similar to splicing factor p54	LOC702698	702698	---	---	---	---	TRUE
Mmu.3693.1.S1_at	185.54	50.22	-3.69	-2.76	-5.4	-135.31	-9.076	0.000127	*	Mmu.12149	chr1:73007378-73009677 (+) // 94.23 //	Similar to Serine/threonine-protein kinase PAK 4 (p21-activated kinase 4) (PAK-4)	LOC721971	721971	---	---	---	---	TRUE
Mmu.3695.1.S1_s_at	780.4	2049.69	2.63	2.11	3.35	1269.29	7.463	0.000572	*	Mmu.1995	chr7:128076776-128077629 (-) // 98.6 //	similar to MAX protein isoform c	MAX	708228	---	---	---	---	TRUE
Mmu.3718.1.S1_at	638.3	19.08	-33.45	-16.57	-117.04	-619.22	-4.382	0.021693	*	Mmu.11788	chr16:17160490-17181267 (-) // 98.43 //	COP9 constitutive photomorphogenic homolog subunit 3 (Arabidopsis)	COPS3	698461	---	0005634 // nucleus // inferred from electronic annotation /// 0005737 // cytoplasm // inferred from electronic annotation /// 0008180 // signalosome // inferred from electronic annotation	---	---	TRUE
Mmu.374.1.S1_at	423.07	63.5	-6.66	-3.77	-11.12	-359.57	-3.524	0.037006	*	Mmu.363	chr13:74060955-74065967 (+) // 74.06 //	similar to STAM binding protein	LOC714562	714562	---	---	---	---	TRUE
Mmu.3743.1.S1_s_at	5268.04	134.22	-39.25	-31.47	-50.28	-5133.83	-13.662	0.000832	*	---	chr2:135115332-135116287 (+) // 93.78 // /// chr5:109581529-109582473 (+) // 95.99 //	---	---	---	---	---	0004497 // monooxygenase activity // inferred from electronic annotation /// 0019904 // protein domain specific binding // inferred from electronic annotation	---	TRUE
Mmu.3750.1.S1_at	397.36	24.07	-16.51	-8.41	-49.97	-373.29	-4.295	0.022086	*	Mmu.13887	chr18:4892323-4898758 (+) // 99.84 //	protein phosphatase 4, regulatory subunit 1	PPP4R1	705451	---	---	---	---	TRUE
Mmu.3794.1.S1_at	651.8	32.17	-20.26	-12.07	-33.23	-619.63	-4.398	0.021608	*	Mmu.820	chr3:97091729-97133019 (+) // 99.66 //	carboxypeptidase, vitellogenic-like	CPVL	697111	---	---	---	---	TRUE
Mmu.3795.1.S1_at	1090.78	49.43	-22.07	-11.46	-42.2	-1041.35	-3.666	0.034863	*	Mmu.2247	chr1:26479165-26488342 (-) // 97.78 //	fucosidase, alpha-L- 1, tissue	FUCA1	710993	0005975 // carbohydrate metabolic process // inferred from electronic annotation /// 0006004 // fucose metabolic process // inferred from electronic annotation /// 0008152 // metabolic process // inferred from electronic annotation	0005764 // lysosome // inferred from electronic annotation	0003824 // catalytic activity // inferred from electronic annotation /// 0004560 // alpha-L-fucosidase activity // inferred from electronic annotation /// 0016787 // hydrolase activity // inferred from electronic annotation /// 0016798 // hydrolase activity, acting on glycosyl bonds // inferred from electronic annotation /// 0043169 // cation binding // inferred from electronic annotation	---	TRUE
Mmu.3798.1.S1_at	1195.17	166.13	-7.19	-4.97	-11.4	-1029.03	-7.027	0.004026	*	Mmu.12035	chr11:124905356-124912998 (-) // 99.84 //	eukaryotic translation initiation factor 2B, subunit 1 alpha, 26kDa	EIF2B1	705438	0006412 // translation // inferred from electronic annotation /// 0006413 // translational initiation // inferred from sequence or structural similarity /// 0014003 // oligodendrocyte development // inferred from sequence or structural similarity /// 0044237 // cellular metabolic process // inferred from electronic annotation /// 0051716 // cellular response to stimulus // inferred from sequence …	0005737 // cytoplasm // inferred from sequence or structural similarity /// 0005851 // eukaryotic translation initiation factor 2B complex // inferred from sequence or structural similarity	0003743 // translation initiation factor activity // inferred from electronic annotation /// 0003743 // translation initiation factor activity // inferred from sequence or structural similarity /// 0005085 // guanyl-nucleotide exchange factor activity // inferred from sequence or structural similarity	---	TRUE
Mmu.380.1.S1_at	373.5	16.86	-22.15	-10.53	-42.64	-356.64	-3.221	0.04834	*	Mmu.2661	chr13:32670856-32717644 (+) // 99.83 //	tetratricopeptide repeat domain 27	TTC27	707021	---	---	---	---	TRUE
Mmu.3811.1.S1_at	723.48	163.77	-4.42	-2.75	-6.31	-559.71	-3.475	0.039051	*	Mmu.4844	chr12:35330651-35390152 (+) // 97.13 //	Similar to transforming growth factor, beta receptor II isoform B precursor	LOC703088	703088	---	---	---	---	TRUE
Mmu.3814.1.S1_at	367.17	106.01	-3.46	-2.63	-4.49	-261.16	-5.523	0.008947	*	---	chr13:55837656-55853716 (+) // 100.0 //	MGC15407-like	LOC677698	677698	---	---	---	---	TRUE
Mmu.3898.1.A1_at	182.97	50.39	-3.63	-2.42	-5.26	-132.57	-3.946	0.024585	*	---	chr5:162149004-162149695 (+) // 76.41 //	---	---	---	---	---	---	---	TRUE
Mmu.3908.1.S1_s_at	5835.8	191.68	-30.45	-23.42	-42.12	-5644.12	-14.949	0.000604	*	Mmu.9586	chr3:71388257-71388806 (+) // 99.27 // /// chr11:53732294-53734363 (-) // 99.64 //	ATP synthase, H+ transporting, mitochondrial F1 complex, beta polypeptide /// ATP synthase, H+ transporting, mitochondrial F1 complex, beta subunit	ATP5B /// ATP5B	705465 /// 713284	---	---	---	---	TRUE
Mmu.4039.1.S1_at	1139.62	104.77	-10.88	-6.86	-19.53	-1034.85	-5.735	0.009329	*	Mmu.11085	chr12:36137906-36141944 (+) // 99.29 //	integrin, alpha 6	ITGA6	697643	---	---	---	---	TRUE
Mmu.4140.1.S1_at	526.32	41.42	-12.71	-7.76	-20.29	-484.9	-4.422	0.021032	*	Mmu.1454	chr6:99210678-99269410 (+) // 98.84 //	---	---	---	---	---	---	---	TRUE
Mmu.4152.2.S1_at	4187.86	1027.86	-4.07	-2.97	-5.94	-3160	-6.697	0.002552	*	Mmu.1866	chr2:179145149-179146959 (+) // 98.74 //	eukaryotic translation initiation factor 4A, isoform 2	EIF4A2	707775	---	---	0003743 // translation initiation factor activity // inferred from electronic annotation	---	TRUE
Mmu.421.1.S1_at	4375.37	445.88	-9.81	-8.29	-11.74	-3929.49	-14.771	0.000536	*	Mmu.9890	chr4:18270443-18295248 (-) // 84.67 // /// chr9:69418828-69420179 (-) // 96.58 // /// chrX:110375904-110377260 (-) // 93.53 //	similar to DEK oncogene (DNA binding) /// similar to DEK oncogene (DNA binding) /// similar to DEK oncogene (DNA binding)	LOC695602 /// LOC706958 /// LOC717430	695602 /// 706958 /// 717430	---	---	---	---	TRUE
Mmu.4266.1.S1_at	881.64	122.56	-7.19	-4.57	-10.64	-759.08	-4.224	0.023375	*	---	chr6:77483112-77494018 (+) // 97.43 // /// chr11:18739267-18740347 (+) // 91.02 //	---	---	---	---	---	0003676 // nucleic acid binding // inferred from electronic annotation /// 0008270 // zinc ion binding // inferred from electronic annotation /// 0046872 // metal ion binding // inferred from electronic annotation	---	TRUE
Mmu.4269.1.S1_at	451.46	25.8	-17.5	-10.41	-35.17	-425.65	-5.404	0.011844	*	Mmu.12031	chr4:124890947-124906753 (+) // 99.75 //	RALBP1 associated Eps domain containing 1	REPS1	702858	---	---	---	---	TRUE
Mmu.4271.1.S1_at	2603.63	926.49	-2.81	-2.11	-3.85	-1677.14	-5.518	0.003989	*	Mmu.4090	chr5:177236850-177240734 (+) // 98.63 //	solute carrier family 25 (mitochondrial carrier; adenine nucleotide translocator), member 4	SLC25A4	695102	---	---	---	---	TRUE
Mmu.436.1.S1_at	4336.28	151.72	-28.58	-18.42	-61.63	-4184.56	-17.754	0.000228	*	Mmu.5495	chr11:53745825-53769099 (-) // 99.06 // /// chr7:83209755-83210419 (-) // 85.48 //	similar to Prostaglandin E synthase 3 (Cytosolic prostaglandin E2 synthase) (cPGES) (Telomerase-binding protein p23) (Hsp90 co-chaperone) (Progesterone receptor complex p23) (Sid 3177) /// hypothetical protein LOC704393 /// hypothetical protein LOC720283	LOC694913 /// LOC704393 /// LOC720283	694913 /// 704393 /// 720283	---	---	---	---	TRUE
Mmu.4403.1.S1_at	1679.58	296	-5.67	-3.49	-8.64	-1383.58	-3.809	0.030082	*	Mmu.4625	chr10:75291510-75313720 (+) // 99.02 // /// chr13:20140724-20141597 (-) // 88.73 //	similar to developmentally regulated GTP binding protein 1	LOC716791	716791	---	---	---	---	TRUE
Mmu.4422.1.S1_s_at	1983.22	137.6	-14.41	-7.87	-23.48	-1845.62	-3.582	0.03698	*	---	chr1:25918796-25944399 (-) // 78.6 //	---	---	---	---	---	---	---	TRUE
Mmu.443.1.S1_at	228.28	28.36	-8.05	-4.12	-16.88	-199.92	-3.387	0.040371	*	Mmu.14018	chr3:13025046-13031379 (+) // 99.2 //	phosphoribosylglycinamide formyltransferase, phosphoribosylglycinamide synthetase, phosphoribosylaminoimidazole synthetase	GART	704926	---	---	---	---	TRUE
Mmu.4434.1.S1_at	2690.24	228.49	-11.77	-7.09	-17.43	-2461.75	-3.97	0.028353	*	Mmu.2505	chr16:43922152-43930179 (+) // 99.35 //	Hypothetical protein LOC703443	LOC703443	703443	---	---	---	---	TRUE
Mmu.4459.1.S1_at	4640.98	1808.31	-2.57	-2.19	-3.03	-2832.67	-9.476	0.000301	*	Mmu.10710	chr3:70066575-70075603 (-) // 97.39 // /// chrX:55723786-55731353 (-) // 92.31 //	similar to chaperonin containing TCP1, subunit 6A isoform a /// similar to chaperonin subunit 6a (zeta)	LOC703326 /// LOC706098	703326 /// 706098	---	---	---	---	TRUE
Mmu.4460.1.S1_at	215.1	39.43	-5.46	-2.88	-15.98	-175.67	-3.877	0.019814	*	---	chr3:70075822-70076413 (+) // 68.72 //	---	---	---	---	---	---	---	TRUE
Mmu.4580.1.S1_at	3637.93	837.4	-4.34	-3.03	-6.28	-2800.52	-5.03	0.01154	*	---	chr11:134176524-134177084 (+) // 88.44 //	---	---	---	0006397 // mRNA processing // inferred from electronic annotation /// 0008380 // RNA splicing // inferred from electronic annotation /// 0042254 // ribosome biogenesis // inferred from electronic annotation	0005634 // nucleus // inferred from electronic annotation /// 0005681 // spliceosomal complex // inferred from electronic annotation /// 0005730 // nucleolus // inferred from electronic annotation /// 0030529 // ribonucleoprotein complex // inferred from electronic annotation	0003723 // RNA binding // inferred from electronic annotation	---	TRUE
Mmu.4662.5.S1_at	4659.3	413.93	-11.26	-6.8	-20.89	-4245.37	-4.996	0.014256	*	Mmu.2306	chr13:74117705-74130770 (+) // 92.29 //	actin, gamma 2, smooth muscle, enteric	ACTG2	707447	---	0005856 // cytoskeleton // inferred from electronic annotation	0000166 // nucleotide binding // inferred from electronic annotation /// 0005515 // protein binding // inferred from electronic annotation /// 0005524 // ATP binding // inferred from electronic annotation	---	TRUE
Mmu.4682.1.S1_at	1105.28	49.53	-22.31	-9.68	-73.71	-1055.75	-3.247	0.047046	*	---	chr15:55165926-55210853 (-) // 99.25 //	---	---	---	---	---	---	---	TRUE
Mmu.4689.1.S1_at	330.21	52.34	-6.31	-4.45	-8.82	-277.87	-5.46	0.010927	*	Mmu.811	chr12:53342867-53343860 (+) // 81.38 //	Adenylate kinase 3-like 1	AK3L1	698560	0006529 // asparagine biosynthetic process // inferred from electronic annotation /// 0006541 // glutamine metabolic process // inferred from electronic annotation /// 0008652 // cellular amino acid biosynthetic process // inferred from electronic annotation	---	0004066 // asparagine synthase (glutamine-hydrolyzing) activity // inferred from electronic annotation	---	TRUE
Mmu.4690.1.S1_at	509.44	105.14	-4.85	-3.26	-7.42	-404.29	-4.954	0.012009	*	Mmu.12783	chr12:53448388-53460278 (-) // 92.7 //	ORM1-like 1 (S. cerevisiae)	ORMDL1	709832	---	---	---	---	TRUE
Mmu.4703.1.S1_at	302.54	64.96	-4.66	-2.95	-7.89	-237.58	-4.43	0.015443	*	---	chr11:94793127-94796378 (+) // 97.35 //	---	---	---	---	---	---	---	TRUE
Mmu.4778.1.S1_at	933.41	121.28	-7.7	-5.71	-11.3	-812.13	-11.126	0.000616	*	Mmu.4191	chr12:91423593-91429223 (+) // 99.85 //	ArfGAP with FG repeats 1	AGFG1	708910	0032312 // regulation of ARF GTPase activity // inferred from electronic annotation	---	0008060 // ARF GTPase activator activity // inferred from electronic annotation /// 0008270 // zinc ion binding // inferred from electronic annotation	---	TRUE
Mmu.4786.2.S1_at	3997.67	180.24	-22.18	-16.67	-31.12	-3817.43	-10.785	0.001603	*	---	chr9:66778950-66806694 (+) // 100.0 // /// chr2:160152075-160152962 (-) // 90.19 //	---	---	---	0006796 // phosphate metabolic process // inferred from electronic annotation	0005737 // cytoplasm // inferred from electronic annotation	0000287 // magnesium ion binding // inferred from electronic annotation /// 0004427 // inorganic diphosphatase activity // inferred from electronic annotation /// 0016787 // hydrolase activity // inferred from electronic annotation /// 0046872 // metal ion binding // inferred from electronic annotation	---	TRUE
Mmu.4786.2.S1_s_at	4748.08	822.66	-5.77	-4.6	-7.43	-3925.43	-10.484	0.000961	*	---	chr9:66778950-66806694 (+) // 100.0 // /// chr2:160152075-160152962 (-) // 90.19 //	---	---	---	0006796 // phosphate metabolic process // inferred from electronic annotation	0005737 // cytoplasm // inferred from electronic annotation	0000287 // magnesium ion binding // inferred from electronic annotation /// 0004427 // inorganic diphosphatase activity // inferred from electronic annotation /// 0016787 // hydrolase activity // inferred from electronic annotation /// 0046872 // metal ion binding // inferred from electronic annotation	---	TRUE
Mmu.4846.1.S1_at	744.22	16.01	-46.49	-30.45	-73.01	-728.21	-5.854	0.009903	*	Mmu.894	chr1:212630977-212663874 (+) // 96.14 //	adenylosuccinate synthase	ADSS	713580	---	---	---	---	TRUE
Mmu.4846.2.S1_at	1270.41	143.66	-8.84	-6.54	-12.3	-1126.74	-7.772	0.003778	*	Mmu.894	chr1:212663741-212673317 (+) // 99.52 //	adenylosuccinate synthase	ADSS	713580	0006164 // purine nucleotide biosynthetic process // inferred from electronic annotation	---	0000287 // magnesium ion binding // inferred from electronic annotation /// 0004019 // adenylosuccinate synthase activity // inferred from electronic annotation /// 0005525 // GTP binding // inferred from electronic annotation	---	TRUE
Mmu.4882.1.S1_at	746.32	166.18	-4.49	-3.53	-5.7	-580.14	-7.303	0.003949	*	Mmu.2706	chr9:7955334-7984048 (-) // 97.97 //	similar to HsKin17 protein	LOC713634	713634	---	---	---	---	TRUE
Mmu.4904.1.S1_at	2434.99	368.75	-6.6	-3.74	-9.69	-2066.23	-3.265	0.046681	*	Mmu.3221	chr10:35965085-35966648 (+) // 70.91 //	similar to nucleolar protein 5A	LOC718202	718202	0042254 // ribosome biogenesis // inferred from electronic annotation	0005634 // nucleus // inferred from electronic annotation /// 0005730 // nucleolus // inferred from electronic annotation	---	---	TRUE
Mmu.4940.1.S1_at	1063.13	11.8	-90.07	-50.42	-217.68	-1051.33	-5.392	0.012472	*	Mmu.2845	chr19:15641092-15657034 (+) // 100.0 //	similar to hematopoietic SH2 domain containing	LOC719440	719440	0006810 // transport // inferred from electronic annotation /// 0007264 // small GTPase mediated signal transduction // inferred from electronic annotation /// 0015031 // protein transport // inferred from electronic annotation	0005886 // plasma membrane // inferred from electronic annotation /// 0016020 // membrane // inferred from electronic annotation	0000166 // nucleotide binding // inferred from electronic annotation /// 0005525 // GTP binding // inferred from electronic annotation	---	TRUE
Mmu.4946.1.S1_at	135.26	22.15	-6.11	-3.92	-11.33	-113.11	-6.08	0.004787	*	Mmu.1371	chr11:27230821-27253491 (+) // 97.84 //	similar to FGFR1 oncogene partner 2	LOC708905	708905	---	---	---	---	TRUE
Mmu.4947.1.S1_at	263.16	76.25	-3.45	-2.07	-7.32	-186.9	-3.984	0.01106	*	Mmu.10105	chr11:27226888-27230617 (-) // 93.55 //	similar to Protein C12orf11 (Sarcoma antigen NY-SAR-95)	LOC708806	708806	---	---	---	---	TRUE
Mmu.4985.1.S1_at	1038.43	65.85	-15.77	-8.05	-37.47	-972.58	-3.839	0.030341	*	Mmu.2898	chr15:74400653-74411094 (+) // 98.14 //	KIAA0020	KIAA0020	696063	---	---	---	---	TRUE
Mmu.5019.1.S1_s_at	1289.62	31.15	-41.41	-21.78	-80.02	-1258.47	-3.856	0.030753	*	Mmu.8603	chr1:42927830-42936162 (+) // 99.39 // /// chr9:43763652-43764461 (-) // 91.96 //	Similar to splicing factor, arginine/serine rich 9 (predicted)	LOC699038	699038	0007010 // cytoskeleton organization // inferred from electronic annotation	0005886 // plasma membrane // inferred from electronic annotation /// 0016020 // membrane // inferred from electronic annotation /// 0019898 // extrinsic to membrane // inferred from electronic annotation	0003779 // actin binding // inferred from electronic annotation /// 0005488 // binding // inferred from electronic annotation	---	TRUE
Mmu.5060.1.S1_at	595.76	219.19	-2.72	-2.11	-3.72	-376.57	-7.733	0.000246	*	Mmu.16797	chr3:79758383-79759241 (-) // 95.75 //	similar to phosducin-like 3 /// similar to phosducin-like 3	LOC707924 /// LOC715243	707924 /// 715243	---	---	---	---	TRUE
Mmu.5066.1.S1_at	1646.48	93.79	-17.55	-12.18	-25.63	-1552.69	-6.35	0.007719	*	Mmu.1880	chr10:27261672-27279970 (-) // 95.74 //	similar to ribophorin II precursor	LOC708971	708971	---	---	---	---	TRUE
Mmu.5090.1.S1_at	415.23	87.71	-4.73	-2.56	-9.68	-327.51	-3.299	0.037833	*	Mmu.9668	chr16:16438892-16466444 (-) // 97.0 //	similar to tetratricopeptide repeat domain 19	LOC700653	700653	---	---	---	---	TRUE
Mmu.5207.1.S1_at	279.83	41.96	-6.67	-4.23	-9.56	-237.87	-4.015	0.027102	*	Mmu.11384	chr2:86077692-86084401 (+) // 87.44 //	Ras association (RalGDS/AF-6) domain family member 1	RASSF1	702385	---	---	---	---	TRUE
Mmu.5234.1.S1_at	350.92	60.85	-5.77	-3.62	-9.03	-290.07	-4.159	0.022929	*	Mmu.11619	chr6:63398239-63438279 (-) // 73.2 //	centromere protein K	CENPK	696142	---	---	---	---	TRUE
Mmu.53.1.S1_at	1305.76	171.57	-7.61	-5.4	-11.26	-1134.18	-6.998	0.00472	*	Mmu.2928	chr2:20893741-20930287 (+) // 98.82 //	TRK-fused gene	TFG	700972	---	---	---	---	TRUE
Mmu.5329.1.S1_at	3663.85	521.97	-7.02	-5.28	-9.72	-3141.88	-8.565	0.002306	*	Mmu.9752	chr19:854781-856620 (+) // 100.0 //	glutathione peroxidase 4	GPX4	705333	0006979 // response to oxidative stress // inferred from electronic annotation /// 0007275 // multicellular organismal development // inferred from electronic annotation /// 0055114 // oxidation reduction // inferred from electronic annotation	0005737 // cytoplasm // inferred from electronic annotation /// 0005739 // mitochondrion // inferred from electronic annotation	0004601 // peroxidase activity // inferred from electronic annotation /// 0004602 // glutathione peroxidase activity // inferred from electronic annotation /// 0008430 // selenium binding // inferred from electronic annotation /// 0016491 // oxidoreductase activity // inferred from electronic annotation /// 0047066 // phospholipid-hydroperoxide glutathione peroxidase activity // inferred from ele…	---	TRUE
Mmu.5339.1.S1_at	2266.63	116.74	-19.42	-11.19	-34.94	-2149.89	-4.373	0.021831	*	Mmu.7307	chr16:75587647-75594489 (-) // 98.8 //	Similar to eukaryotic translation initiation factor 3, subunit 12	LOC707841	707841	0000184 // nuclear-transcribed mRNA catabolic process, nonsense-mediated decay // inferred from electronic annotation /// 0006364 // rRNA processing // inferred from electronic annotation /// 0006397 // mRNA processing // inferred from electronic annotation /// 0006417 // regulation of translation // inferred from electronic annotation /// 0006810 // transport // inferred from electronic annotati…	0005634 // nucleus // inferred from electronic annotation /// 0005681 // spliceosomal complex // inferred from electronic annotation /// 0005737 // cytoplasm // inferred from electronic annotation /// 0016607 // nuclear speck // inferred from electronic annotation	0000166 // nucleotide binding // inferred from electronic annotation /// 0003676 // nucleic acid binding // inferred from electronic annotation /// 0003723 // RNA binding // inferred from electronic annotation /// 0004386 // helicase activity // inferred from electronic annotation /// 0005524 // ATP binding // inferred from electronic annotation /// 0008026 // ATP-dependent helicase activity // i…	---	TRUE
Mmu.534.1.S1_at	398.31	47.06	-8.46	-4.85	-13.6	-351.25	-3.664	0.034305	*	---	chr1:162582091-162586187 (-) // 93.13 //	---	---	---	---	---	---	---	TRUE
Mmu.535.1.S1_at	2481.24	413.34	-6	-4.25	-8.41	-2067.91	-5.581	0.009993	*	Mmu.9607	chr20:27073931-27089913 (-) // 99.34 //	similar to eukaryotic translation initiation factor 3, subunit 8, 110kDa	LOC705696	705696	---	---	---	---	TRUE
Mmu.5357.1.S1_at	194.37	69.58	-2.79	-2.12	-4.01	-124.79	-7.563	0.000311	*	Mmu.10123	chr11:317462-323622 (-) // 79.83 //	hypothetical protein LOC721599	LOC721599	721599	---	---	---	---	TRUE
Mmu.5431.1.S1_at	1341.18	12.86	-104.26	-52.72	-464.89	-1328.31	-5.379	0.012543	*	Mmu.9620	chr11:22390741-22405333 (+) // 86.28 //	cytidine monophosphate N-acetylneuraminic acid synthetase	CMAS	706604	---	---	---	---	TRUE
Mmu.5448.1.S1_at	203.64	38.43	-5.3	-3.23	-8.15	-165.21	-3.724	0.031581	*	---	chr5:56593568-56606197 (+) // 99.45 //	---	---	---	---	---	---	---	TRUE
Mmu.5491.1.S1_at	822.56	133.94	-6.14	-3.9	-13.08	-688.62	-8.224	0.000481	*	Mmu.1499	chr9:65170703-65171771 (+) // 98.85 //	Similar to Nucleoside diphosphate kinase 3 (NDK 3) (NDP kinase 3) (Nucleoside diphosphate kinase C) (NDPKC) (nm23-H3) (DR-nm23)	LOC722479	722479	0006629 // lipid metabolic process // inferred from electronic annotation /// 0006665 // sphingolipid metabolic process // inferred from electronic annotation	0005764 // lysosome // inferred from electronic annotation	---	---	TRUE
Mmu.5523.1.S1_at	265.64	23.82	-11.15	-6.2	-25.5	-241.83	-4.558	0.01799	*	Mmu.13577	chr1:114762802-114772589 (+) // 93.57 //	DEAD (Asp-Glu-Ala-Asp) box polypeptide 20	DDX20	704731	---	---	---	---	TRUE
Mmu.5587.1.S1_at	295.76	96.02	-3.08	-2.17	-4.66	-199.74	-5.054	0.005192	*	Mmu.8744	chr4:17671771-17672631 (+) // 94.69 //	Similar to mitochondrial Ca2+-dependent solute carrier	LOC698216	698216	---	---	---	---	TRUE
Mmu.5593.1.S1_at	588.57	94.19	-6.25	-3.44	-11.28	-494.38	-3.456	0.037795	*	Mmu.312	chr11:54611791-54625077 (-) // 98.9 //	Similar to Nonhistone chromosomal protein HMG-17 (High-mobility group nucleosome-binding domain-containing protein 2)	LOC694582	694582	---	---	---	---	TRUE
Mmu.5709.2.S1_s_at	7990.3	1117.39	-7.15	-5.75	-8.86	-6872.91	-8.887	0.002646	*	Mmu.16503	chr2:88302404-88303329 (+) // 90.57 // /// chr16:76972714-76974469 (-) // 99.58 //	similar to Actin, cytoplasmic 2 (Gamma-actin)	LOC713687	713687	0045214 // sarcomere organization // inferred from electronic annotation	0005625 // soluble fraction // inferred from electronic annotation /// 0005829 // cytosol // inferred from electronic annotation /// 0005856 // cytoskeleton // inferred from electronic annotation /// 0015629 // actin cytoskeleton // inferred from electronic annotation /// 0030863 // cortical cytoskeleton // inferred from electronic annotation /// 0035267 // NuA4 histone acetyltransferase complex …	0000166 // nucleotide binding // inferred from electronic annotation /// 0005200 // structural constituent of cytoskeleton // inferred from electronic annotation /// 0005515 // protein binding // inferred from electronic annotation /// 0005524 // ATP binding // inferred from electronic annotation /// 0042802 // identical protein binding // inferred from electronic annotation /// 0050998 // nitric…	---	TRUE
Mmu.5727.1.S1_at	2158.31	333.44	-6.47	-3.78	-9.73	-1824.86	-3.477	0.039365	*	Mmu.3537	chr11:4408547-4409467 (+) // 93.89 //	Chorionic gonadotropin, beta polypeptide 8	CGB8	574324	---	0005576 // extracellular region // inferred from electronic annotation	0005179 // hormone activity // inferred from electronic annotation	---	TRUE
Mmu.5766.1.S1_at	443.19	61.63	-7.19	-4.59	-11.44	-381.56	-4.682	0.016713	*	Mmu.11950	chr4:121485303-121514316 (-) // 98.3 //	Vps20-associated 1 homolog (S. cerevisiae)	VTA1	701578	---	---	---	---	TRUE
Mmu.5782.1.S1_at	1478.33	226.83	-6.52	-4.21	-11.52	-1251.5	-5.821	0.006758	*	Mmu.4188	chr8:69684116-69689013 (-) // 98.89 //	COP9 constitutive photomorphogenic homolog subunit 5 (Arabidopsis)	COPS5	704584	---	---	---	---	TRUE
Mmu.5802.2.S1_at	1692.86	4919.77	2.91	2.31	3.77	3226.92	7.473	0.000846	*	Mmu.16838	chr15:43615964-43616247 (-) // 99.65 //	similar to ubiquitin-conjugating enzyme E2R 2	LOC701507	701507	---	---	---	---	TRUE
Mmu.5825.1.S1_s_at	6448.74	444.46	-14.51	-10.99	-20.93	-6004.28	-18.413	0.000159	*	Mmu.2016	chr3:7267179-7273734 (+) // 97.02 // /// chrX:73758726-73759527 (+) // 92.84 // /// chr13:25147084-25147865 (-) // 89.26 // /// chr4:75850794-75851584 (-) // 92.0 // /// chr7:144689849-144690660 (-) // 90.45 //	similar to Nonhistone chromosomal protein HMG-14 (High-mobility group nucleosome-binding domain-containing protein 1)	LOC722589	722589	---	---	---	---	TRUE
Mmu.586.1.S1_at	528.68	149.7	-3.53	-2.49	-5.14	-378.98	-5.037	0.008762	*	---	chr8:134547835-134560847 (+) // 63.11 //	---	---	---	---	---	---	---	TRUE
Mmu.5901.1.S1_at	199.47	13.3	-15	-7.66	-32.53	-186.17	-3.676	0.034094	*	---	chr5:10412818-10442333 (-) // 98.59 //	---	---	---	---	---	---	---	TRUE
Mmu.5908.1.S1_at	223.54	7.74	-28.88	-11.23	-347.64	-215.8	-3.192	0.049088	*	Mmu.11842	chr1:78526151-78534739 (+) // 100.0 //	acyl-Coenzyme A dehydrogenase, C-4 to C-12 straight chain	ACADM	705168	0006629 // lipid metabolic process // inferred from electronic annotation /// 0006631 // fatty acid metabolic process // inferred from electronic annotation /// 0006635 // fatty acid beta-oxidation // inferred from sequence or structural similarity /// 0008152 // metabolic process // inferred from electronic annotation /// 0055114 // oxidation reduction // inferred from electronic annotation	0005739 // mitochondrion // inferred from electronic annotation /// 0005759 // mitochondrial matrix // inferred from electronic annotation	0003995 // acyl-CoA dehydrogenase activity // inferred from electronic annotation /// 0003995 // acyl-CoA dehydrogenase activity // inferred from sequence or structural similarity /// 0016491 // oxidoreductase activity // inferred from electronic annotation /// 0016627 // oxidoreductase activity, acting on the CH-CH group of donors // inferred from electronic annotation /// 0050660 // FAD binding…	---	TRUE
Mmu.5967.1.S1_s_at	4209.14	483.31	-8.71	-5.5	-15.05	-3725.83	-5.236	0.011893	*	Mmu.2293	chr9:129780532-129806924 (+) // 89.37 //	glutaredoxin 3	GLRX3	698891	---	---	---	---	TRUE
Mmu.5978.1.S1_at	237.22	91.91	-2.58	-2.25	-2.99	-145.31	-11.869	5.5e-05	*	Mmu.13327	chr18:16532474-16544215 (+) // 98.61 //	chromosome 18 open reading frame 8 ortholog	C18H18orf8	700967	---	---	---	---	TRUE
Mmu.6025.1.S1_at	124.52	15.35	-8.11	-4.14	-91.18	-109.17	-7.586	0.000411	*	---	chr6:27456757-27457598 (-) // 91.33 //	---	---	---	---	---	---	---	TRUE
Mmu.6053.1.S1_at	152.13	41.52	-3.66	-2.58	-5.29	-110.61	-4.951	0.010345	*	---	chr7:62066085-62087349 (-) // 63.17 //	similar to ariadne ubiquitin-conjugating enzyme E2 binding protein homolog 1	LOC722048	722048	---	---	---	---	TRUE
Mmu.6135.1.S1_at	1194.02	84.3	-14.16	-9.39	-19.93	-1109.72	-4.861	0.016497	*	Mmu.686	chr1:112634279-112652829 (+) // 99.0 //	guanine nucleotide binding protein (G protein), alpha inhibiting activity polypeptide 3	GNAI3	699310	---	---	---	---	TRUE
Mmu.6180.1.S1_s_at	4707.44	1310.87	-3.59	-2.62	-5.01	-3396.57	-5.495	0.006997	*	Mmu.2328	chr8:103442992-103475458 (-) // 93.0 //	similar to tyrosine 3/tryptophan 5 -monooxygenase activation protein, zeta polypeptide	LOC709723	709723	---	---	---	---	TRUE
Mmu.6308.1.S1_at	2065.38	213.09	-9.69	-5.19	-15.69	-1852.3	-3.335	0.044048	*	---	chr2:105764948-105796631 (-) // 95.0 //	---	---	---	---	---	0003723 // RNA binding // inferred from electronic annotation	---	TRUE
Mmu.6318.1.S1_at	223.61	44.77	-4.99	-3.44	-7.77	-178.85	-5.93	0.005718	*	Mmu.5119	chrUr:20448-21199 (+) // 46.13 // /// chr16:15270063-15295512 (-) // 94.99 //	family with sequence similarity 18, member B /// similar to Protein FAM18B /// similar to Protein FAM18B	FAM18B /// LOC719298 /// LOC723697	677707 /// 719298 /// 723697	---	0016021 // integral to membrane // inferred from electronic annotation	---	---	TRUE
Mmu.6397.2.S1_at	361.71	37.09	-9.75	-6.01	-16.99	-324.62	-4.893	0.015039	*	Mmu.2581	chr1:125948025-126029585 (-) // 85.74 //	ring finger protein 115	RNF115	697067	---	---	---	---	TRUE
Mmu.6455.1.S1_at	716.18	19.48	-36.76	-22.91	-69.47	-696.7	-6.378	0.00769	*	Mmu.3714	chr9:44550967-44557311 (-) // 100.0 //	chemokine (C-X-C motif) ligand 12 (stromal cell-derived factor 1)	CXCL12	574334	0001569 // patterning of blood vessels // inferred from electronic annotation /// 0001667 // ameboidal cell migration // inferred from electronic annotation /// 0006955 // immune response // inferred from electronic annotation /// 0007281 // germ cell development // inferred from electronic annotation /// 0007420 // brain development // inferred from electronic annotation /// 0008045 // motor axo…	0005576 // extracellular region // inferred from electronic annotation	0005125 // cytokine activity // inferred from electronic annotation /// 0008009 // chemokine activity // inferred from electronic annotation	---	TRUE
Mmu.6504.1.S1_at	731.94	265.02	-2.76	-2.08	-3.83	-466.92	-5.877	0.002079	*	Mmu.1067	chr1:27858214-27862933 (-) // 99.8 //	similar to CCNDBP1 interactor isoform 1	LOC719564	719564	---	---	---	---	TRUE
Mmu.6513.1.S1_at	1491.11	80.28	-18.57	-12.96	-30.33	-1410.82	-10.359	0.001635	*	Mmu.9821	chr10:79316636-79329381 (+) // 94.6 //	minichromosome maintenance deficient protein 5	MCM5	717548	---	---	---	---	TRUE
Mmu.6514.1.S1_at	245.2	40.59	-6.04	-3.8	-11.89	-204.62	-5.952	0.00473	*	Mmu.11303	chr19:47829805-47835925 (-) // 91.49 //	ATP5S-like	ATP5SL	705086	---	---	---	---	TRUE
Mmu.6551.1.S1_at	1852.05	137.83	-13.44	-8.57	-20.56	-1714.23	-4.812	0.016762	*	Mmu.3958	chr9:12433291-12456050 (-) // 92.39 //	nudix (nucleoside diphosphate linked moiety X)-type motif 5	NUDT5	694368	---	---	---	---	TRUE
Mmu.6554.1.S1_at	1873.76	288.34	-6.5	-4.56	-8.78	-1585.41	-5.028	0.014584	*	Mmu.8670	chr11:72541153-72548877 (-) // 99.43 //	BCL6 co-repressor	BCOR	698644	0007507 // heart development // inferred from electronic annotation /// 0010553 // negative regulation of specific transcription from RNA polymerase II promoter // inferred from electronic annotation /// 0042476 // odontogenesis // inferred from electronic annotation /// 0045892 // negative regulation of transcription, DNA-dependent // inferred from electronic annotation /// 0060021 // palate dev…	0005634 // nucleus // inferred from electronic annotation /// 0031519 // PcG protein complex // inferred from electronic annotation	0003714 // transcription corepressor activity // inferred from electronic annotation /// 0004842 // ubiquitin-protein ligase activity // inferred from electronic annotation /// 0005515 // protein binding // inferred from electronic annotation /// 0008134 // transcription factor binding // inferred from electronic annotation /// 0016564 // transcription repressor activity // inferred from electron…	---	TRUE
Mmu.6556.1.S1_at	255.09	37.04	-6.89	-3.06	-41.58	-218.05	-3.241	0.038345	*	Mmu.11783	chr11:72518191-72519494 (+) // 99.02 //	EPH receptor A1	EPHA1	706295	---	---	---	---	TRUE
Mmu.656.1.S1_at	628.15	99.03	-6.34	-4.56	-8.92	-529.12	-6.157	0.007275	*	Mmu.3237	chr17:2001714-2003030 (-) // 96.0 //	similar to DHHC-containing protein 20	LOC705802	705802	---	---	---	---	TRUE
Mmu.6646.1.S1_at	463.6	84.18	-5.51	-3.37	-9.09	-379.42	-4.051	0.023747	*	Mmu.12893	chr6:151231619-151239110 (+) // 86.58 //	CCR4-NOT transcription complex, subunit 8	CNOT8	714813	---	---	---	---	TRUE
Mmu.6687.1.S1_at	1980.96	104.07	-19.04	-11.16	-29.8	-1876.89	-4.062	0.026768	*	Mmu.4158	chr10:80434503-80436028 (-) // 100.0 //	eukaryotic translation initiation factor 3, subunit D	EIF3D	695051	0006412 // translation // inferred from electronic annotation /// 0006413 // translational initiation // inferred from electronic annotation /// 0006413 // translational initiation // inferred from sequence or structural similarity	0005737 // cytoplasm // inferred from electronic annotation /// 0005852 // eukaryotic translation initiation factor 3 complex // inferred from sequence or structural similarity	0003743 // translation initiation factor activity // inferred from electronic annotation /// 0003743 // translation initiation factor activity // inferred from sequence or structural similarity	---	TRUE
Mmu.6738.1.S1_at	832.47	24.18	-34.43	-21.76	-56.5	-808.29	-5.402	0.012364	*	Mmu.5326	chr5:176730454-176737896 (-) // 85.66 //	Similar to 60S ribosomal protein L7a	LOC722076	722076	0006508 // proteolysis // inferred from electronic annotation /// 0006915 // apoptosis // inferred from electronic annotation	0005737 // cytoplasm // inferred from electronic annotation	0004197 // cysteine-type endopeptidase activity // inferred from electronic annotation /// 0008233 // peptidase activity // inferred from electronic annotation /// 0008234 // cysteine-type peptidase activity // inferred from electronic annotation /// 0016787 // hydrolase activity // inferred from electronic annotation	---	TRUE
Mmu.6738.1.S1_s_at	844.16	30.98	-27.25	-17.92	-39.9	-813.18	-5.215	0.013654	*	Mmu.5326	chr5:176730454-176737896 (-) // 85.66 //	Similar to 60S ribosomal protein L7a	LOC722076	722076	0006508 // proteolysis // inferred from electronic annotation /// 0006915 // apoptosis // inferred from electronic annotation	0005737 // cytoplasm // inferred from electronic annotation	0004197 // cysteine-type endopeptidase activity // inferred from electronic annotation /// 0008233 // peptidase activity // inferred from electronic annotation /// 0008234 // cysteine-type peptidase activity // inferred from electronic annotation /// 0016787 // hydrolase activity // inferred from electronic annotation	---	TRUE
Mmu.6744.2.S1_at	4314.87	342	-12.62	-9.21	-17.81	-3972.87	-7.763	0.004114	*	Mmu.235	chr9:118789867-118798397 (-) // 99.87 //	peroxiredoxin 3	PRDX3	702882	---	---	---	---	TRUE
Mmu.6784.1.S1_at	651.84	57.78	-11.28	-6.51	-16.68	-594.06	-3.632	0.035787	*	---	---	---	---	---	0006099 // tricarboxylic acid cycle // inferred from electronic annotation /// 0006810 // transport // inferred from electronic annotation /// 0022900 // electron transport chain // inferred from electronic annotation /// 0055114 // oxidation reduction // inferred from electronic annotation /// 0055114 // oxidation reduction // inferred from sequence or structural similarity	0005739 // mitochondrion // inferred from electronic annotation /// 0005739 // mitochondrion // inferred from sequence or structural similarity /// 0005743 // mitochondrial inner membrane // inferred from electronic annotation /// 0016020 // membrane // inferred from electronic annotation	0000104 // succinate dehydrogenase activity // inferred from sequence or structural similarity /// 0008177 // succinate dehydrogenase (ubiquinone) activity // inferred from electronic annotation /// 0009055 // electron carrier activity // inferred from electronic annotation /// 0016491 // oxidoreductase activity // inferred from electronic annotation /// 0016627 // oxidoreductase activity, acting…	---	TRUE
Mmu.6788.1.S1_at	1910.63	31.78	-60.13	-33.15	-100.06	-1878.86	-3.902	0.029859	*	---	chr2:42649990-42650840 (+) // 88.37 // /// chr4:111949418-111950276 (+) // 88.48 // /// chr11:7539751-7540593 (+) // 94.83 // /// chr11:50067483-50089009 (+) // 93.89 // /// chr9:21256962-21257808 (+) // 91.89 // /// chrUr:263396-264246 (-) // 94.83 // /// chrX:128674067-128674907 (-) // 92.01 // /// chrX:64624680-64625529 (-) // 90.6 //	---	---	---	---	---	0003743 // translation initiation factor activity // inferred from electronic annotation	---	TRUE
Mmu.6800.1.S1_at	1821.63	83.68	-21.77	-11.64	-36.72	-1737.95	-3.615	0.036238	*	Mmu.4159	---	similar to Mitochondrial-processing peptidase beta subunit, mitochondrial precursor (Beta-MPP) (P-52)	LOC722107	722107	0006508 // proteolysis // inferred from electronic annotation	---	0003824 // catalytic activity // inferred from electronic annotation /// 0004222 // metalloendopeptidase activity // inferred from electronic annotation /// 0008270 // zinc ion binding // inferred from electronic annotation /// 0046872 // metal ion binding // inferred from electronic annotation	---	TRUE
Mmu.6867.1.A1_at	2406.44	228.64	-10.52	-5.71	-64.66	-2177.8	-15.995	1.9e-05	*	---	chr12:54272685-54273284 (+) // 90.67 // /// chr8:44369413-44370005 (+) // 90.67 //	---	---	---	---	---	---	---	TRUE
Mmu.6867.3.S1_s_at	8206.82	1221.17	-6.72	-4.19	-13.08	-6985.65	-5.712	0.006735	*	---	chr2:123178795-123179169 (+) // 97.08 //	---	---	---	0006810 // transport // inferred from electronic annotation /// 0009060 // aerobic respiration // inferred from electronic annotation /// 0022900 // electron transport chain // inferred from electronic annotation /// 0055114 // oxidation reduction // inferred from electronic annotation	0005739 // mitochondrion // inferred from electronic annotation /// 0005743 // mitochondrial inner membrane // inferred from electronic annotation /// 0016020 // membrane // inferred from electronic annotation /// 0016021 // integral to membrane // inferred from electronic annotation /// 0070469 // respiratory chain // inferred from electronic annotation	0004129 // cytochrome-c oxidase activity // inferred from electronic annotation /// 0005506 // iron ion binding // inferred from electronic annotation /// 0005507 // copper ion binding // inferred from electronic annotation /// 0005515 // protein binding // inferred from electronic annotation /// 0009055 // electron carrier activity // inferred from electronic annotation /// 0016491 // oxidoreduc…	---	TRUE
Mmu.6961.1.S1_s_at	722.21	53.3	-13.55	-7.28	-22.75	-668.9	-3.529	0.038318	*	Mmu.1705	chr20:55782010-55787781 (-) // 93.48 // /// chr3:123944575-123945083 (-) // 91.43 //	similar to Anamorsin (Cytokine-induced apoptosis inhibitor 1) (CUA001)	CIAPIN1	704770	---	---	---	---	TRUE
Mmu.6994.1.S1_at	594.02	176.69	-3.36	-2.12	-5.64	-417.33	-3.72	0.022236	*	Mmu.3766	chr5:115191902-115257538 (+) // 99.7 //	fibroblast growth factor 2 (basic)	FGF2	574136	0000186 // activation of MAPKK activity // inferred from electronic annotation /// 0001525 // angiogenesis // inferred from electronic annotation /// 0001759 // induction of an organ // inferred from electronic annotation /// 0001934 // positive regulation of protein amino acid phosphorylation // inferred from electronic annotation /// 0006915 // apoptosis // inferred from electronic annotation /…	0005615 // extracellular space // inferred from electronic annotation	0005515 // protein binding // inferred from electronic annotation /// 0008083 // growth factor activity // inferred from electronic annotation	---	TRUE
Mmu.7027.1.S1_at	1746.02	297.26	-5.87	-3.21	-9.68	-1448.77	-3.195	0.047612	*	Mmu.9093	chr12:35566454-35630087 (+) // 96.88 //	similar to Histone acetyltransferase type B catalytic subunit	LOC695933	695933	---	---	---	---	TRUE
Mmu.7032.1.S1_s_at	2966.88	823.88	-3.6	-2.26	-5.36	-2143	-3.413	0.037803	*	Mmu.12291	chr11:7049070-7052104 (+) // 90.87 // /// chr14:76810427-76811419 (-) // 92.18 //	triosephosphate isomerase 1	TPI1	714090	0006094 // gluconeogenesis // inferred from electronic annotation /// 0006096 // glycolysis // inferred from electronic annotation /// 0006098 // pentose-phosphate shunt // inferred from electronic annotation /// 0006633 // fatty acid biosynthetic process // inferred from electronic annotation /// 0008152 // metabolic process // inferred from electronic annotation /// 0008610 // lipid biosyntheti…	---	0003824 // catalytic activity // inferred from electronic annotation /// 0004807 // triose-phosphate isomerase activity // inferred from electronic annotation /// 0016853 // isomerase activity // inferred from electronic annotation	---	TRUE
Mmu.7057.1.S1_at	436.22	58.86	-7.41	-4.53	-12.73	-377.36	-4.477	0.018637	*	Mmu.4037	chr3:149850431-149862006 (+) // 92.12 //	interferon-related developmental regulator 1	IFRD1	702624	---	---	0005488 // binding // inferred from electronic annotation	---	TRUE
Mmu.7081.1.S1_at	5415.3	530.04	-10.22	-7.84	-14.04	-4885.27	-11.798	0.000888	*	Mmu.6546	chr6:174774255-174776883 (+) // 85.18 //	Alpha 2 type V collagen	COL5A2	712935	---	---	0000166 // nucleotide binding // inferred from electronic annotation /// 0003676 // nucleic acid binding // inferred from electronic annotation	---	TRUE
Mmu.7088.1.S1_at	218.53	48.52	-4.5	-3.05	-6.23	-170.01	-4.217	0.02288	*	Mmu.12274	chr6:99444726-99445606 (+) // 89.82 //	similar to Histidine acid phosphatase domain containing 1	LOC703458	703458	---	---	---	---	TRUE
Mmu.7150.1.S1_at	4275.62	124.52	-34.34	-21.54	-54.53	-4151.1	-5.032	0.015063	*	---	chr3:100070742-100075677 (+) // 85.8 //	---	---	---	---	---	---	---	TRUE
Mmu.7164.1.S1_at	1509.13	14.32	-105.39	-44.01	-338.87	-1494.81	-3.19	0.049677	*	Mmu.11214	chr1:187777958-187782523 (-) // 95.49 //	DEAH (Asp-Glu-Ala-His) box polypeptide 9	DHX9	715453	---	---	---	---	TRUE
Mmu.7208.1.S1_at	5349.86	1932.6	-2.77	-2.39	-3.26	-3417.26	-14.687	7e-06	*	---	chr15:42493508-42496212 (+) // 99.87 //	---	---	---	---	---	---	---	TRUE
Mmu.7225.1.S1_at	1781.86	235.82	-7.56	-5.61	-11.49	-1546.04	-22.648	0	*	Mmu.591	chr13:85590505-85602722 (+) // 99.76 //	potassium channel modulatory factor 1	KCMF1	694645	---	---	---	---	TRUE
Mmu.7236.1.S1_s_at	2418.87	831.57	-2.91	-2.15	-4.08	-1587.31	-5.447	0.004108	*	Mmu.1583	chr11:6311764-6350135 (+) // 93.55 //	CD9 molecule	CD9	712262	---	---	---	---	TRUE
Mmu.7319.1.S1_at	1369.23	200.47	-6.83	-4.47	-10.41	-1168.76	-4.799	0.015666	*	Mmu.2884	chr4:26579071-26579882 (+) // 97.55 //	hypothetical protein LOC698039	LOC698039	698039	---	---	---	---	TRUE
Mmu.7385.1.S1_at	3737.27	1075.95	-3.47	-2.76	-4.5	-2661.32	-8.52	0.000741	*	Mmu.9894	chr1:212203510-212210132 (+) // 99.77 //	similar to heterogeneous nuclear ribonucleoprotein U isoform a	LOC713066	713066	---	0030529 // ribonucleoprotein complex // inferred from electronic annotation	0003676 // nucleic acid binding // inferred from electronic annotation	---	TRUE
Mmu.7394.1.A1_at	203.29	43.6	-4.66	-2.78	-7.25	-159.69	-3.429	0.038788	*	Mmu.2348	chr4:152903622-152944267 (+) // 84.94 //	Brix domain containing 1	BXDC1	696378	---	---	---	---	TRUE
Mmu.7434.1.S1_at	206.84	40.24	-5.14	-3.39	-7.85	-166.6	-4.597	0.016312	*	---	chrX:136475195-136475694 (-) // 74.14 //	---	---	---	---	---	---	---	TRUE
Mmu.7448.1.S1_at	6617.3	2412.56	-2.74	-2.17	-3.52	-4204.74	-6.538	0.002142	*	Mmu.2111	chr8:100355986-100389760 (+) // 97.26 //	Ly1 antibody reactive homolog (mouse)	LYAR	712499	0006810 // transport // inferred from electronic annotation	0012505 // endomembrane system // inferred from electronic annotation /// 0016020 // membrane // inferred from electronic annotation /// 0016021 // integral to membrane // inferred from electronic annotation	---	---	TRUE
Mmu.7453.1.S1_at	460.38	114.52	-4.02	-2.98	-5.55	-345.86	-6.253	0.004716	*	Mmu.258	chr16:5122802-5123323 (+) // 99.81 //	similar to rabaptin, RAB GTPase binding effector protein 1	LOC711646	711646	---	---	---	---	TRUE
Mmu.7528.1.S1_at	546.92	113.96	-4.8	-2.75	-7.3	-432.97	-3.161	0.049271	*	Mmu.13758	chr14:61091047-61092027 (+) // 38.07 //	DnaJ (Hsp40) homolog, subfamily C, member 5 beta	DNAJC5B	702408	---	---	---	---	TRUE
Mmu.7546.1.S1_at	300.45	14.2	-21.16	-11.07	-51.3	-286.25	-4.182	0.024414	*	Mmu.3998	chr13:86751636-86764439 (-) // 80.68 //	inner membrane protein, mitochondrial	IMMT	697156	---	0031305 // integral to mitochondrial inner membrane // inferred from electronic annotation	---	---	TRUE
Mmu.7599.1.S1_at	200.87	580.84	2.89	2.19	4.1	379.97	7.384	0.000327	*	Mmu.8302	chr6:140581279-140582275 (-) // 91.89 //	Hypothetical protein LOC701084	LOC701084	701084	0006810 // transport // inferred from electronic annotation /// 0015031 // protein transport // inferred from electronic annotation /// 0016192 // vesicle-mediated transport // inferred from electronic annotation	0005783 // endoplasmic reticulum // inferred from electronic annotation /// 0005794 // Golgi apparatus // inferred from electronic annotation /// 0016020 // membrane // inferred from electronic annotation /// 0016021 // integral to membrane // inferred from electronic annotation /// 0030134 // ER to Golgi transport vesicle // inferred from electronic annotation /// 0031410 // cytoplasmic vesicle …	---	---	TRUE
Mmu.7605.1.S1_at	3468.57	666.57	-5.2	-4.06	-6.71	-2802	-7.708	0.003374	*	Mmu.750	chr19:39883143-39884623 (-) // 90.46 // /// chr3:171841215-171854824 (-) // 99.27 //	Glutamate-cysteine ligase, catalytic subunit	GCLC	710508	---	---	---	---	TRUE
Mmu.7660.1.S1_at	226.25	48.95	-4.62	-2.71	-7.84	-177.3	-3.503	0.034417	*	Mmu.2695	chr7:163614682-163650258 (-) // 97.89 //	tryptophanyl-tRNA synthetase	WARS	706855	0006412 // translation // inferred from electronic annotation /// 0006418 // tRNA aminoacylation for protein translation // inferred from electronic annotation /// 0006436 // tryptophanyl-tRNA aminoacylation // inferred from electronic annotation	0005737 // cytoplasm // inferred from electronic annotation	0000166 // nucleotide binding // inferred from electronic annotation /// 0004812 // aminoacyl-tRNA ligase activity // inferred from electronic annotation /// 0004830 // tryptophan-tRNA ligase activity // inferred from electronic annotation /// 0005524 // ATP binding // inferred from electronic annotation /// 0016874 // ligase activity // inferred from electronic annotation	---	TRUE
Mmu.7663.1.S1_at	605.83	229.23	-2.64	-2.13	-3.34	-376.6	-7.257	0.000929	*	---	chr4:71396236-71396740 (-) // 100.0 //	hypothetical protein LOC717879	LOC717879	717879	---	---	---	---	TRUE
Mmu.7673.1.S1_at	412.14	53.19	-7.75	-5.5	-12.58	-358.95	-11.744	0.000261	*	Mmu.9908	chr9:117953180-117960007 (-) // 99.72 //	hypothetical protein LOC701856	LOC701856	701856	---	---	---	---	TRUE
Mmu.7683.1.S1_at	4695.74	390.46	-12.03	-6.38	-18.95	-4305.29	-3.317	0.044942	*	Mmu.4166	chr10:81780793-81807798 (+) // 86.6 //	eukaryotic translation initiation factor 3, subunit L	EIF3L	699189	---	---	---	---	TRUE
Mmu.7717.1.S1_at	1123.29	52.56	-21.37	-11.81	-35.17	-1070.73	-3.771	0.032507	*	Mmu.9141	chr5:72895707-72910427 (-) // 97.41 //	Hypothetical protein LOC695614	LOC695614	695614	---	---	---	---	TRUE
Mmu.7746.1.S1_at	459.99	24.83	-18.53	-10.45	-32.8	-435.16	-4.083	0.026257	*	---	chr20:9041612-9054472 (-) // 97.31 //	---	---	---	---	---	---	---	TRUE
Mmu.7805.1.S1_at	1677.8	86.73	-19.34	-9.96	-39.76	-1591.07	-3.709	0.033692	*	Mmu.8347	chr10:29057208-29057729 (+) // 94.83 // /// chr12:12278469-12279005 (-) // 95.2 //	Hypothetical protein LOC700820	LOC700820	700820	0006457 // protein folding // inferred from electronic annotation	---	0003755 // peptidyl-prolyl cis-trans isomerase activity // inferred from electronic annotation /// 0016853 // isomerase activity // inferred from electronic annotation	---	TRUE
Mmu.7831.2.S1_at	2346.8	120.23	-19.52	-10.34	-32.41	-2226.57	-3.516	0.038894	*	Mmu.4220	chr12:105243464-105262472 (+) // 99.61 //	septin 2	2010-09-02	717682	---	---	---	---	TRUE
Mmu.7847.1.S1_s_at	401.39	116.28	-3.45	-2.58	-4.45	-285.12	-4.991	0.013521	*	Mmu.3935	chr3:90279942-90302479 (-) // 66.44 //	septin 7	2010-09-07	677666	0007049 // cell cycle // inferred from electronic annotation /// 0051291 // protein heterooligomerization // inferred from electronic annotation /// 0051301 // cell division // inferred from electronic annotation	0001725 // stress fiber // inferred from electronic annotation /// 0005634 // nucleus // inferred from electronic annotation /// 0031105 // septin complex // inferred from electronic annotation	0005515 // protein binding // inferred from electronic annotation /// 0005525 // GTP binding // inferred from electronic annotation	---	TRUE
Mmu.7855.1.S1_at	4909.17	149.19	-32.91	-18.93	-52.89	-4759.98	-4.082	0.026509	*	Mmu.8749	chr12:79928491-79938563 (+) // 59.98 //	Hypothetical protein LOC698198	LOC698198	698198	0006303 // double-strand break repair via nonhomologous end joining // inferred from electronic annotation	0005634 // nucleus // inferred from electronic annotation	0003677 // DNA binding // inferred from electronic annotation /// 0004003 // ATP-dependent DNA helicase activity // inferred from electronic annotation /// 0005488 // binding // inferred from electronic annotation	---	TRUE
Mmu.789.1.S1_at	230.46	16.38	-14.07	-7.8	-37.64	-214.07	-5.289	0.01172	*	Mmu.9717	chr3:186011960-186071324 (+) // 86.75 //	cullin 1	CUL1	710581	0006511 // ubiquitin-dependent protein catabolic process // inferred from electronic annotation	0031461 // cullin-RING ubiquitin ligase complex // inferred from electronic annotation	0031625 // ubiquitin protein ligase binding // inferred from electronic annotation	---	TRUE
Mmu.7914.1.S1_at	346.63	62.23	-5.57	-3.47	-10.31	-284.4	-4.963	0.010477	*	Mmu.2849	chr18:32580064-32581052 (+) // 97.27 // /// chrX:4635501-4735607 (-) // 94.34 //	similar to haloacid dehalogenase-like hydrolase domain containing 1A	HDHD1A	707930	---	---	---	---	TRUE
Mmu.7935.1.S1_at	682.82	149.75	-4.56	-3.22	-6.88	-533.08	-6.19	0.004397	*	Mmu.3932	chr4:44307160-44315589 (+) // 98.34 //	CDC5 cell division cycle 5-like (S. pombe)	CDC5L	703099	---	---	---	---	TRUE
Mmu.7944.1.S1_at	478.41	107.05	-4.47	-2.55	-7.05	-371.37	-3.137	0.048918	*	---	chr11:54909855-54910460 (-) // 99.51 //	---	---	---	---	---	---	---	TRUE
Mmu.800.1.S1_at	1002.2	158.34	-6.33	-4.13	-10.31	-843.86	-5.199	0.011114	*	---	chr15:36160234-36212838 (+) // 95.29 //	---	---	---	---	---	---	---	TRUE
Mmu.8008.1.S1_at	949.65	44.53	-21.33	-15.56	-30.84	-905.12	-8.984	0.00278	*	Mmu.8364	chr1:56927293-56927686 (-) // 99.75 //	Similar to protocadherin gamma subfamily B, 8	LOC700669	700669	---	---	---	---	TRUE
Mmu.8051.1.S1_at	977.24	118	-8.28	-6.14	-12.3	-859.24	-12.958	0.000278	*	Mmu.12926	chr9:6380753-6396711 (+) // 92.79 //	similar to RNA binding motif protein 17	LOC712996	712996	---	---	---	---	TRUE
Mmu.8060.2.S1_at	236.35	51.45	-4.59	-2.98	-7.82	-184.9	-4.904	0.00994	*	Mmu.2133	chr6:42711375-42712125 (-) // 86.94 //	selenoprotein P	SEPP1	698917	---	---	---	---	TRUE
Mmu.8078.2.S1_at	2901.82	827.03	-3.51	-2.14	-5.16	-2074.79	-3.137	0.048692	*	Mmu.3548	chr7:83160019-83162058 (+) // 91.69 //	Similar to T-cell receptor beta chain C region	LOC703029	703029	---	---	---	---	TRUE
Mmu.8137.1.S1_at	349.79	19.08	-18.33	-8.67	-45.59	-330.7	-3.423	0.041145	*	Mmu.3277	chr14:123617181-123643907 (-) // 100.0 //	fasciculation and elongation protein zeta 1 (zygin I)	FEZ1	713106	---	---	---	---	TRUE
Mmu.8149.1.S1_s_at	1716.06	504.05	-3.4	-2.59	-4.31	-1212.01	-5.121	0.012947	*	Mmu.1500	chrX:146591587-146591823 (-) // 100.0 // /// chr14:37722212-37723984 (-) // 100.0 //	similar to membrane component chromosome 11 surface marker 1 isoform 1 /// similar to membrane component chromosome 11 surface marker 1 isoform 1	LOC704401 /// LOC717473	704401 /// 717473	---	---	---	---	TRUE
Mmu.8156.1.S1_at	250.9	27.82	-9.02	-4.48	-17.05	-223.09	-3.156	0.049764	*	Mmu.9760	chr4:69714116-69718442 (+) // 99.86 //	similar to mitochondrial translation optimization 1 homolog isoform b	LOC717688	717688	0002098 // tRNA wobble uridine modification // inferred from electronic annotation /// 0008033 // tRNA processing // inferred from electronic annotation	0005739 // mitochondrion // inferred from electronic annotation	0009055 // electron carrier activity // inferred from electronic annotation /// 0016491 // oxidoreductase activity // inferred from electronic annotation /// 0050660 // FAD binding // inferred from electronic annotation	---	TRUE
Mmu.8163.1.S1_at	1697.17	273.51	-6.21	-4.99	-7.82	-1423.66	-10.018	0.001455	*	Mmu.12423	chr19:14109867-14113700 (-) // 98.71 //	similar to DEAD (Asp-Glu-Ala-Asp) box polypeptide 39	LOC718822	718822	---	---	---	---	TRUE
Mmu.8197.1.S1_at	410.41	31.84	-12.89	-6.98	-30.51	-378.57	-4.375	0.020711	*	Mmu.9857	chr8:146718821-146720811 (+) // 78.41 //	MAF1 homolog (S. cerevisiae)	MAF1	700385	---	---	---	---	TRUE
Mmu.8209.1.S1_at	1392.32	36.07	-38.6	-27.42	-63.1	-1356.25	-16.327	0.000445	*	Mmu.1847	chr19:45178222-45187879 (-) // 88.51 //	heterogeneous nuclear ribonucleoprotein L	HNRNPL	694448	0006397 // mRNA processing // inferred from electronic annotation	0005634 // nucleus // inferred from electronic annotation /// 0030529 // ribonucleoprotein complex // inferred from electronic annotation	0000166 // nucleotide binding // inferred from electronic annotation /// 0003676 // nucleic acid binding // inferred from electronic annotation /// 0003723 // RNA binding // inferred from electronic annotation	---	TRUE
Mmu.826.1.S1_at	529.77	16.35	-32.4	-14.57	-119.89	-513.42	-3.578	0.037045	*	Mmu.6346	chr20:8951219-8963482 (+) // 89.56 //	Similar to mitochondrial carrier triple repeat 1	LOC714343	714343	0008152 // metabolic process // inferred from electronic annotation /// 0019307 // mannose biosynthetic process // inferred from electronic annotation	0005737 // cytoplasm // inferred from electronic annotation	0003824 // catalytic activity // inferred from electronic annotation /// 0004615 // phosphomannomutase activity // inferred from electronic annotation /// 0016853 // isomerase activity // inferred from electronic annotation	---	TRUE
Mmu.8262.1.S1_at	292.65	28.74	-10.18	-6.36	-18.74	-263.91	-5.637	0.009577	*	Mmu.2476	chr10:76394565-76407567 (+) // 97.93 //	---	---	---	---	---	---	---	TRUE
Mmu.8265.1.S1_at	1388.64	96.93	-14.33	-7.77	-22.71	-1291.71	-3.489	0.039611	*	Mmu.3176	chr10:76316578-76331857 (-) // 89.2 //	chromosome 22 open reading frame 28 ortholog	C10H22orf28	717258	---	---	0017166 // vinculin binding // inferred from electronic annotation	---	TRUE
Mmu.8324.2.S1_at	818.38	83.98	-9.74	-6.59	-16.73	-734.4	-8.344	0.002358	*	Mmu.11649	chr2:119382343-119421859 (+) // 99.02 //	Similar to Cyclin-L1 (Cyclin-L)	LOC705208	705208	---	---	---	---	TRUE
Mmu.8324.2.S1_s_at	2133.2	402.34	-5.3	-3.66	-8.59	-1730.87	-6.929	0.002578	*	Mmu.2243	chr2:119382343-119421859 (+) // 99.02 //	programmed cell death 10	PDCD10	699597	---	---	---	---	TRUE
Mmu.8365.1.S1_at	3611.72	924.21	-3.91	-3.48	-4.42	-2687.51	-18.159	4.9e-05	*	Mmu.3276	chr10:89670389-89806373 (+) // 81.1 //	Similar to isochorismatase domain containing 1	LOC705231	705231	---	0005737 // cytoplasm // inferred from electronic annotation /// 0048471 // perinuclear region of cytoplasm // inferred from electronic annotation /// 0048471 // perinuclear region of cytoplasm // inferred from sequence or structural similarity	0005488 // binding // inferred from electronic annotation	---	TRUE
Mmu.8402.1.S1_at	1153.81	71.92	-16.04	-12.77	-20.41	-1081.89	-10.652	0.001675	*	Mmu.3152	chr4:53356850-53357749 (+) // 94.35 // /// chr15:42356969-42357868 (-) // 96.79 // /// chr3:170223679-170505752 (-) // 88.15 // /// chr4:71462989-71463884 (-) // 93.36 //	coiled-coil-helix-coiled-coil-helix domain containing 3	CHCHD3	705217	---	---	---	---	TRUE
Mmu.8410.1.S1_at	80.77	293.32	3.63	3.04	4.43	212.54	12.525	8.8e-05	*	---	chr6:112234836-112235479 (-) // 99.38 //	---	---	---	---	---	---	---	TRUE
Mmu.8487.1.S1_at	4033	964.95	-4.18	-3.51	-4.99	-3068.05	-10.563	0.000945	*	Mmu.9999	chr2:102355938-102358644 (-) // 92.48 //	proteasome (prosome, macropain) 26S subunit, non-ATPase, 2	PSMD2	705035	---	0000502 // proteasome complex // inferred from electronic annotation	0005488 // binding // inferred from electronic annotation	---	TRUE
Mmu.8566.2.S1_at	1015.14	78.7	-12.9	-8.98	-17.65	-936.44	-5.47	0.01186	*	Mmu.217	chr17:7150428-7160120 (+) // 99.88 //	general transcription factor IIIA	GTF3A	710492	---	---	---	---	TRUE
Mmu.8574.2.S1_at	974.26	158.51	-6.15	-3.94	-11.17	-815.75	-5.725	0.006559	*	Mmu.12215	chr8:6842121-6842948 (+) // 74.23 //	Similar to neighbor of BRCA1 gene 1	LOC708558	708558	---	---	---	---	TRUE
Mmu.8707.1.S1_s_at	940.97	34.09	-27.6	-13.87	-94.76	-906.88	-4.506	0.019963	*	Mmu.4184	chr2:175779361-175779917 (+) // 91.04 // /// chr12:37768936-37872690 (-) // 99.64 //	GTP-binding protein PTD004	PTD004	697309	---	---	---	---	TRUE
Mmu.8716.1.S1_at	634.79	15.83	-40.1	-24.07	-87.41	-618.96	-6.608	0.006928	*	Mmu.2055	chr3:144601940-144611498 (+) // 98.37 //	HMG-box transcription factor 1	HBP1	699237	---	---	---	---	TRUE
Mmu.8739.1.S1_at	970.57	240.14	-4.04	-3.04	-5.29	-730.43	-5.781	0.008221	*	Mmu.4012	chr1:197281154-197293639 (-) // 98.43 //	cellular repressor of E1A-stimulated genes 1	CREG1	701021	---	---	---	---	TRUE
Mmu.8769.1.S1_s_at	1704.27	38.55	-44.21	-26.27	-103.98	-1665.72	-7.086	0.005661	*	Mmu.778	chr6:134929793-134962348 (-) // 89.85 //	similar to eukaryotic translation termination factor 1 (predicted)	LOC714449	714449	---	---	---	---	TRUE
Mmu.8849.1.S1_at	932.08	233.91	-3.98	-2.55	-5.97	-698.17	-3.757	0.028927	*	Mmu.4082	chr3:109408196-109422951 (-) // 98.7 //	similar to basic leucine zipper and W2 domains 2	LOC714627	714627	0007275 // multicellular organismal development // inferred from electronic annotation /// 0007399 // nervous system development // inferred from electronic annotation /// 0030154 // cell differentiation // inferred from electronic annotation	---	0005488 // binding // inferred from electronic annotation	---	TRUE
Mmu.8876.1.S1_at	323.76	26.08	-12.41	-5.37	-62.1	-297.68	-3.318	0.04258	*	---	chr14:9311490-9316290 (-) // 79.96 //	similar to mitochondrial ribosomal protein L49	LOC695949	695949	0006412 // translation // inferred from electronic annotation	0005622 // intracellular // inferred from electronic annotation /// 0005739 // mitochondrion // inferred from electronic annotation /// 0005840 // ribosome // inferred from electronic annotation /// 0030529 // ribonucleoprotein complex // inferred from electronic annotation	0003735 // structural constituent of ribosome // inferred from electronic annotation	---	TRUE
Mmu.8934.1.S1_at	491.7	105.59	-4.66	-2.69	-7.07	-386.11	-3.169	0.048828	*	Mmu.12872	chr7:45773248-45773745 (-) // 99.2 //	similar to Alpha- and gamma-adaptin-binding protein p34	LOC711436	711436	---	---	---	---	TRUE
Mmu.8939.2.S1_at	1342.11	242.85	-5.53	-3.9	-8.05	-1099.26	-5.957	0.007172	*	Mmu.6897	chr4:129871057-129905169 (-) // 79.66 //	Hypothetical protein LOC710610	LOC710610	710610	0006355 // regulation of transcription, DNA-dependent // inferred from electronic annotation /// 0006367 // transcription initiation from RNA polymerase II promoter // inferred from electronic annotation	0005634 // nucleus // inferred from electronic annotation /// 0005737 // cytoplasm // inferred from electronic annotation	0003677 // DNA binding // inferred from electronic annotation /// 0003702 // RNA polymerase II transcription factor activity // inferred from electronic annotation /// 0005488 // binding // inferred from electronic annotation	---	TRUE
Mmu.8948.1.S1_at	6572.11	1399.76	-4.7	-3.74	-5.77	-5172.35	-7.032	0.005283	*	Mmu.3674	chr16:60045570-60051683 (-) // 96.45 //	CD1e molecule	CD1E	718968	0006397 // mRNA processing // inferred from electronic annotation /// 0006955 // immune response // inferred from electronic annotation /// 0008380 // RNA splicing // inferred from electronic annotation /// 0019882 // antigen processing and presentation // inferred from electronic annotation /// 0045941 // positive regulation of transcription // inferred from electronic annotation	0005634 // nucleus // inferred from electronic annotation /// 0005681 // spliceosomal complex // inferred from electronic annotation /// 0005730 // nucleolus // inferred from electronic annotation /// 0016020 // membrane // inferred from electronic annotation	0000166 // nucleotide binding // inferred from electronic annotation /// 0003676 // nucleic acid binding // inferred from electronic annotation /// 0003712 // transcription cofactor activity // inferred from electronic annotation /// 0003723 // RNA binding // inferred from electronic annotation /// 0003724 // RNA helicase activity // inferred from electronic annotation /// 0004386 // helicase act…	---	TRUE
Mmu.8970.1.S1_at	930.88	23.37	-39.84	-22.8	-67.36	-907.51	-4.212	0.024396	*	Mmu.68	chr3:145299430-145327190 (+) // 96.07 //	dihydrolipoamide dehydrogenase	DLD	700494	0045454 // cell redox homeostasis // inferred from electronic annotation /// 0055114 // oxidation reduction // inferred from electronic annotation	0005737 // cytoplasm // inferred from electronic annotation /// 0005739 // mitochondrion // inferred from electronic annotation /// 0005759 // mitochondrial matrix // inferred from electronic annotation	0004148 // dihydrolipoyl dehydrogenase activity // inferred from electronic annotation /// 0009055 // electron carrier activity // inferred from electronic annotation /// 0016491 // oxidoreductase activity // inferred from electronic annotation /// 0050660 // FAD binding // inferred from electronic annotation	---	TRUE
Mmu.9020.1.S1_at	199.59	47.52	-4.2	-2.4	-6.77	-152.07	-3.133	0.047911	*	Mmu.8568	chr10:38032567-38033910 (+) // 94.54 //	Similar to Actin, cytoplasmic 2 (Gamma-actin)	LOC699249	699249	0006979 // response to oxidative stress // inferred from electronic annotation /// 0043066 // negative regulation of apoptosis // inferred from electronic annotation /// 0051260 // protein homooligomerization // inferred from electronic annotation	0005783 // endoplasmic reticulum // inferred from electronic annotation /// 0005794 // Golgi apparatus // inferred from electronic annotation /// 0005886 // plasma membrane // inferred from electronic annotation /// 0016020 // membrane // inferred from electronic annotation /// 0031225 // anchored to membrane // inferred from electronic annotation	0005507 // copper ion binding // inferred from electronic annotation /// 0005515 // protein binding // inferred from electronic annotation /// 0008017 // microtubule binding // inferred from electronic annotation /// 0042802 // identical protein binding // inferred from electronic annotation	---	TRUE
Mmu.915.1.S1_at	947.36	28.74	-32.97	-21.79	-53.48	-918.62	-6.464	0.007427	*	Mmu.9629	chrX:62304847-62305495 (+) // 97.38 // /// chr16:63798360-63810875 (+) // 99.85 //	protein kinase, cAMP-dependent, regulatory, type I, alpha (tissue specific extinguisher 1)	PRKAR1A	719009	---	---	---	---	TRUE
Mmu.9154.1.S1_at	3373.94	554.5	-6.08	-3.39	-12.51	-2819.43	-3.808	0.026808	*	Mmu.14354	chr14:65189842-65190550 (-) // 69.97 //	similar to eukaryotic translation elongation factor 1 alpha 1 /// similar to eukaryotic translation elongation factor 1 alpha 2	LOC709017 /// LOC714770	709017 /// 714770	0006414 // translational elongation // inferred from electronic annotation	0005737 // cytoplasm // inferred from electronic annotation	0000166 // nucleotide binding // inferred from electronic annotation /// 0003746 // translation elongation factor activity // inferred from electronic annotation /// 0003924 // GTPase activity // inferred from electronic annotation /// 0005525 // GTP binding // inferred from electronic annotation	---	TRUE
Mmu.9155.1.S1_at	527.19	53.53	-9.85	-5.84	-19.18	-473.66	-4.853	0.014955	*	Mmu.16524	chr20:72562215-72568110 (-) // 95.25 //	similar to golgi apparatus protein 1	LOC710037	710037	---	---	---	---	TRUE
Mmu.923.1.S1_at	173.07	37.64	-4.6	-3.27	-7.14	-135.43	-7.402	0.001366	*	Mmu.5902	chr2:153217572-153264925 (-) // 98.52 //	hypothetical protein LOC717266	LOC717266	717266	0000077 // DNA damage checkpoint // inferred from sequence or structural similarity /// 0006974 // response to DNA damage stimulus // inferred from electronic annotation /// 0007049 // cell cycle // inferred from electronic annotation /// 0007067 // mitosis // inferred from electronic annotation /// 0042770 // DNA damage response, signal transduction // inferred from sequence or structural simila…	0000922 // spindle pole // inferred from sequence or structural similarity /// 0005813 // centrosome // inferred from electronic annotation /// 0005813 // centrosome // inferred from sequence or structural similarity	---	---	TRUE
Mmu.9230.1.S1_at	1173.31	35.82	-32.76	-10.11	-100000000	-1137.5	-3.844	0.029181	*	Mmu.415	chr10:73098754-73109591 (+) // 100.0 //	---	---	---	---	0005622 // intracellular // inferred from electronic annotation	0000166 // nucleotide binding // inferred from electronic annotation /// 0003676 // nucleic acid binding // inferred from electronic annotation /// 0008270 // zinc ion binding // inferred from electronic annotation	---	TRUE
Mmu.9242.10.S1_x_at	362.01	136.9	-2.64	-2.12	-3.31	-225.11	-6.449	0.002869	*	Mmu.16713	chr19:49694423-49706751 (-) // 80.14 // /// chr19:49476566-49489314 (-) // 77.93 // /// chr19:49642846-49653269 (-) // 77.13 //	pregnancy specific beta-1-glycoprotein 2	PSG2	722249	---	---	---	---	TRUE
Mmu.9244.1.S1_at	2432.86	755.58	-3.22	-2.51	-4.01	-1677.28	-5.463	0.010481	*	Mmu.4818	chr6:43739578-43741132 (-) // 86.3 //	similar to RNA binding motif protein, X-linked	LOC703622	703622	---	---	---	---	TRUE
Mmu.9308.1.S1_at	2613.85	433.02	-6.04	-4.49	-8.57	-2180.84	-8.571	0.001751	*	Mmu.1943	chr6:44908509-44913181 (+) // 94.27 //	mitochondrial ribosomal protein S30	MRPS30	701699	---	---	---	---	TRUE
Mmu.9314.1.S1_at	2315.86	20.3	-114.08	-65.1	-313.32	-2295.56	-6.949	0.006091	*	Mmu.3117	chr14:73746321-73749074 (+) // 97.18 //	serpin peptidase inhibitor, clade H (heat shock protein 47), member 1, (collagen binding protein 1)	SERPINH1	696171	---	---	---	---	TRUE
Mmu.9324.2.S1_a_at	1266.85	181.31	-6.99	-4.56	-9.93	-1085.54	-4.333	0.022042	*	Mmu.2200	chr20:57726713-57727961 (+) // 96.17 // /// chr20:17785344-17794293 (-) // 97.37 //	hypothetical protein LOC713332	LOC713332	713332	---	---	---	---	TRUE
Mmu.9324.2.S1_at	1251.67	91.29	-13.71	-8.21	-24.33	-1160.38	-4.696	0.017622	*	Mmu.2200	chr20:57726713-57727961 (+) // 96.17 // /// chr20:17785344-17794293 (-) // 97.37 //	similar to ARL-6-interacting protein 1 (ADP-ribosylation-like factor 6-interacting protein 1) (Aip-1) /// hypothetical protein LOC713332	LOC693347 /// LOC713332	693347 /// 713332	---	---	---	---	TRUE
Mmu.937.1.S1_at	1075.71	135.99	-7.91	-4.78	-13.39	-939.72	-4.309	0.021326	*	Mmu.6954	chr6:5394621-5415633 (+) // 94.86 //	hypothetical protein LOC710176	LOC710176	710176	---	---	---	---	TRUE
Mmu.952.1.S1_at	718.38	171.93	-4.18	-3.05	-5.82	-546.45	-5.849	0.006592	*	Mmu.3796	chr15:74587002-74619016 (-) // 98.94 //	very low density lipoprotein receptor	VLDLR	574284	0034447 // very-low-density lipoprotein particle clearance // inferred from electronic annotation /// 0045860 // positive regulation of protein kinase activity // inferred from electronic annotation	0005615 // extracellular space // inferred from electronic annotation /// 0005624 // membrane fraction // inferred from electronic annotation /// 0016020 // membrane // inferred from electronic annotation	0004872 // receptor activity // inferred from electronic annotation /// 0005509 // calcium ion binding // inferred from electronic annotation /// 0005515 // protein binding // inferred from electronic annotation /// 0030229 // very-low-density lipoprotein receptor activity // inferred from electronic annotation	---	TRUE
Mmu.954.1.S1_at	1388.9	93.04	-14.93	-9.26	-23.86	-1295.86	-4.694	0.017945	*	Mmu.4147	chr14:12638779-12657246 (-) // 99.56 //	chromosome 11 open reading frame 79 ortholog	C14H11orf79	693401	---	---	---	---	TRUE
Mmu.9543.1.S1_at	130.43	13.33	-9.79	-4.76	-32.16	-117.1	-3.727	0.030226	*	Mmu.4028	chr3:153566063-153608908 (+) // 99.53 //	testis derived transcript (3 LIM domains)	TES	706879	---	---	---	---	TRUE
Mmu.9567.1.S1_at	2902.71	807.53	-3.59	-2.79	-4.74	-2095.19	-7.201	0.002265	*	Mmu.12923	chr2:96227335-96229182 (-) // 91.15 //	eukaryotic translation initiation factor 1B	EIF1B	717109	0006412 // translation // inferred from electronic annotation /// 0006413 // translational initiation // inferred from electronic annotation	---	0003743 // translation initiation factor activity // inferred from electronic annotation	---	TRUE
Mmu.9596.1.S1_at	295.4	16.67	-17.72	-8.46	-50.92	-278.74	-3.631	0.035138	*	Mmu.4054	chr12:94617423-94676484 (+) // 96.74 //	calcium binding protein 39	CAB39	711166	---	---	---	---	TRUE
Mmu.9654.1.S1_at	328.44	14.85	-22.12	-10.4	-84	-313.59	-3.872	0.029778	*	Mmu.4410	chr4:141463725-141483179 (+) // 100.0 //	similar to tumor differentially expressed 2	LOC713999	713999	---	---	---	---	TRUE
Mmu.9689.2.S1_at	3506.76	1131.11	-3.1	-2.56	-3.84	-2375.65	-10.396	0.000127	*	Mmu.4368	chr12:82038659-82066849 (+) // 68.22 //	actin related protein 2/3 complex, subunit 2, 34kDa	ARPC2	700536	---	---	---	---	TRUE
Mmu.971.2.S1_at	583.87	60.85	-9.6	-6.42	-14.32	-523.02	-5.32	0.012291	*	Mmu.3968	chrX:17276623-17337005 (-) // 97.13 //	SH3-domain kinase binding protein 1	SH3KBP1	694764	---	---	---	---	TRUE
Mmu.9711.1.S1_at	400.9	77.51	-5.17	-3.21	-8.92	-323.39	-4.364	0.017347	*	Mmu.12118	chr10:29484023-29528556 (+) // 99.29 //	Similar to zinc finger protein 669	LOC702447	702447	0006886 // intracellular protein transport // inferred from electronic annotation	0005788 // endoplasmic reticulum lumen // inferred from electronic annotation	0004872 // receptor activity // inferred from electronic annotation /// 0046979 // TAP2 binding // inferred from electronic annotation /// 0046980 // tapasin binding // inferred from electronic annotation /// 0046982 // protein heterodimerization activity // inferred from electronic annotation	---	TRUE
Mmu.9720.1.S1_at	2735.47	850.82	-3.22	-2.46	-4.25	-1884.65	-6.049	0.004618	*	Mmu.4377	chr8:110847435-110896270 (+) // 92.15 //	tetratricopeptide repeat domain 35	TTC35	697878	---	---	---	---	TRUE
Mmu.9798.1.S1_at	329.54	30.03	-10.97	-6.08	-32.31	-299.51	-5.593	0.008611	*	Mmu.2934	chr11:43229155-43230079 (-) // 79.96 //	Similar to solute carrier family 38, member 1	LOC702135	702135	---	---	---	---	TRUE
Mmu.9805.1.S1_at	131.62	16.01	-8.22	-4.31	-26.31	-115.6	-4.449	0.016005	*	Mmu.134	chr7:115613469-115627470 (-) // 97.59 //	ERO1-like	ERO1L	708329	---	---	---	---	TRUE
Mmu.9866.1.S1_s_at	2652.3	646.03	-4.11	-2.63	-5.78	-2006.28	-3.581	0.035855	*	Mmu.8603	chr1:42928594-42939605 (+) // 91.58 //	Similar to splicing factor, arginine/serine rich 9 (predicted)	LOC699038	699038	0007010 // cytoskeleton organization // inferred from electronic annotation	0005886 // plasma membrane // inferred from electronic annotation /// 0016020 // membrane // inferred from electronic annotation /// 0019898 // extrinsic to membrane // inferred from electronic annotation	0003779 // actin binding // inferred from electronic annotation /// 0005488 // binding // inferred from electronic annotation	---	TRUE
Mmu.9888.1.S1_at	2110.52	630.07	-3.35	-2.82	-3.96	-1480.45	-8.896	0.001737	*	Mmu.12308	chr10:51264411-51290374 (-) // 91.31 //	Similar to F49C5.4	LOC699870	699870	---	---	---	---	TRUE
Mmu.9888.1.S1_s_at	2039.6	644.65	-3.16	-2.64	-3.78	-1394.95	-8.249	0.002017	*	Mmu.12308	chr10:51264411-51290374 (-) // 91.31 //	Similar to F49C5.4	LOC699870	699870	---	---	---	---	TRUE
MmuAffx.161.1.S1_at	558.85	182.26	-3.07	-2.08	-4.83	-376.58	-4.435	0.009383	*	Mmu.7444	chr19:51342261-51343253 (+) // 80.6 //	Similar to profilin 1	LOC706963	706963	0042157 // lipoprotein metabolic process // inferred from electronic annotation	0005576 // extracellular region // inferred from electronic annotation	---	---	TRUE
MmuAffx.23.14.S1_at	759.25	3100.46	4.08	3.08	5.35	2341.21	5.835	0.007973	*	---	---	---	---	---	---	---	---	---	TRUE
MmuAffx.78.1.S1_s_at	7222.29	925.94	-7.8	-4.73	-16.48	-6296.35	-5.775	0.006935	*	---	---	---	---	---	---	---	---	---	TRUE
MmuAffx.885.1.S1_at	323.7	87.47	-3.7	-2.49	-6.21	-236.22	-5.408	0.003799	*	Mmu.1161	chr7:54876934-54877327 (+) // 66.84 //	---	---	---	---	---	---	---	TRUE
MmugDNA.10011.1.S1_at	357.49	1248.07	3.49	2.71	4.62	890.58	7.266	0.001878	*	---	chr8:27959819-27960124 (+) // 69.18 //	similar to establishment of cohesion 1 homolog 2	LOC713186	713186	---	---	---	---	TRUE
MmugDNA.10028.1.S1_s_at	344.86	48.13	-7.16	-3.86	-18.46	-296.73	-4.152	0.020054	*	Mmu.12466	chr14:75518304-75519643 (-) // 100.0 //	similar to p21-activated kinase 1	LOC698585	698585	0006468 // protein amino acid phosphorylation // inferred from electronic annotation	---	0000166 // nucleotide binding // inferred from electronic annotation /// 0004672 // protein kinase activity // inferred from electronic annotation /// 0004674 // protein serine/threonine kinase activity // inferred from electronic annotation /// 0005524 // ATP binding // inferred from electronic annotation /// 0016301 // kinase activity // inferred from electronic annotation	---	TRUE
MmugDNA.10036.1.S1_at	47.7	190.22	3.99	2.39	9.61	142.52	5.002	0.003153	*	Mmu.16539	chr1:142626412-142626998 (+) // 89.76 //	jumonji domain containing 4	JMJD4	696580	---	---	---	---	TRUE
MmugDNA.10048.1.S1_at	247.59	32.39	-7.64	-4.43	-12.47	-215.19	-3.733	0.032259	*	Mmu.8932	chr14:3035892-3036348 (-) // 91.68 //	Similar to keratin 8	LOC696937	696937	0006412 // translation // inferred from electronic annotation /// 0006423 // cysteinyl-tRNA aminoacylation // inferred from electronic annotation /// 0006423 // cysteinyl-tRNA aminoacylation // inferred from sequence or structural similarity	0005737 // cytoplasm // inferred from electronic annotation /// 0005737 // cytoplasm // inferred from sequence or structural similarity	0000049 // tRNA binding // inferred from sequence or structural similarity /// 0000166 // nucleotide binding // inferred from electronic annotation /// 0004812 // aminoacyl-tRNA ligase activity // inferred from electronic annotation /// 0004817 // cysteine-tRNA ligase activity // inferred from electronic annotation /// 0004817 // cysteine-tRNA ligase activity // inferred from sequence or structur…	---	TRUE
MmugDNA.10062.1.S1_at	309.21	49.12	-6.3	-3.91	-11.42	-260.09	-4.945	0.012028	*	Mmu.1609	chr3:9418267-9424145 (-) // 99.47 // /// chrX:74685213-74685789 (-) // 92.09 //	tetratricopeptide repeat domain 3	TTC3	694206	---	---	---	---	TRUE
MmugDNA.10069.1.S1_at	486.07	143.81	-3.38	-2.58	-4.34	-342.26	-5.487	0.009373	*	---	chr3:47995869-47996213 (+) // 100.0 //	processing of precursor 7, ribonuclease P/MRP subunit (S. cerevisiae)	POP7	712859	---	---	---	---	TRUE
MmugDNA.10073.1.S1_s_at	1676.74	547.2	-3.06	-2.6	-3.65	-1129.54	-10.724	0.000267	*	Mmu.5084	chr6:176651348-176657734 (-) // 99.75 //	similar to ring finger protein 130	LOC715356	715356	---	---	---	---	TRUE
MmugDNA.10082.1.S1_s_at	1212.51	392.75	-3.09	-2.21	-4.6	-819.76	-5.374	0.003784	*	Mmu.2639	chr4:136611236-136636684 (+) // 98.26 //	similar to enoyl Coenzyme A hydratase domain containing 1	LOC712072	712072	---	---	---	---	TRUE
MmugDNA.1009.1.S1_at	320.65	99.83	-3.21	-2.55	-4.23	-220.83	-9.729	9.5e-05	*	Mmu.3278	chr14:9595094-9595407 (+) // 74.17 //	Similar to degenerative spermatocyte homolog 1, lipid desaturase	LOC702128	702128	---	---	0003924 // GTPase activity // inferred from electronic annotation /// 0005525 // GTP binding // inferred from electronic annotation	---	TRUE
MmugDNA.10112.1.S1_at	433.72	107.18	-4.05	-3.15	-5.56	-326.55	-12.023	2.6e-05	*	Mmu.13133	chr3:44934861-44935454 (-) // 79.76 //	zinc finger protein 12	ZNF12	705346	---	---	---	---	TRUE
MmugDNA.10117.1.S1_s_at	364.77	12.27	-29.72	-15.15	-54.27	-352.49	-3.527	0.038627	*	Mmu.12005	chr6:35962680-35976055 (+) // 99.47 //	S-phase kinase-associated protein 2 (p45)	SKP2	700617	---	---	---	---	TRUE
MmugDNA.10138.1.S1_at	704.39	184.39	-3.82	-2.96	-4.88	-519.99	-6.23	0.006353	*	Mmu.5732	chr15:38554160-38558599 (-) // 99.44 //	nuclear cap binding protein subunit 1, 80kDa	NCBP1	718256	0006379 // mRNA cleavage // inferred from sequence or structural similarity /// 0016070 // RNA metabolic process // inferred from electronic annotation /// 0031442 // positive regulation of mRNA 3'-end processing // inferred from sequence or structural similarity	0005634 // nucleus // inferred from sequence or structural similarity	0005488 // binding // inferred from electronic annotation /// 0005515 // protein binding // inferred from electronic annotation	---	TRUE
MmugDNA.10142.1.S1_s_at	199.46	20.42	-9.77	-5.57	-24.13	-179.04	-5.304	0.010312	*	---	chr4:85499030-85500448 (-) // 99.63 //	hypothetical protein LOC701575	LOC701575	701575	---	---	---	---	TRUE
MmugDNA.10165.1.S1_at	177.78	774.05	4.35	2.93	7.8	596.27	7.22	0.000603	*	Mmu.9553	chr12:85288658-85289236 (-) // 99.83 //	Hematological and neurological expressed 1	HN1	664729	---	---	---	---	TRUE
MmugDNA.10186.1.S1_at	475.18	1944.36	4.09	3.44	4.93	1469.18	12.208	0.000307	*	---	chr7:19037569-19038158 (+) // 100.0 //	---	---	---	0001675 // acrosome assembly // non-traceable author statement	0000777 // condensed chromosome kinetochore // inferred from electronic annotation /// 0001669 // acrosomal vesicle // inferred from direct assay /// 0005634 // nucleus // inferred from direct assay /// 0005634 // nucleus // inferred from electronic annotation	0005515 // protein binding // inferred from physical interaction	---	TRUE
MmugDNA.10190.1.S1_at	35.5	136.53	3.85	2.42	6.25	101.04	3.865	0.02317	*	---	chr5:34701054-34701549 (-) // 99.8 //	---	---	---	---	---	---	---	TRUE
MmugDNA.10246.1.S1_at	187.4	928.04	4.95	3.54	7.32	740.64	6.64	0.003835	*	Mmu.9551	chr1:165275185-165275735 (+) // 66.0 //	dual serine/threonine and tyrosine protein kinase	DSTYK	664732	0006468 // protein amino acid phosphorylation // inferred from electronic annotation	0005737 // cytoplasm // inferred from electronic annotation	0000166 // nucleotide binding // inferred from electronic annotation /// 0004672 // protein kinase activity // inferred from electronic annotation /// 0004674 // protein serine/threonine kinase activity // inferred from electronic annotation /// 0004713 // protein tyrosine kinase activity // inferred from electronic annotation /// 0005515 // protein binding // inferred from electronic annotation …	---	TRUE
MmugDNA.10259.1.S1_at	282.91	737.18	2.61	2.24	3.11	454.28	15	7.7e-05	*	---	---	---	---	---	---	---	---	---	TRUE
MmugDNA.10264.1.S1_at	215.35	55.77	-3.86	-2.87	-5.58	-159.58	-7.885	0.000674	*	Mmu.6234	chr19:10069466-10069953 (+) // 85.93 //	similar to mitochondrial ribosomal protein L4 isoform a	LOC715100	715100	---	---	---	---	TRUE
MmugDNA.10342.1.S1_at	150.62	35.69	-4.22	-2.58	-6.45	-114.93	-3.478	0.036703	*	Mmu.13025	chr2:186626787-186646497 (-) // 99.44 //	ATPase type 13A3	ATP13A3	707893	---	---	---	---	TRUE
MmugDNA.1041.1.S1_s_at	2199.88	82.57	-26.64	-17.86	-39.57	-2117.31	-5.733	0.010459	*	Mmu.2328	chr1:199816944-199817502 (+) // 95.3 // /// chr5:60063046-60063617 (+) // 96.34 // /// chr7:23408370-23408937 (+) // 94.43 // /// chr9:23338163-23338733 (+) // 94.77 // /// chr9:105377801-105378763 (+) // 92.86 // /// chr8:103443351-103447900 (-) // 99.65 //	similar to tyrosine 3/tryptophan 5 -monooxygenase activation protein, zeta polypeptide	LOC709723	709723	---	---	---	---	TRUE
MmugDNA.10419.1.S1_at	1130.75	156.14	-7.24	-4.06	-14.7	-974.61	-4.009	0.024428	*	Mmu.816	chr12:98383214-98383804 (-) // 93.73 //	ADP-ribosylation factor-like 4C	ARL4C	715121	---	---	---	---	TRUE
MmugDNA.10496.1.S1_at	703.86	1995.33	2.83	2.38	3.39	1291.47	8.697	0.000924	*	---	chr1:96141532-96142111 (+) // 100.0 //	---	---	---	---	0005634 // nucleus // inferred from electronic annotation	0003676 // nucleic acid binding // inferred from electronic annotation /// 0003677 // DNA binding // inferred from electronic annotation /// 0005515 // protein binding // inferred from electronic annotation /// 0008270 // zinc ion binding // inferred from electronic annotation /// 0046872 // metal ion binding // inferred from electronic annotation	---	TRUE
MmugDNA.10526.1.S1_at	1985.46	599.08	-3.31	-2.03	-6.01	-1386.37	-3.638	0.021022	*	Mmu.4484	chr15:81925801-81929996 (+) // 99.65 //	annexin A1	ANXA1	702946	---	---	---	---	TRUE
MmugDNA.10562.1.S1_at	70.05	213.36	3.05	2.17	4.14	143.31	4.235	0.019196	*	---	chr9:124586025-124586603 (+) // 100.0 //	---	---	---	0016055 // Wnt receptor signaling pathway // inferred from electronic annotation /// 0019941 // modification-dependent protein catabolic process // inferred from electronic annotation /// 0030177 // positive regulation of Wnt receptor signaling pathway // inferred from mutant phenotype	0005622 // intracellular // inferred from electronic annotation /// 0005634 // nucleus // inferred from direct assay /// 0005634 // nucleus // inferred from electronic annotation /// 0005737 // cytoplasm // inferred from direct assay /// 0005737 // cytoplasm // inferred from electronic annotation	0004842 // ubiquitin-protein ligase activity // inferred from mutant phenotype /// 0005515 // protein binding // inferred from physical interaction /// 0008233 // peptidase activity // inferred from electronic annotation /// 0008234 // cysteine-type peptidase activity // inferred from electronic annotation /// 0008270 // zinc ion binding // inferred from electronic annotation /// 0016787 // hydro…	---	TRUE
MmugDNA.10584.1.S1_s_at	1875.08	552.12	-3.4	-2.51	-5.2	-1322.97	-9.804	0.000207	*	Mmu.13033	chr5:46078442-46083645 (-) // 99.2 //	mitochondrial ribosomal protein S18C	MRPS18C	707257	---	---	---	---	TRUE
MmugDNA.10630.1.S1_s_at	375.47	113.98	-3.29	-2.42	-4.49	-261.49	-5.114	0.009428	*	Mmu.489	chr11:46586522-46586792 (+) // 100.0 //	similar to spermatogenesis associated, serine-rich 2	LOC712308	712308	---	---	---	---	TRUE
MmugDNA.10679.1.S1_at	3516.74	1225.83	-2.87	-2.19	-3.94	-2290.91	-6.697	0.000939	*	Mmu.9909	chr4:103554378-103554933 (+) // 91.41 // /// chrUr:154868-155381 (-) // 88.14 // /// chr15:21531183-21536251 (-) // 99.66 //	similar to vacuolar H+ ATPase G1	LOC699522	699522	---	---	---	---	TRUE
MmugDNA.10694.1.S1_at	27.15	163.93	6.04	3.76	11.79	136.77	5.546	0.006688	*	---	chr6:7821745-7822218 (+) // 59.79 //	---	---	---	---	---	---	---	TRUE
MmugDNA.1070.1.S1_at	35.67	148.06	4.15	2.5	8.45	112.39	4.309	0.011534	*	---	chr5:12619660-12620211 (-) // 81.13 //	---	---	---	---	---	---	---	TRUE
MmugDNA.1070.1.S1_s_at	275.22	720.28	2.62	2.03	3.41	445.06	5.517	0.004933	*	---	chr5:12619660-12620211 (-) // 81.13 //	---	---	---	---	---	---	---	TRUE
MmugDNA.10714.1.S1_at	204.21	70.09	-2.91	-2.3	-3.74	-134.12	-6.745	0.002241	*	---	chr1:23529400-23529810 (-) // 20.73 //	---	---	---	---	---	---	---	TRUE
MmugDNA.10718.1.S1_s_at	931.8	232.02	-4.02	-2.36	-7.95	-699.78	-3.743	0.021564	*	Mmu.13104	chr13:5009902-5010472 (-) // 100.0 //	similar to 1,2-dihydroxy-3-keto-5-methylthiopentene dioxygenase	LOC722050	722050	---	---	---	---	TRUE
MmugDNA.10735.1.S1_at	209.14	673.6	3.22	2.17	6	464.46	6.453	0.000961	*	---	chr18:3973856-3974442 (-) // 99.83 //	similar to adenomatosis polyposis coli down-regulated 1	LOC722280	722280	---	---	---	---	TRUE
MmugDNA.10742.1.S1_at	1879.77	395.19	-4.76	-3.36	-6.48	-1484.57	-4.862	0.015095	*	Mmu.1831	chr8:8901659-8907423 (-) // 99.63 //	farnesyl-diphosphate farnesyltransferase 1	FDFT1	696396	---	---	---	---	TRUE
MmugDNA.10750.1.S1_s_at	4903.35	1907.92	-2.57	-2.2	-3.03	-2995.43	-9.381	0.000396	*	Mmu.11609 /// Mmu.3984	chr7:131984588-131988964 (-) // 99.65 //	Similar to Protein C14orf111 /// Similar to Cytochrome c oxidase polypeptide VIII-liver/heart, mitochondrial precursor (Cytochrome c oxidase subunit 8-2)	LOC700044 /// LOC718007	700044 /// 718007	---	0005737 // cytoplasm // inferred from electronic annotation /// 0005856 // cytoskeleton // inferred from electronic annotation /// 0030018 // Z disc // inferred from electronic annotation	0003779 // actin binding // inferred from electronic annotation /// 0005509 // calcium ion binding // inferred from electronic annotation	---	TRUE
MmugDNA.10775.1.S1_at	203.62	27.92	-7.29	-4.82	-12.2	-175.7	-6.032	0.006882	*	Mmu.9574	chr1:129470239-129470808 (-) // 64.5 //	Similar to S100 calcium binding protein A16	LOC713638	713638	---	---	---	---	TRUE
MmugDNA.10775.1.S1_s_at	193.34	26.34	-7.34	-3.82	-27.97	-167	-4.652	0.011539	*	Mmu.9574	chr1:129470239-129470808 (-) // 64.5 //	Similar to S100 calcium binding protein A16	LOC713638	713638	---	---	---	---	TRUE
MmugDNA.10779.1.S1_at	764.6	263.77	-2.9	-2.29	-3.82	-500.84	-7.844	0.000405	*	---	chr11:39445014-39445476 (+) // 97.4 // /// chr1:186328362-186328810 (+) // 95.89 // /// chr1:96931583-96932045 (+) // 94.81 // /// chr12:71953438-71953898 (+) // 90.48 // /// chr13:127910191-127910647 (+) // 90.48 // /// chr14:49958353-49958812 (+) // 95.45 // /// chr3:21523932-21524394 (+) // 96.54 // /// chr4:27059841-27060303 (+) // 98.05 // /// chr7:97701066-97701528 (+) // 93.94 // /// chr11…	---	---	---	---	---	---	---	TRUE
MmugDNA.10792.1.S1_at	1540.49	217.83	-7.07	-5.63	-9.2	-1322.65	-12.36	0.000555	*	Mmu.9198	chr1:146457071-146457643 (+) // 97.21 // /// chr8:49646482-49647055 (+) // 84.64 // /// chr13:67743141-67743714 (+) // 86.39 // /// chr6:76816820-76839797 (-) // 96.86 // /// chr2:14519665-14520226 (-) // 90.05 //	dihydrofolate reductase /// similar to dihydrofolate reductase /// similar to Dihydrofolate reductase	DHFR /// LOC695198 /// LOC702446	695198 /// 702446 /// 711268	---	---	---	---	TRUE
MmugDNA.10832.1.S1_at	373.8	75.67	-4.94	-3.14	-7.33	-298.13	-3.926	0.027264	*	---	chr10:39235845-39236354 (+) // 95.51 // /// chr15:8119356-8122316 (-) // 99.61 //	exosome component 2	EXOSC2	715960	---	---	---	---	TRUE
MmugDNA.10877.1.S1_at	152.19	38.24	-3.98	-2.86	-5.81	-113.95	-6.061	0.004245	*	Mmu.14308	chrX:16649854-16656359 (-) // 99.23 //	phosphorylase kinase, alpha 2 (liver)	PHKA2	694376	---	---	---	---	TRUE
MmugDNA.10881.1.S1_at	1919.95	616.31	-3.12	-2.23	-4.86	-1303.64	-6.217	0.000974	*	Mmu.1366	chr16:22488009-22488627 (+) // 84.64 //	WD repeat and SOCS box-containing 1	WSB1	706172	---	---	---	---	TRUE
MmugDNA.1089.1.S1_at	165.72	39.44	-4.2	-2.67	-6.32	-126.28	-3.765	0.029204	*	---	chr1:13257838-13266455 (+) // 99.82 //	---	---	---	---	---	---	---	TRUE
MmugDNA.1089.1.S1_s_at	148.62	22.38	-6.64	-4.25	-10.45	-126.24	-4.602	0.017367	*	---	chr1:13257838-13266455 (+) // 99.82 //	---	---	---	---	---	---	---	TRUE
MmugDNA.10908.1.S1_at	1228.39	482.94	-2.54	-2.07	-3.18	-745.45	-7.223	0.000972	*	Mmu.8899	chr9:124359212-124359754 (-) // 100.0 //	similar to CG9643-PA	LOC697177	697177	---	---	---	---	TRUE
MmugDNA.10942.1.S1_at	15.95	155.52	9.75	4.44	100000000	139.57	5.403	0.0053	*	---	chr9:6697229-6697775 (-) // 99.62 //	---	---	---	---	---	---	---	TRUE
MmugDNA.10954.1.S1_at	346.54	1158.61	3.34	2.46	4.67	812.07	5.614	0.005358	*	Mmu.10008	chr8:122230764-122242237 (-) // 99.83 //	TAF2 RNA polymerase II, TATA box binding protein (TBP)-associated factor, 150kDa	TAF2	702411	---	---	---	---	TRUE
MmugDNA.10983.1.S1_at	941.91	297.9	-3.16	-2.47	-4.3	-644.02	-9.07	0.000115	*	Mmu.6835	chr13:109394654-109399358 (-) // 52.0 //	Similar to peptidylprolyl isomerase H	LOC711008	711008	0007049 // cell cycle // inferred from electronic annotation	---	0005525 // GTP binding // inferred from electronic annotation	---	TRUE
MmugDNA.11007.1.S1_at	171.38	37.25	-4.6	-2.92	-9.45	-134.12	-6.294	0.001387	*	---	chr1:128646088-128648488 (+) // 99.07 //	---	---	---	---	---	---	---	TRUE
MmugDNA.11020.1.S1_at	128.54	349.99	2.72	2.08	3.86	221.45	7.766	0.00033	*	---	chr7:139939611-139940182 (+) // 100.0 //	vasohibin 1	VASH1	703906	---	---	---	---	TRUE
MmugDNA.11038.1.S1_s_at	322.64	53.51	-6.03	-3.74	-10.2	-269.12	-4.411	0.018399	*	Mmu.1866	chr1:26386685-26386935 (+) // 100.0 // /// chr1:26392616-26392866 (-) // 100.0 //	Eukaryotic translation initiation factor 4A, isoform 2	EIF4A2	707775	---	---	0003743 // translation initiation factor activity // inferred from electronic annotation	---	TRUE
MmugDNA.1106.1.S1_at	336.59	831.26	2.47	2.09	2.92	494.67	7.664	0.001633	*	Mmu.11166	chr13:25878956-25879524 (-) // 87.48 //	kinesin family member 3C	KIF3C	695287	---	---	---	---	TRUE
MmugDNA.11087.1.S1_s_at	614.64	140.99	-4.36	-3.35	-6.04	-473.65	-10.095	0.000229	*	Mmu.5017	chr1:37984503-37986844 (-) // 99.18 //	similar to Splicing factor, proline- and glutamine-rich	LOC712439	712439	---	---	0000166 // nucleotide binding // inferred from electronic annotation /// 0003676 // nucleic acid binding // inferred from electronic annotation	---	TRUE
MmugDNA.111.1.S1_at	301.51	958.96	3.18	2.83	3.59	657.45	15.618	6.3e-05	*	---	chr19:50867297-50867861 (-) // 100.0 //	zinc finger protein 180	ZNF180	712493	---	---	---	---	TRUE
MmugDNA.11106.1.S1_at	1204.71	78.62	-15.32	-10.15	-25.81	-1126.09	-6.896	0.005755	*	Mmu.2467	chr6:176251138-176251739 (-) // 96.17 //	heterogeneous nuclear ribonucleoprotein H1	HNRPH1	704469	---	0030529 // ribonucleoprotein complex // inferred from electronic annotation	0000166 // nucleotide binding // inferred from electronic annotation /// 0003676 // nucleic acid binding // inferred from electronic annotation	---	TRUE
MmugDNA.11153.1.S1_at	319.05	907.27	2.84	2.23	3.7	588.22	6.439	0.002357	*	---	chr12:22259116-22259665 (+) // 100.0 //	---	---	---	0007155 // cell adhesion // inferred from electronic annotation /// 0007155 // cell adhesion // non-traceable author statement	0005911 // cell-cell junction // traceable author statement /// 0030054 // cell junction // inferred from electronic annotation /// 0030057 // desmosome // inferred from electronic annotation	0005488 // binding // inferred from electronic annotation /// 0005515 // protein binding // inferred from electronic annotation /// 0005515 // protein binding // inferred from physical interaction	---	TRUE
MmugDNA.11172.1.S1_s_at	2429.52	397.04	-6.12	-4.27	-8.76	-2032.48	-5.445	0.010648	*	Mmu.13014	chr4:33003534-33004632 (+) // 89.08 //	similar to MHC class II region expressed gene KE2	LOC718253	718253	---	---	---	---	TRUE
MmugDNA.11208.1.S1_at	1919.05	348.36	-5.51	-3.83	-8.74	-1570.7	-6.978	0.002873	*	Mmu.9878	chr13:250234-257395 (+) // 99.3 //	similar to Low molecular weight phosphotyrosine protein phosphatase (LMW-PTP) (Low molecular weight cytosolic acid phosphatase) (Red cell acid phosphatase 1) (PTPase) (Adipocyte acid phosphatase)	LOC721397	721397	---	---	---	---	TRUE
MmugDNA.11217.1.S1_at	3508.13	549.57	-6.38	-4.85	-8.38	-2958.56	-7.092	0.004965	*	Mmu.16355	chr6:173827329-173829264 (+) // 95.99 //	PRELI domain containing 1	PRELID1	699254	---	---	---	---	TRUE
MmugDNA.11225.1.S1_s_at	1433.7	306.16	-4.68	-3.39	-6.55	-1127.54	-5.901	0.007081	*	---	chr2:156776196-156776697 (+) // 91.63 // /// chr2:39570942-39571444 (-) // 93.0 //	similar to Cysteine and glycine-rich protein 2 (Cysteine-rich protein 2) (CRP2) (Smooth muscle cell LIM protein) (SmLIM) (LIM-only protein 5)	LOC712494	712494	---	---	---	---	TRUE
MmugDNA.11242.1.S1_at	169.43	10.24	-16.55	-8.24	-60.48	-159.19	-4.363	0.020916	*	Mmu.14179	chr9:132417494-132417831 (+) // 66.91 //	similar to Type I inositol-1,4,5-trisphosphate 5-phosphatase (5PTase)	LOC719508	719508	---	---	---	---	TRUE
MmugDNA.11266.1.S1_s_at	604.85	65.41	-9.25	-5.63	-18.73	-539.44	-5.701	0.008463	*	Mmu.5630	chr9:46247899-46251049 (+) // 99.83 //	hypothetical protein LOC719082	LOC719082	719082	---	---	---	---	TRUE
MmugDNA.11290.1.S1_at	2604.96	273.76	-9.52	-6.28	-14.09	-2331.2	-4.976	0.014989	*	Mmu.12152	chr4:127568264-127572252 (+) // 99.46 // /// chr6:107248371-107248931 (-) // 90.16 //	Similar to linker for activation of T cells isoform b	LOC704656	704656	---	---	---	---	TRUE
MmugDNA.11318.1.S1_at	396.58	69.91	-5.67	-3.28	-10.04	-326.67	-3.704	0.030411	*	Mmu.13127	chr18:19011384-19028909 (-) // 99.48 //	similar to SSXT protein (Synovial sarcoma, translocated to X chromosome) (SYT protein)	LOC709897	709897	---	---	---	---	TRUE
MmugDNA.11320.1.S1_at	76.96	283.71	3.69	2.36	6.98	206.75	4.893	0.004869	*	Mmu.12802	chr5:116986693-116987125 (-) // 100.0 //	similar to ankyrin repeat domain 50	LOC709327	709327	---	---	---	---	TRUE
MmugDNA.11350.1.S1_at	53.95	210.66	3.9	2.54	6.92	156.71	4.968	0.006255	*	---	chr16:7385777-7386342 (+) // 65.49 //	---	---	---	0006754 // ATP biosynthetic process // inferred from electronic annotation /// 0006810 // transport // inferred from electronic annotation /// 0006810 // transport // traceable author statement /// 0006811 // ion transport // inferred from electronic annotation /// 0006813 // potassium ion transport // inferred from electronic annotation /// 0006814 // sodium ion transport // inferred from electr…	0005737 // cytoplasm // inferred from electronic annotation /// 0016020 // membrane // inferred from electronic annotation /// 0016021 // integral to membrane // inferred from electronic annotation	0005391 // sodium:potassium-exchanging ATPase activity // inferred from electronic annotation /// 0005391 // sodium:potassium-exchanging ATPase activity // traceable author statement /// 0005515 // protein binding // inferred from physical interaction /// 0030955 // potassium ion binding // inferred from electronic annotation /// 0031402 // sodium ion binding // inferred from electronic annotation	Calcium_regulation_in_cardiac_cells // GenMAPP	TRUE
MmugDNA.11358.1.S1_at	291.57	936.34	3.21	2.09	6.71	644.77	6.052	0.002015	*	Mmu.14002	chr6:96827904-96850547 (+) // 99.83 //	hypothetical protein LOC702300	LOC702300	702300	---	---	---	---	TRUE
MmugDNA.11364.1.S1_at	341.96	993.53	2.91	2.31	3.81	651.56	8.37	0.000233	*	Mmu.7178	chr11:2960888-2961456 (-) // 100.0 //	similar to forkhead box M1 isoform 3	LOC708805	708805	---	---	---	---	TRUE
MmugDNA.11398.1.S1_s_at	758.92	250.05	-3.04	-2.4	-3.83	-508.87	-6.264	0.004733	*	Mmu.12297	chr3:12981832-12983299 (+) // 99.83 //	downstream neighbor of SON	DONSON	698853	---	---	---	---	TRUE
MmugDNA.11399.1.S1_at	237.23	40.48	-5.86	-3.48	-9.35	-196.75	-3.682	0.032628	*	Mmu.8910	chr1:93643889-93644448 (-) // 100.0 //	similar to zinc finger protein 644 isoform 1	LOC697066	697066	---	---	---	---	TRUE
MmugDNA.11410.1.S1_at	653.81	75.24	-8.69	-4.59	-15.7	-578.58	-3.387	0.041572	*	Mmu.1983	chr9:28710903-28713418 (+) // 95.6 //	Similar to Protein C1orf43 (Hepatitis C virus NS5A-transactivated protein 4) (Protein NICE-3) (S863-3)	LOC716453	716453	---	---	---	---	TRUE
MmugDNA.11416.1.S1_at	164.15	31.16	-5.27	-2.97	-17.91	-132.99	-5.977	0.001295	*	Mmu.14120	chr2:184376979-184377486 (-) // 100.0 //	similar to Fibroblast growth factor 12 (FGF-12) (Fibroblast growth factor homologous factor 1) (FHF-1)	LOC705813	705813	---	---	---	---	TRUE
MmugDNA.11422.1.S1_at	126.16	21.7	-5.81	-3.6	-10.85	-104.46	-4.918	0.011236	*	Mmu.4115	chr9:21750208-21750290 (+) // 46.33 //	similar to myeloid/lymphoid or mixed lineage-leukemia translocation to 10 homolog	LOC709083	709083	---	---	---	---	TRUE
MmugDNA.11443.1.S1_at	84.26	368.23	4.37	3.12	6.11	283.97	5.292	0.010264	*	---	---	---	---	---	---	---	---	---	TRUE
MmugDNA.11475.1.S1_at	2215.19	163.94	-13.51	-10.25	-18.27	-2051.25	-9.053	0.002624	*	---	chr17:31544528-31549963 (+) // 99.78 //	SGT1, suppressor of G2 allele of SKP1 (S. cerevisiae)	SUGT1	694046	---	---	---	---	TRUE
MmugDNA.1148.1.S1_at	514.35	156.04	-3.3	-2.2	-4.74	-358.31	-3.745	0.028072	*	Mmu.12403	chr1:48535630-48541081 (-) // 99.65 //	GC-rich promoter binding protein 1-like 1	GPBP1L1	706690	---	---	---	---	TRUE
MmugDNA.1149.1.S1_at	297.8	46.74	-6.37	-4.1	-13.36	-251.06	-9.43	0.000178	*	---	chr3:14881679-14882247 (+) // 91.94 // /// chr6:168237800-168242876 (-) // 99.82 //	similar to F-box and WD-40 domain protein 11	LOC708990	708990	---	---	---	---	TRUE
MmugDNA.11505.1.S1_at	70.35	217.02	3.08	2.37	4.29	146.67	8.199	0.000204	*	---	chr15:39646087-39646435 (+) // 17.53 //	---	---	---	---	---	---	---	TRUE
MmugDNA.11528.1.S1_at	97.07	294.39	3.03	2.18	4.27	197.33	4.773	0.009829	*	Mmu.15152	chr1:48603977-48607795 (-) // 86.94 //	intracisternal A particle-promoted polypeptide	IPP	706893	---	---	---	---	TRUE
MmugDNA.11532.1.S1_at	335.22	1037.92	3.1	2.29	4.05	702.69	4.61	0.016099	*	---	chr10:32134564-32135162 (+) // 100.0 //	---	---	---	---	---	---	---	TRUE
MmugDNA.11639.1.S1_at	1231.75	411.98	-2.99	-2.31	-3.8	-819.77	-5.357	0.009487	*	Mmu.768	chr5:58951638-58952208 (-) // 100.0 //	disrupter of silencing 10	SAS10	706536	0016458 // gene silencing // inferred from electronic annotation	0005634 // nucleus // inferred from electronic annotation	---	---	TRUE
MmugDNA.11649.1.S1_at	666.88	1623.81	2.43	2.02	2.96	956.94	7.342	0.001138	*	Mmu.6560	chr20:14377478-14378047 (+) // 100.0 //	similar to megakaryoblastic leukemia 2 protein	LOC712856	712856	---	---	---	---	TRUE
MmugDNA.11685.1.S1_at	474.03	152.57	-3.11	-2.31	-4.25	-321.46	-5.411	0.006273	*	Mmu.4030	chr6:48385411-48395220 (+) // 93.73 //	poly (ADP-ribose) polymerase family, member 8	PARP8	702637	---	---	0003950 // NAD+ ADP-ribosyltransferase activity // inferred from electronic annotation	---	TRUE
MmugDNA.11686.1.S1_at	1022.52	201.2	-5.08	-3.97	-6.48	-821.31	-7.419	0.004001	*	Mmu.8998	chr20:622961-624090 (-) // 99.11 //	similar to CG18661-PA	LOC696495	696495	---	---	---	---	TRUE
MmugDNA.11719.1.S1_at	1563.7	175.44	-8.91	-6.24	-14.55	-1388.27	-9.963	0.001025	*	---	chr2:45288037-45288643 (+) // 61.88 //	---	---	---	---	---	---	---	TRUE
MmugDNA.11738.1.S1_at	1883.71	5182.75	2.75	2.51	3.04	3299.04	23.101	0	*	Mmu.5419	chr4:60002022-60002596 (+) // 95.12 // /// chr9:108173595-108174151 (+) // 93.38 // /// chr11:26885247-26885821 (-) // 94.77 // /// chr1:206194994-206195566 (-) // 93.38 //	Similar to gene trap ROSA b-geo 22	LOC721040	721040	0006470 // protein amino acid dephosphorylation // inferred from electronic annotation /// 0007049 // cell cycle // inferred from electronic annotation /// 0007275 // multicellular organismal development // inferred from electronic annotation /// 0016311 // dephosphorylation // inferred from electronic annotation	0005737 // cytoplasm // inferred from electronic annotation /// 0005768 // endosome // inferred from electronic annotation /// 0005769 // early endosome // inferred from electronic annotation /// 0005783 // endoplasmic reticulum // inferred from electronic annotation /// 0005819 // spindle // inferred from electronic annotation /// 0005886 // plasma membrane // inferred from electronic annotation…	0004721 // phosphoprotein phosphatase activity // inferred from electronic annotation /// 0004725 // protein tyrosine phosphatase activity // inferred from electronic annotation /// 0016787 // hydrolase activity // inferred from electronic annotation /// 0016791 // phosphatase activity // inferred from electronic annotation	---	TRUE
MmugDNA.11740.1.S1_at	235.25	48	-4.9	-3.33	-8.07	-187.24	-6.224	0.003721	*	---	chr7:112861106-112886029 (-) // 69.38 //	---	---	---	---	---	---	---	TRUE
MmugDNA.11767.1.S1_at	2940.15	804.43	-3.65	-2.88	-4.97	-2135.72	-13.86	2.6e-05	*	Mmu.2345	chr17:55977207-55988209 (-) // 87.31 //	COMM domain containing 6	COMMD6	695191	---	---	---	---	TRUE
MmugDNA.11808.1.S1_at	3018.69	372.47	-8.1	-6.17	-11.4	-2646.22	-12.415	0.00046	*	Mmu.1517	chr1:201269468-201278285 (+) // 98.23 //	BAT2 domain containing 1	BAT2D1	704297	---	---	---	---	TRUE
MmugDNA.11908.1.S1_s_at	2634.82	260.87	-10.1	-5.96	-15.34	-2373.95	-3.813	0.031365	*	Mmu.4060	chr9:6040548-6047262 (-) // 99.65 //	GDP dissociation inhibitor 2	GDI2	712510	---	---	---	---	TRUE
MmugDNA.1197.1.S1_at	139.03	362.99	2.61	2.05	3.39	223.96	5.993	0.002834	*	Mmu.9606	chr15:8590291-8590738 (-) // 74.5 //	similar to neuronal calcium sensor-1	LOC722507	722507	---	---	---	---	TRUE
MmugDNA.11987.1.S1_at	275.44	986.41	3.58	2.82	4.45	710.98	6.099	0.00746	*	---	chr1:59861883-59862469 (-) // 100.0 //	similar to Disabled homolog 1	LOC716200	716200	---	---	---	---	TRUE
MmugDNA.12020.1.S1_at	537.52	83.36	-6.45	-4.76	-9.14	-454.16	-7.833	0.002899	*	Mmu.7271	chr8:65725246-65748042 (+) // 99.82 //	similar to YTH domain family, member 3	LOC708171	708171	---	---	---	---	TRUE
MmugDNA.12052.1.S1_at	376.94	70.21	-5.37	-3.47	-8.09	-306.73	-4.292	0.020957	*	---	chr13:87156898-87157497 (-) // 100.0 //	dynactin 5 (p25)	DCTN5	698277	---	---	---	---	TRUE
MmugDNA.12064.1.S1_at	1888.53	0.98	-1920.92	-121.16	-100000000	-1887.55	-3.637	0.035799	*	Mmu.6721	chr15:55028768-55031927 (+) // 94.42 //	Similar to Translationally-controlled tumor protein (TCTP) (p23) (Histamine-releasing factor) (HRF) (Fortilin)	TPT1	711851	---	---	0016301 // kinase activity // inferred from electronic annotation	---	TRUE
MmugDNA.12093.1.S1_s_at	805.66	221.38	-3.64	-2.8	-4.65	-584.28	-5.873	0.007755	*	Mmu.679	chr14:7837080-7837514 (-) // 100.0 //	RNA binding motif protein 4	RBM4	713490	---	---	---	---	TRUE
MmugDNA.12099.1.S1_at	34.85	272.06	7.81	3.93	35.25	237.21	4.446	0.014091	*	---	chr16:35102871-35103444 (+) // 100.0 //	---	---	---	---	---	---	---	TRUE
MmugDNA.121.1.S1_at	459.29	62.59	-7.34	-4.2	-10.85	-396.7	-3.394	0.042296	*	Mmu.12993	chr16:55884927-55885456 (-) // 100.0 //	similar to golgi SNAP receptor complex member 2 isoform A	LOC716841	716841	---	---	---	---	TRUE
MmugDNA.121.1.S1_s_at	379.47	119.05	-3.19	-2.06	-4.56	-260.42	-3.368	0.039384	*	Mmu.12993	chr16:55884927-55885456 (-) // 100.0 //	similar to golgi SNAP receptor complex member 2 isoform A	LOC716841	716841	---	---	---	---	TRUE
MmugDNA.12104.1.S1_at	667.4	140.01	-4.77	-2.98	-10.74	-527.39	-7.07	0.000481	*	Mmu.11564	chr3:17624603-17636948 (-) // 99.16 //	ubiquitin specific peptidase 16	USP16	706403	0006350 // transcription // inferred from electronic annotation /// 0006511 // ubiquitin-dependent protein catabolic process // inferred from electronic annotation /// 0007049 // cell cycle // inferred from electronic annotation /// 0007067 // mitosis // inferred from electronic annotation /// 0007067 // mitosis // inferred from sequence or structural similarity /// 0016568 // chromatin modificat…	0005634 // nucleus // inferred from electronic annotation /// 0005634 // nucleus // inferred from sequence or structural similarity	0003713 // transcription coactivator activity // inferred from sequence or structural similarity /// 0004197 // cysteine-type endopeptidase activity // inferred from sequence or structural similarity /// 0004221 // ubiquitin thiolesterase activity // inferred from electronic annotation /// 0004221 // ubiquitin thiolesterase activity // inferred from sequence or structural similarity /// 0004843 /…	---	TRUE
MmugDNA.1211.1.S1_s_at	3080.17	825.98	-3.73	-2.88	-5.01	-2254.19	-7.748	0.001343	*	Mmu.12733	chr19:7581009-7582840 (+) // 96.92 //	Syntaxin binding protein 3	STXBP3	699144	---	---	---	---	TRUE
MmugDNA.12113.1.S1_s_at	389.3	34.6	-11.25	-7.28	-17.18	-354.7	-4.956	0.015259	*	---	chr10:85204215-85204694 (-) // 99.5 //	Ran GTPase activating protein 1	RANGAP1	710698	0007165 // signal transduction // inferred from electronic annotation	---	0005098 // Ran GTPase activator activity // inferred from electronic annotation /// 0005515 // protein binding // inferred from electronic annotation	---	TRUE
MmugDNA.1213.1.S1_at	53.61	163.34	3.05	2.02	4.45	109.73	3.594	0.029736	*	---	chr4:79359409-79359800 (-) // 45.52 //	---	---	---	---	---	---	---	TRUE
MmugDNA.12132.1.S1_at	70.6	342.07	4.85	3.6	7.11	271.47	9.713	0.000309	*	---	chr11:112298635-112299206 (-) // 100.0 //	---	---	---	---	---	---	---	TRUE
MmugDNA.12135.1.S1_at	276.9	878.05	3.17	2.07	4.87	601.15	3.722	0.024432	*	Mmu.14388	chr4:27860525-27861080 (+) // 10.99 //	zinc finger protein 192	ZNF192	706188	---	---	---	---	TRUE
MmugDNA.12142.1.S1_s_at	260.46	47.01	-5.54	-3.46	-9.77	-213.45	-4.689	0.01372	*	Mmu.10015	chr10:86852449-86853041 (-) // 100.0 //	protein kinase C and casein kinase substrate in neurons 2	PACSIN2	711242	---	---	---	---	TRUE
MmugDNA.12151.1.S1_at	303.54	1056.64	3.48	2.43	5.72	753.09	6.577	0.000747	*	Mmu.15470	chr18:47638028-47638503 (+) // 99.79 //	similar to Protein C18orf54 precursor	LOC694192	694192	---	---	---	---	TRUE
MmugDNA.12162.1.S1_s_at	203.51	16.28	-12.5	-5.39	-46.33	-187.22	-3.146	0.049461	*	Mmu.1566	chr1:162599397-162608738 (-) // 99.76 //	CD46 molecule, complement regulatory protein	CD46	714082	---	---	---	---	TRUE
MmugDNA.1221.1.S1_at	1834.22	531.65	-3.45	-2.48	-4.53	-1302.57	-4.33	0.021093	*	Mmu.2902	chr20:73746745-73750283 (-) // 99.17 //	lysyl-tRNA synthetase	KARS	714516	---	---	---	---	TRUE
MmugDNA.12249.1.S1_at	818.07	152.86	-5.35	-3.89	-7.65	-665.21	-6.855	0.004087	*	Mmu.1844	chr9:109813294-109820136 (+) // 98.64 //	adducin 3 (gamma)	ADD3	677712	---	0000794 // condensed nuclear chromosome // inferred from electronic annotation /// 0005737 // cytoplasm // inferred from electronic annotation /// 0005856 // cytoskeleton // inferred from electronic annotation /// 0005911 // cell-cell junction // inferred from electronic annotation /// 0005938 // cell cortex // inferred from electronic annotation /// 0016020 // membrane // inferred from electroni…	0005198 // structural molecule activity // inferred from electronic annotation	---	TRUE
MmugDNA.12255.1.S1_at	274.07	19.57	-14.01	-8.17	-32.89	-254.5	-5.898	0.008485	*	---	chrX:110421291-110421683 (-) // 100.0 //	---	---	---	---	---	---	---	TRUE
MmugDNA.12281.1.S1_x_at	63.65	193.55	3.04	2.02	5.21	129.9	4.479	0.006408	*	---	chr1:38910055-38910320 (+) // 100.0 //	---	---	---	---	---	---	---	TRUE
MmugDNA.1229.1.S1_s_at	3862.27	867.13	-4.45	-3.49	-6.03	-2995.14	-12.399	4.5e-05	*	Mmu.15377 /// Mmu.3213	chr7:153612942-153616534 (+) // 99.48 //	Similar to protein kinase C, gamma	LOC720263	720263	---	---	0005509 // calcium ion binding // inferred from electronic annotation	---	TRUE
MmugDNA.12328.1.S1_at	127.06	438.96	3.45	2.35	5.16	311.9	4.345	0.015336	*	Mmu.15695	chr15:10365997-10366570 (-) // 100.0 //	similar to outer dense fiber of sperm tails 2 isoform 1	LOC717505	717505	---	---	---	---	TRUE
MmugDNA.1233.1.S1_at	40.05	144.95	3.62	2.22	8.43	104.9	5.108	0.002271	*	Mmu.6211	chr2:18310692-18311263 (+) // 94.22 //	Similar to Glyceraldehyde-3-phosphate dehydrogenase (GAPDH)	GAPDH	715293	---	---	---	---	TRUE
MmugDNA.12446.1.S1_at	55.23	1106.75	20.04	8.92	368.18	1051.53	4.28	0.021896	*	---	chr19:62712481-62713077 (-) // 56.04 //	---	---	---	0006350 // transcription // inferred from electronic annotation /// 0006355 // regulation of transcription, DNA-dependent // inferred from electronic annotation /// 0006355 // regulation of transcription, DNA-dependent // non-traceable author statement /// 0006915 // apoptosis // inferred from electronic annotation /// 0045449 // regulation of transcription // inferred from electronic annotation	0005622 // intracellular // inferred from electronic annotation /// 0005634 // nucleus // inferred from electronic annotation /// 0005737 // cytoplasm // inferred from electronic annotation	0003676 // nucleic acid binding // inferred from electronic annotation /// 0003677 // DNA binding // inferred from electronic annotation /// 0003677 // DNA binding // non-traceable author statement /// 0003700 // transcription factor activity // inferred from electronic annotation /// 0008270 // zinc ion binding // inferred from electronic annotation /// 0008270 // zinc ion binding // non-traceab…	---	TRUE
MmugDNA.12453.1.S1_at	223.36	26.46	-8.44	-5.91	-14.04	-196.89	-11.267	0.000417	*	---	chr7:13324444-13325014 (+) // 100.0 // /// chrX:101639722-101640292 (-) // 92.11 //	---	---	---	---	---	---	---	TRUE
MmugDNA.1246.1.S1_at	731.05	130.16	-5.62	-3.75	-10.56	-600.88	-9.454	0.000146	*	---	chr12:105598503-105599083 (-) // 100.0 //	similar to deoxythymidylate kinase (thymidylate kinase)	LOC701781	701781	---	---	---	---	TRUE
MmugDNA.12467.1.S1_at	400.61	1423.29	3.55	2.73	4.53	1022.67	5.683	0.008761	*	Mmu.12795	chr20:22099123-22099623 (-) // 87.41 //	hypothetical protein LOC700843	LOC700843	700843	---	---	---	---	TRUE
MmugDNA.12485.1.S1_at	1544.57	503.65	-3.07	-2.23	-4.4	-1040.93	-5.395	0.004573	*	Mmu.12754	chr14:76634016-76634568 (-) // 100.0 //	asparaginyl-tRNA synthetase 2, mitochondrial (putative)	NARS2	700326	---	---	---	---	TRUE
MmugDNA.12489.1.S1_at	181.46	884.86	4.88	2.92	10.26	703.4	4.641	0.010117	*	---	chrX:19646012-19646600 (+) // 100.0 //	membrane-bound transcription factor peptidase, site 2	MBTPS2	696540	---	---	---	---	TRUE
MmugDNA.12501.1.S1_at	434.3	124.92	-3.48	-2.67	-4.72	-309.38	-7.638	0.001	*	Mmu.14659	chr19:56166025-56167244 (+) // 94.43 //	similar to TBC1 domain family, member 17	LOC719093	719093	---	---	---	---	TRUE
MmugDNA.12522.1.S1_at	348.43	27.68	-12.59	-7.23	-29.58	-320.74	-5.399	0.010914	*	---	chr5:98505683-98506059 (-) // 100.0 //	pyrophosphatase (inorganic) 2	PPA2	694267	---	---	---	---	TRUE
MmugDNA.12609.1.S1_at	375.79	64.01	-5.87	-3.73	-11.95	-311.78	-6.96	0.00166	*	---	---	---	---	---	0006461 // protein complex assembly // traceable author statement	0005886 // plasma membrane // traceable author statement /// 0005887 // integral to plasma membrane // traceable author statement /// 0016020 // membrane // inferred from electronic annotation /// 0016021 // integral to membrane // inferred from electronic annotation	0005515 // protein binding // inferred from electronic annotation	---	TRUE
MmugDNA.12626.1.S1_s_at	1404.85	347.76	-4.04	-3.36	-4.88	-1057.09	-9.557	0.001352	*	---	chr19:10880728-10884260 (+) // 88.75 //	---	---	---	---	---	---	---	TRUE
MmugDNA.12648.1.S1_at	4211.14	1191.9	-3.53	-2.43	-6.14	-3019.24	-6.951	0.000441	*	---	chr14:67623358-67623937 (-) // 62.0 //	---	---	---	---	---	---	---	TRUE
MmugDNA.12716.1.S1_at	229.59	40.63	-5.65	-4.15	-8.01	-188.96	-7.317	0.003364	*	Mmu.13624	chr17:86759440-86760022 (-) // 100.0 //	hypothetical protein LOC702840	LOC702840	702840	---	---	---	---	TRUE
MmugDNA.12727.1.S1_at	43.46	257.78	5.93	4.29	9.1	214.32	9.706	0.000537	*	---	chr14:85214743-85215200 (-) // 99.56 //	---	---	---	---	---	---	---	TRUE
MmugDNA.12757.1.S1_s_at	191.28	33.78	-5.66	-4.26	-8.16	-157.5	-11.598	0.000176	*	Mmu.12520	chr14:482964-483215 (-) // 100.0 //	deformed epidermal autoregulatory factor 1	DEAF1	720821	---	---	---	---	TRUE
MmugDNA.12776.1.S1_at	894.91	2316.19	2.59	2.02	3.36	1421.27	5.7	0.003879	*	Mmu.11223	chr14:75872695-75894042 (-) // 90.1 //	remodeling and spacing factor 1	RSF1	699078	---	---	---	---	TRUE
MmugDNA.12778.1.S1_at	188.54	28.52	-6.61	-4.01	-12.25	-160.02	-4.663	0.015018	*	Mmu.11109	chr1:223314479-223319049 (-) // 99.83 //	potassium channel, subfamily K, member 1	KCNK1	718815	---	---	---	---	TRUE
MmugDNA.12779.1.S1_at	165.8	660.62	3.98	2.79	6.14	494.82	5.827	0.004216	*	Mmu.11223	chr14:75860867-75861437 (-) // 100.0 //	remodeling and spacing factor 1	RSF1	699078	---	---	---	---	TRUE
MmugDNA.12836.1.S1_at	186.17	541.96	2.91	2.27	4.01	355.79	9.744	0.00017	*	Mmu.13397	chr7:123308574-123309131 (+) // 99.29 //	similar to protein phosphatase 1A isoform 1	LOC702987	702987	---	---	---	---	TRUE
MmugDNA.12949.1.S1_at	207.57	629.55	3.03	2.47	3.84	421.98	9.171	0.00025	*	---	chr15:23479872-23480428 (-) // 100.0 //	---	---	---	---	---	---	---	TRUE
MmugDNA.1297.1.S1_at	114.88	296.24	2.58	2.09	3.2	181.36	6.628	0.002451	*	Mmu.282	chr5:144544477-144545073 (-) // 96.64 //	F-box and WD repeat domain containing 7	FBXW7	695101	---	---	---	---	TRUE
MmugDNA.1298.1.S1_at	167.74	602.47	3.59	2.49	5.08	434.73	4.37	0.017708	*	---	chr4:7163073-7163439 (-) // 100.0 //	---	---	---	---	---	---	---	TRUE
MmugDNA.12982.1.S1_at	1271.82	245.43	-5.18	-3.42	-7.67	-1026.39	-4.448	0.018822	*	Mmu.4146	chr9:121579264-121583709 (-) // 38.69 //	non-SMC element 4 homolog A (S. cerevisiae)	NSMCE4A	705375	---	---	---	---	TRUE
MmugDNA.12996.1.S1_at	97.6	322.04	3.3	2.63	4.39	224.44	12.206	2.8e-05	*	---	chr19:18499794-18500210 (-) // 100.0 //	similar to longevity assurance gene 1 isoform 1	LOC720298	720298	---	---	---	---	TRUE
MmugDNA.13089.1.S1_at	261.08	23.46	-11.13	-6.74	-28.79	-237.62	-10.093	0.000593	*	Mmu.9397	chr6:154389119-154389392 (-) // 99.51 //	similar to Hsp90 co-chaperone Cdc37 (Hsp90 chaperone protein kinase-targeting subunit) (p50Cdc37)	CDC37	694008	---	---	---	---	TRUE
MmugDNA.13089.1.S1_x_at	234.54	30.45	-7.7	-5.72	-11.22	-204.09	-10.904	0.000713	*	Mmu.9397	chr6:154389119-154389392 (-) // 99.51 //	similar to Hsp90 co-chaperone Cdc37 (Hsp90 chaperone protein kinase-targeting subunit) (p50Cdc37)	CDC37	694008	---	---	---	---	TRUE
MmugDNA.13092.1.S1_at	62.06	300.83	4.85	3.29	6.95	238.77	4.566	0.017477	*	---	chrX:48215168-48215745 (-) // 100.0 //	---	---	---	0000902 // cell morphogenesis // inferred from direct assay /// 0007015 // actin filament organization // inferred from electronic annotation /// 0007015 // actin filament organization // inferred from sequence or structural similarity /// 0007275 // multicellular organismal development // inferred from electronic annotation /// 0007420 // brain development // inferred from direct assay /// 00300…	0001725 // stress fiber // inferred from electronic annotation /// 0001725 // stress fiber // inferred from sequence or structural similarity /// 0005737 // cytoplasm // inferred from electronic annotation /// 0005737 // cytoplasm // inferred from sequence or structural similarity /// 0005856 // cytoskeleton // inferred from electronic annotation /// 0009898 // internal side of plasma membrane //…	0003779 // actin binding // inferred from electronic annotation /// 0005515 // protein binding // inferred from electronic annotation /// 0051015 // actin filament binding // inferred from electronic annotation /// 0051015 // actin filament binding // inferred from sequence or structural similarity	---	TRUE
MmugDNA.13100.1.S1_at	424.46	101.28	-4.19	-2.62	-5.97	-323.18	-3.444	0.039823	*	Mmu.10887	chr12:46379394-46393387 (+) // 86.06 //	Similar to crystallin, gamma D	LOC711450	711450	---	---	---	---	TRUE
MmugDNA.13108.1.S1_at	744.48	276.23	-2.7	-2.01	-3.75	-468.25	-5.247	0.004217	*	---	chr16:72077975-72078370 (-) // 68.05 //	---	---	---	0001568 // blood vessel development // inferred from electronic annotation /// 0001822 // kidney development // inferred from electronic annotation /// 0006350 // transcription // inferred from electronic annotation /// 0006397 // mRNA processing // inferred from electronic annotation /// 0006915 // apoptosis // inferred from electronic annotation /// 0007166 // cell surface receptor linked signa…	0005634 // nucleus // inferred from direct assay /// 0005634 // nucleus // inferred from electronic annotation /// 0005886 // plasma membrane // inferred from electronic annotation	0004872 // receptor activity // inferred from electronic annotation /// 0005506 // iron ion binding // inferred from electronic annotation /// 0005515 // protein binding // inferred from physical interaction /// 0016491 // oxidoreductase activity // inferred from electronic annotation /// 0016702 // oxidoreductase activity, acting on single donors with incorporation of molecular oxygen, incorpora…	---	TRUE
MmugDNA.13132.1.S1_at	490.8	152.67	-3.21	-2.77	-3.76	-338.13	-12.018	0.000204	*	Mmu.3238	chr8:119281872-119285514 (+) // 100.0 //	similar to CG17652-PA	LOC702915	702915	---	---	---	---	TRUE
MmugDNA.13144.1.S1_at	1118.85	387.57	-2.89	-2.02	-3.97	-731.28	-3.885	0.024541	*	Mmu.12950	chr7:115971809-115972464 (-) // 99.68 //	fermitin family homolog 2 (Drosophila)	FERMT2	693958	---	---	---	---	TRUE
MmugDNA.1322.1.S1_s_at	209.7	13.25	-15.82	-8.08	-41.36	-196.45	-4.022	0.026606	*	Mmu.8285	chr5:105299317-105299888 (+) // 99.48 // /// chr7:84215365-84218306 (+) // 96.33 //	similar to epidermal Langerhans cell protein LCP1 /// epidermal Langerhans cell protein LCP1	LOC701204 /// LOC706950	701204 /// 706950	---	0005634 // nucleus // inferred from electronic annotation	0003677 // DNA binding // inferred from electronic annotation	---	TRUE
MmugDNA.13259.1.S1_at	4390.92	1444.82	-3.04	-2.5	-3.68	-2946.1	-7.415	0.002881	*	Mmu.7711	chr16:27708068-27710080 (+) // 99.66 // /// chr12:67504135-67504721 (-) // 90.99 //	similar to zinc finger protein 207	LOC705182	705182	---	---	---	---	TRUE
MmugDNA.13266.1.S1_at	508.47	28.27	-17.99	-11.51	-36.63	-480.2	-9.465	0.001963	*	---	chr8:38873906-38877877 (-) // 99.3 //	fibroblast growth factor receptor 1	FGFR1	700126	0006468 // protein amino acid phosphorylation // inferred from electronic annotation /// 0008284 // positive regulation of cell proliferation // inferred from electronic annotation /// 0008543 // fibroblast growth factor receptor signaling pathway // inferred from electronic annotation	0016021 // integral to membrane // inferred from electronic annotation	0000166 // nucleotide binding // inferred from electronic annotation /// 0004672 // protein kinase activity // inferred from electronic annotation /// 0004713 // protein tyrosine kinase activity // inferred from electronic annotation /// 0005007 // fibroblast growth factor receptor activity // inferred from electronic annotation /// 0005515 // protein binding // inferred from electronic annotatio…	---	TRUE
MmugDNA.13342.1.S1_s_at	567.31	72.69	-7.8	-5.31	-12.9	-494.61	-7.34	0.003402	*	---	chr12:82091557-82093950 (+) // 93.32 //	---	---	---	---	---	---	---	TRUE
MmugDNA.13361.1.S1_at	185.24	14.25	-13	-7.54	-25.65	-170.98	-4.706	0.017178	*	Mmu.12920	chr6:75844694-75845222 (+) // 98.32 //	similar to PAP associated domain containing 4	LOC710044	710044	---	---	---	---	TRUE
MmugDNA.13399.1.S1_at	4142.03	496.21	-8.35	-5.11	-20.85	-3645.82	-9.713	0.000291	*	Mmu.2394	chr14:8931363-8931957 (-) // 95.29 //	---	---	---	---	---	---	---	TRUE
MmugDNA.13417.1.S1_at	1058.85	128.93	-8.21	-4.82	-23.7	-929.92	-8.208	0.000762	*	---	chr19:48708895-48709066 (-) // 32.28 //	similar to cornifelin	LOC722232	722232	---	---	---	---	TRUE
MmugDNA.13447.1.S1_at	130.44	10.32	-12.65	-6.13	-60.53	-120.13	-4.307	0.020268	*	Mmu.14153	chr8:76859028-76859596 (+) // 100.0 //	ganglioside-induced differentiation-associated protein 1	GDAP1	697136	---	---	---	---	TRUE
MmugDNA.1345.1.S1_at	513.36	1659.5	3.23	2.49	4.21	1146.14	6.079	0.004998	*	Mmu.8404	chr14:56964258-56964803 (+) // 100.0 //	similar to olfactory receptor 873	LOC700411	700411	---	---	---	---	TRUE
MmugDNA.13450.1.S1_at	4279.23	313.58	-13.65	-9.77	-22.32	-3965.65	-21.363	2.4e-05	*	Mmu.11765	chr11:16779411-16789115 (+) // 99.37 //	microsomal glutathione S-transferase 1	MGST1	701652	---	---	0016740 // transferase activity // inferred from electronic annotation	---	TRUE
MmugDNA.13493.1.S1_at	52.97	167.26	3.16	2.03	5.1	114.3	3.686	0.022791	*	---	chrX:73819346-73819656 (-) // 100.0 //	similar to DNA polymerase zeta catalytic subunit (Seizure-related protein 4)	LOC703920	703920	---	---	---	---	TRUE
MmugDNA.13499.1.S1_at	1224.34	300.52	-4.07	-2.43	-6.98	-923.82	-3.521	0.031618	*	Mmu.2820	chr1:26584203-26585922 (+) // 99.61 //	---	---	---	---	---	---	---	TRUE
MmugDNA.13520.1.S1_at	73.78	217.75	2.95	2.08	4.45	143.97	4.793	0.006395	*	---	chr2:175959818-175960373 (-) // 100.0 //	---	---	---	0007026 // negative regulation of microtubule depolymerization // non-traceable author statement /// 0007049 // cell cycle // inferred from electronic annotation /// 0007067 // mitosis // inferred from electronic annotation /// 0007163 // establishment or maintenance of cell polarity // traceable author statement /// 0031110 // regulation of microtubule polymerization or depolymerization // infer…	0000777 // condensed chromosome kinetochore // inferred from electronic annotation /// 0005737 // cytoplasm // inferred from electronic annotation /// 0005737 // cytoplasm // non-traceable author statement /// 0005794 // Golgi apparatus // inferred from direct assay /// 0005794 // Golgi apparatus // inferred from electronic annotation /// 0005813 // centrosome // inferred from electronic annotati…	0005488 // binding // inferred from electronic annotation /// 0005515 // protein binding // inferred from physical interaction /// 0008107 // galactoside 2-alpha-L-fucosyltransferase activity // non-traceable author statement /// 0051010 // microtubule plus-end binding // inferred from direct assay	---	TRUE
MmugDNA.13548.1.S1_at	121.9	440.13	3.61	2.77	5.11	318.23	11.454	3.5e-05	*	---	---	---	---	---	0055114 // oxidation reduction // inferred from electronic annotation	0005739 // mitochondrion // inferred from electronic annotation /// 0005743 // mitochondrial inner membrane // inferred from electronic annotation /// 0016020 // membrane // inferred from electronic annotation	0004129 // cytochrome-c oxidase activity // inferred from electronic annotation /// 0004129 // cytochrome-c oxidase activity // traceable author statement /// 0005506 // iron ion binding // inferred from electronic annotation /// 0009055 // electron carrier activity // traceable author statement /// 0016491 // oxidoreductase activity // inferred from electronic annotation /// 0046872 // metal ion…	Electron_Transport_Chain // GenMAPP	TRUE
MmugDNA.13561.1.S1_at	2185.28	869.36	-2.51	-2.11	-3.06	-1315.91	-9.562	9.2e-05	*	Mmu.2414	chr3:161072455-161073024 (-) // 78.21 //	Interferon-induced protein with tetratricopeptide repeats 2	IFIT2	695452	0006810 // transport // inferred from electronic annotation /// 0022900 // electron transport chain // inferred from electronic annotation /// 0022904 // respiratory electron transport chain // inferred from electronic annotation	0005739 // mitochondrion // inferred from electronic annotation /// 0005743 // mitochondrial inner membrane // inferred from electronic annotation /// 0016020 // membrane // inferred from electronic annotation /// 0070469 // respiratory chain // inferred from electronic annotation	0016651 // oxidoreductase activity, acting on NADH or NADPH // inferred from electronic annotation	---	TRUE
MmugDNA.13635.1.S1_at	306.26	65.58	-4.67	-3.18	-6.81	-240.68	-4.737	0.014868	*	Mmu.3114	chr1:21931847-21934324 (-) // 99.48 // /// chr1:21914650-21917095 (-) // 91.3 //	aldo-keto reductase family 7, member A3	AKR7A3	715623	---	---	---	---	TRUE
MmugDNA.13686.1.S1_at	1138.05	239.29	-4.76	-3.08	-6.86	-898.75	-3.935	0.027444	*	Mmu.9952	chr12:16330809-16369085 (-) // 99.24 //	formin binding protein 3	PRPF40A	696668	---	---	---	---	TRUE
MmugDNA.13733.1.S1_at	437.22	84.39	-5.18	-3.16	-8.42	-352.82	-3.898	0.02648	*	Mmu.17192	chr4:152506572-152506967 (-) // 100.0 // /// chr4:53679369-53679763 (-) // 90.89 //	bromodomain containing 7 /// similar to bromodomain containing 7	BRD7 /// LOC711106	694850 /// 711106	---	---	---	---	TRUE
MmugDNA.13743.1.S1_at	405.01	115.29	-3.51	-2.52	-4.75	-289.72	-4.592	0.016193	*	Mmu.8464	chr19:5819930-5821142 (-) // 90.79 //	Similar to solute carrier family 35, member B1	LOC699953	699953	0006810 // transport // inferred from electronic annotation /// 0015031 // protein transport // inferred from electronic annotation /// 0046907 // intracellular transport // inferred from electronic annotation	0005634 // nucleus // inferred from electronic annotation /// 0005737 // cytoplasm // inferred from electronic annotation	---	---	TRUE
MmugDNA.13754.1.S1_at	66.61	212.79	3.19	2.31	4.71	146.18	5.791	0.002731	*	Mmu.11164	chr19:18241235-18241796 (+) // 100.0 //	brain-specific membrane-anchored protein	LOC719572	719572	---	---	---	---	TRUE
MmugDNA.13768.1.S1_at	354.13	1188.35	3.36	2.64	4.32	834.22	7.062	0.002602	*	---	chr6:103689472-103690069 (-) // 95.98 //	---	---	---	0007267 // cell-cell signaling // traceable author statement /// 0007275 // multicellular organismal development // inferred from electronic annotation /// 0007399 // nervous system development // inferred from electronic annotation /// 0007399 // nervous system development // traceable author statement /// 0007411 // axon guidance // inferred from electronic annotation /// 0007420 // brain devel…	0005615 // extracellular space // traceable author statement /// 0005886 // plasma membrane // inferred from electronic annotation /// 0016020 // membrane // inferred from electronic annotation /// 0031225 // anchored to membrane // inferred from electronic annotation /// 0046658 // anchored to plasma membrane // traceable author statement	0005515 // protein binding // inferred from electronic annotation /// 0005515 // protein binding // inferred from physical interaction /// 0045499 // chemorepellent activity // inferred from electronic annotation /// 0046875 // ephrin receptor binding // inferred from electronic annotation /// 0046875 // ephrin receptor binding // traceable author statement	---	TRUE
MmugDNA.13769.1.S1_at	339.28	73.98	-4.59	-3.67	-5.97	-265.3	-12.649	9.3e-05	*	Mmu.13133	---	zinc finger protein 12	ZNF12	705346	---	---	---	---	TRUE
MmugDNA.13776.1.S1_s_at	4230.4	1222.66	-3.46	-2.52	-5.48	-3007.74	-9.972	0.00041	*	Mmu.12729	chr12:38115188-38115990 (+) // 91.89 // /// chr3:118748528-118751724 (+) // 99.38 // /// chr19:21855483-21855960 (-) // 95.43 //	replication protein A3, 14kDa	RPA3	696248	---	---	---	---	TRUE
MmugDNA.13795.1.S1_at	199.36	477.88	2.4	2.11	2.75	278.53	13.477	1e-05	*	Mmu.3061	chr12:83040166-83040733 (+) // 100.0 //	similar to Protein C2orf17 homolog	LOC704378	704378	---	---	---	---	TRUE
MmugDNA.13817.1.S1_at	424.97	82.38	-5.16	-4.03	-6.52	-342.59	-7.007	0.00514	*	---	chr20:11941945-11942455 (-) // 40.39 //	---	---	---	---	---	---	---	TRUE
MmugDNA.13842.1.S1_at	1197.58	258.9	-4.63	-3.43	-6.69	-938.67	-8.576	0.000774	*	Mmu.523	chr11:124249926-124251045 (+) // 89.69 //	similar to SRp25 nuclear protein isoform 2	ARL6IP4	707810	---	---	---	---	TRUE
MmugDNA.13846.1.S1_at	2634.43	485.16	-5.43	-2.93	-9.88	-2149.26	-3.227	0.044402	*	---	chr20:3169028-3169598 (+) // 94.04 //	tumor necrosis factor receptor superfamily, member 12A	TNFRSF12A	699970	---	---	---	---	TRUE
MmugDNA.13897.1.S1_s_at	64.21	296.02	4.61	2.9	7.09	231.81	3.877	0.026983	*	---	chr5:151073160-151073757 (+) // 99.83 //	---	---	---	---	---	---	---	TRUE
MmugDNA.13900.1.S1_at	44.73	268.01	5.99	3.08	20.14	223.28	3.92	0.019689	*	---	chr18:39513648-39514154 (+) // 82.21 //	---	---	---	---	---	0005515 // protein binding // inferred from electronic annotation /// 0008270 // zinc ion binding // inferred from electronic annotation /// 0046872 // metal ion binding // inferred from electronic annotation	---	TRUE
MmugDNA.1392.1.S1_at	334.89	78.91	-4.24	-2.63	-6.6	-255.98	-3.645	0.031458	*	Mmu.9913	chrX:70483093-70489104 (+) // 99.83 //	O-linked N-acetylglucosamine (GlcNAc) transferase (UDP-N-acetylglucosamine:polypeptide-N-acetylglucosaminyl transferase)	OGT	698268	---	---	---	---	TRUE
MmugDNA.13960.1.S1_at	65.08	240.38	3.69	2.74	5.08	175.3	5.966	0.00525	*	---	chr18:25011726-25012300 (+) // 100.0 //	---	---	---	0006955 // immune response // inferred from electronic annotation /// 0019941 // modification-dependent protein catabolic process // inferred from electronic annotation	0005622 // intracellular // inferred from electronic annotation	0005515 // protein binding // inferred from electronic annotation /// 0008270 // zinc ion binding // inferred from electronic annotation /// 0016874 // ligase activity // inferred from electronic annotation /// 0046872 // metal ion binding // inferred from electronic annotation	---	TRUE
MmugDNA.13970.1.S1_at	347.68	29.89	-11.63	-6.19	-32.42	-317.79	-4.555	0.017629	*	Mmu.10565	chr6:70921580-70923850 (-) // 96.52 //	G elongation factor, mitochondrial 2	GFM2	704247	---	---	0000166 // nucleotide binding // inferred from electronic annotation /// 0003746 // translation elongation factor activity // inferred from electronic annotation /// 0003924 // GTPase activity // inferred from electronic annotation /// 0005525 // GTP binding // inferred from electronic annotation	---	TRUE
MmugDNA.14001.1.S1_at	104.08	438.75	4.22	2.9	6.78	334.66	5.936	0.003683	*	---	chr3:13202590-13203280 (-) // 45.23 //	---	---	---	0007166 // cell surface receptor linked signal transduction // traceable author statement /// 0007259 // JAK-STAT cascade // traceable author statement /// 0009615 // response to virus // traceable author statement /// 0032729 // positive regulation of interferon-gamma production // inferred from electronic annotation /// 0042110 // T cell activation // inferred from electronic annotation /// 004…	0005887 // integral to plasma membrane // traceable author statement /// 0016020 // membrane // inferred from electronic annotation /// 0016021 // integral to membrane // inferred from electronic annotation	0004872 // receptor activity // inferred from electronic annotation /// 0004904 // interferon receptor activity // inferred from electronic annotation /// 0004905 // type I interferon receptor activity // traceable author statement /// 0005515 // protein binding // inferred from electronic annotation /// 0005515 // protein binding // inferred from physical interaction	---	TRUE
MmugDNA.14023.1.S1_at	769.4	238.4	-3.23	-2.27	-5.03	-531.01	-5.58	0.00264	*	Mmu.2709	chr1:113082566-113083133 (+) // 100.0 //	similar to S-adenosylhomocysteine hydrolase-like 1	LOC700681	700681	---	---	---	---	TRUE
MmugDNA.14055.1.S1_at	136.12	30.47	-4.47	-2.81	-7.3	-105.66	-4.111	0.02059	*	---	chr14:14222791-14232170 (+) // 99.65 //	hypothetical protein LOC699207	LOC699207	699207	---	---	---	---	TRUE
MmugDNA.14102.1.S1_at	120.12	1009.53	8.4	5.68	12.69	889.41	5.602	0.010197	*	---	chr3:140616481-140617053 (-) // 7.34 //	---	---	---	---	---	---	---	TRUE
MmugDNA.14104.1.S1_at	2075.11	353.62	-5.87	-4.3	-8.73	-1721.49	-9.467	0.000743	*	Mmu.11824	chr11:51697810-51705816 (-) // 98.27 //	Similar to CG7872-PA	LOC708100	708100	0007165 // signal transduction // inferred from electronic annotation	---	0004864 // phosphoprotein phosphatase inhibitor activity // inferred from electronic annotation /// 0005515 // protein binding // inferred from electronic annotation	---	TRUE
MmugDNA.14129.1.S1_at	3537.07	469.93	-7.53	-5.3	-11.76	-3067.13	-8.057	0.002427	*	Mmu.6424	chr8:30857567-30857966 (+) // 99.25 // /// chr8:72489580-72489977 (+) // 91.77 //	similar to Transcription elongation factor B polypeptide 2 (RNA polymerase II transcription factor SIII subunit B) (SIII p18) (Elongin B) (EloB) (Elongin 18 kDa subunit)	LOC713721	713721	---	---	---	---	TRUE
MmugDNA.14129.1.S1_x_at	3865.9	579.38	-6.67	-4.6	-10.98	-3286.52	-7.873	0.001986	*	Mmu.6424	chr8:30857567-30857966 (+) // 99.25 // /// chr8:72489580-72489977 (+) // 91.77 //	similar to Transcription elongation factor B polypeptide 2 (RNA polymerase II transcription factor SIII subunit B) (SIII p18) (Elongin B) (EloB) (Elongin 18 kDa subunit)	LOC713721	713721	---	---	---	---	TRUE
MmugDNA.14158.1.S1_s_at	2598.15	735.09	-3.53	-2.9	-4.34	-1863.06	-8.489	0.001628	*	Mmu.4403	chr12:100951340-100952359 (+) // 99.18 //	similar to COP9 signalosome complex subunit 8 (Signalosome subunit 8) (SGN8) (JAB1-containing signalosome subunit 8) (COP9 homolog) (hCOP9)	LOC702097	702097	---	---	---	---	TRUE
MmugDNA.14169.1.S1_at	43.74	159.05	3.64	2.82	4.94	115.31	8.991	0.000303	*	---	chr14:116610749-116611327 (-) // 100.0 //	myelin protein zero-like 3	MPZL3	699211	---	---	---	---	TRUE
MmugDNA.14193.1.S1_at	2383.69	818.43	-2.91	-2.27	-3.86	-1565.26	-6.952	0.001158	*	---	chr14:58968773-58969363 (-) // 100.0 //	---	---	---	0006350 // transcription // inferred from electronic annotation /// 0006355 // regulation of transcription, DNA-dependent // inferred from electronic annotation /// 0007507 // heart development // inferred from electronic annotation /// 0045449 // regulation of transcription // inferred from electronic annotation /// 0045944 // positive regulation of transcription from RNA polymerase II promoter …	0005634 // nucleus // inferred from electronic annotation /// 0005667 // transcription factor complex // inferred from electronic annotation	0003677 // DNA binding // inferred from electronic annotation /// 0003677 // DNA binding // traceable author statement /// 0003700 // transcription factor activity // inferred from electronic annotation /// 0005515 // protein binding // inferred from electronic annotation /// 0005515 // protein binding // inferred from physical interaction /// 0016563 // transcription activator activity // inferr…	---	TRUE
MmugDNA.14202.1.S1_at	370.54	33.2	-11.16	-5.91	-20.08	-337.33	-3.506	0.03854	*	---	chr20:23303623-23305374 (+) // 99.48 //	---	---	---	---	---	---	---	TRUE
MmugDNA.14226.1.S1_at	157.23	479.47	3.05	2.3	4.29	322.24	7.065	0.000638	*	---	chr16:54082216-54082768 (-) // 100.0 //	hypothetical protein LOC714166	LOC714166	714166	---	---	---	---	TRUE
MmugDNA.14233.1.S1_at	474.01	171.09	-2.77	-2.12	-3.77	-302.92	-6.282	0.00149	*	Mmu.4305	chr12:45538618-45539185 (+) // 100.0 //	sperm specific antigen 2	SSFA2	705181	---	---	---	---	TRUE
MmugDNA.14244.1.S1_at	160.49	584.8	3.64	2.62	5.31	424.31	5.798	0.004456	*	---	chr16:53543028-53543610 (+) // 96.74 //	---	---	---	0006396 // RNA processing // traceable author statement /// 0006397 // mRNA processing // inferred from electronic annotation /// 0008380 // RNA splicing // inferred from electronic annotation /// 0008380 // RNA splicing // traceable author statement	0005634 // nucleus // inferred from electronic annotation /// 0005634 // nucleus // traceable author statement /// 0005681 // spliceosomal complex // inferred from electronic annotation /// 0005681 // spliceosomal complex // traceable author statement	0000166 // nucleotide binding // inferred from electronic annotation /// 0003676 // nucleic acid binding // inferred from electronic annotation /// 0003723 // RNA binding // inferred from electronic annotation /// 0004004 // ATP-dependent RNA helicase activity // traceable author statement /// 0004386 // helicase activity // inferred from electronic annotation /// 0005524 // ATP binding // inferr…	mRNA_processing_Reactome // GenMAPP	TRUE
MmugDNA.14257.1.S1_at	379.97	1995.49	5.25	4.07	7.04	1615.52	9.341	0.001139	*	Mmu.11675	chr20:2464779-2465339 (+) // 33.93 //	cyclin F	CCNF	696745	---	---	---	---	TRUE
MmugDNA.14285.1.S1_at	54.88	226.96	4.14	2.56	6.77	172.08	3.79	0.02598	*	---	chr1:28742721-28743286 (+) // 92.39 //	---	---	---	---	---	---	---	TRUE
MmugDNA.14286.1.S1_at	3288.8	932.94	-3.53	-2.96	-4.17	-2355.85	-8.517	0.002399	*	Mmu.12308	chr11:102267463-102268034 (+) // 92.39 // /// chr4:3972983-3974040 (+) // 87.61 // /// chr10:51264376-51270863 (-) // 95.04 //	Similar to F49C5.4	LOC699870	699870	---	---	---	---	TRUE
MmugDNA.14292.1.S1_at	331.26	21.28	-15.57	-10.25	-22.92	-309.98	-5.116	0.014254	*	---	chr6:99336547-99353268 (-) // 98.97 //	hypothetical protein LOC703340	LOC703340	703340	0015074 // DNA integration // inferred from electronic annotation	---	0003676 // nucleic acid binding // inferred from electronic annotation /// 0003677 // DNA binding // inferred from electronic annotation	---	TRUE
MmugDNA.14318.1.S1_at	501.55	1534.8	3.06	2.4	4.09	1033.24	8.184	0.00031	*	---	chr2:83980429-83981517 (-) // 99.81 //	---	---	---	0001539 // ciliary or flagellar motility // non-traceable author statement /// 0007018 // microtubule-based movement // inferred from electronic annotation /// 0009612 // response to mechanical stimulus // non-traceable author statement	0005858 // axonemal dynein complex // non-traceable author statement /// 0005874 // microtubule // inferred from electronic annotation /// 0005929 // cilium // inferred from electronic annotation /// 0030286 // dynein complex // inferred from electronic annotation /// 0030286 // dynein complex // non-traceable author statement /// 0035085 // cilium axoneme // inferred from electronic annotation /…	0000166 // nucleotide binding // inferred from electronic annotation /// 0003774 // motor activity // inferred from electronic annotation /// 0003777 // microtubule motor activity // inferred from electronic annotation /// 0003777 // microtubule motor activity // non-traceable author statement /// 0005524 // ATP binding // inferred from electronic annotation /// 0016887 // ATPase activity // infe…	---	TRUE
MmugDNA.14365.1.S1_at	1420.83	355.08	-4	-2.69	-6.02	-1065.75	-4.48	0.015546	*	---	chr2:82467229-82469710 (+) // 99.66 //	ARP8 actin-related protein 8 homolog (yeast)	ACTR8	693539	---	---	---	---	TRUE
MmugDNA.1438.1.S1_at	95.41	306.14	3.21	2.15	6.03	210.73	6.213	0.001028	*	Mmu.17118	chr17:497365-497954 (-) // 50.25 //	similar to mitochondrial ribosomal protein 63	LOC702952	702952	---	---	---	---	TRUE
MmugDNA.14381.1.S1_at	188.25	1230.58	6.54	4.5	9.52	1042.34	5.392	0.011048	*	---	chr1:134742116-134742557 (+) // 99.1 //	lamin A/C	LMNA	719414	---	---	---	---	TRUE
MmugDNA.1439.1.S1_at	83.82	246.93	2.95	2.34	3.81	163.11	7.762	0.000672	*	---	chr16:48420142-48420542 (+) // 89.33 //	---	---	---	---	---	---	---	TRUE
MmugDNA.14408.1.S1_at	545.12	102.25	-5.33	-3.91	-7.96	-442.88	-9.295	0.00059	*	---	chr11:111417146-111418514 (+) // 99.53 //	hypothetical protein LOC709386	LOC709386	709386	---	---	---	---	TRUE
MmugDNA.1444.1.S1_s_at	1424.56	370.8	-3.84	-2.59	-5.49	-1053.76	-4.117	0.022368	*	Mmu.10010	chr6:172855863-172860190 (-) // 94.85 //	NOP16 nucleolar protein homolog (yeast)	NOP16	696768	---	---	---	---	TRUE
MmugDNA.14464.1.S1_at	3565.25	1137.53	-3.13	-2.57	-3.96	-2427.72	-11.923	2.2e-05	*	Mmu.2921	chr8:105341285-105341859 (-) // 100.0 //	antizyme inhibitor 1	AZIN1	693581	---	---	---	---	TRUE
MmugDNA.1448.1.S1_s_at	623.51	79.9	-7.8	-5.13	-11.43	-543.61	-4.695	0.017459	*	Mmu.4671	chr1:29425566-29426065 (+) // 95.79 //	similar to AT rich interactive domain 1A isoform a	LOC719949	719949	---	---	---	---	TRUE
MmugDNA.14487.1.S1_at	1066.01	134.05	-7.95	-5.59	-12.5	-931.95	-8.197	0.002371	*	---	chr2:100701642-100707802 (+) // 99.65 //	---	---	---	---	---	0000166 // nucleotide binding // inferred from electronic annotation /// 0003676 // nucleic acid binding // inferred from electronic annotation	---	TRUE
MmugDNA.14505.1.S1_at	181.35	47.23	-3.84	-2.68	-5.69	-134.12	-5.052	0.009332	*	Mmu.7962	chr15:44031302-44031869 (-) // 100.0 // /// chr19:52058977-52064547 (-) // 97.88 //	similar to Echinoderm microtubule-associated protein-like 2 (EMAP-2) (HuEMAP-2)	EML2	703425	---	---	---	---	TRUE
MmugDNA.14530.1.S1_at	628.01	198.57	-3.16	-2.31	-4.8	-429.45	-7.315	0.000338	*	Mmu.14478	chr19:18143433-18144413 (-) // 100.0 //	similar to FK506-binding protein 8	LOC720232	720232	0006457 // protein folding // inferred from electronic annotation	---	0005488 // binding // inferred from electronic annotation	---	TRUE
MmugDNA.14557.1.S1_at	1269.51	410.91	-3.09	-2.64	-3.63	-858.6	-10.376	0.00052	*	Mmu.11800	chr7:113694379-113694692 (-) // 100.0 //	salvador homolog 1 (Drosophila)	SAV1	706424	0007165 // signal transduction // inferred from electronic annotation	---	0005515 // protein binding // inferred from electronic annotation	---	TRUE
MmugDNA.14562.1.S1_at	237.15	1048.98	4.42	3.23	5.78	811.83	5.027	0.014149	*	Mmu.8665	chr4:42751492-42752082 (+) // 95.93 //	hypothetical protein LOC698668	LOC698668	698668	---	---	---	---	TRUE
MmugDNA.14631.1.S1_at	489.82	1413.28	2.89	2.18	4	923.45	6.126	0.001851	*	Mmu.14315	chr1:129448565-129449125 (+) // 90.36 //	similar to prune homolog	LOC708898	708898	---	---	---	---	TRUE
MmugDNA.14686.1.S1_s_at	1952.99	136.23	-14.34	-5.97	-100000000	-1816.77	-10.183	6.5e-05	*	Mmu.12187	chr15:42904516-42908907 (+) // 99.31 //	dynactin 3 (p22)	DCTN3	700703	---	---	---	---	TRUE
MmugDNA.14698.1.S1_at	364.76	75.51	-4.83	-2.59	-10.54	-289.25	-3.359	0.034975	*	---	chr15:8689035-8689617 (-) // 100.0 //	---	---	---	---	0016020 // membrane // inferred from electronic annotation /// 0016021 // integral to membrane // inferred from electronic annotation	0004872 // receptor activity // inferred from electronic annotation	---	TRUE
MmugDNA.14700.1.S1_at	41.9	265.92	6.35	4.05	10.76	224.02	5.025	0.012097	*	---	---	---	---	---	---	---	0005488 // binding // inferred from electronic annotation /// 0008270 // zinc ion binding // inferred from electronic annotation /// 0046872 // metal ion binding // inferred from electronic annotation	---	TRUE
MmugDNA.14701.1.S1_at	1540.5	378.2	-4.07	-3.25	-5.24	-1162.3	-9.244	0.000846	*	Mmu.1935	chr4:146268782-146269254 (-) // 94.7 //	similar to lethal (2) k00619 CG4775-PA	LOC715015	715015	---	---	---	---	TRUE
MmugDNA.14745.1.S1_at	360.69	1202.06	3.33	2.28	5.4	841.37	5.096	0.004596	*	---	chr19:6981033-6981580 (+) // 92.01 //	---	---	---	---	---	---	---	TRUE
MmugDNA.14803.1.S1_s_at	468.8	112.77	-4.16	-3.11	-5.83	-356.04	-7.429	0.001803	*	Mmu.14120	chr2:184377924-184394671 (-) // 100.0 //	similar to Fibroblast growth factor 12 (FGF-12) (Fibroblast growth factor homologous factor 1) (FHF-1)	LOC705813	705813	---	---	---	---	TRUE
MmugDNA.14804.1.S1_at	764.72	42.96	-17.8	-12.42	-26.02	-721.76	-6.577	0.006967	*	Mmu.10133	chr6:32493018-32498652 (-) // 99.67 //	similar to zinc finger RNA binding protein	LOC696882	696882	---	---	---	---	TRUE
MmugDNA.14933.1.S1_at	1212.34	466.46	-2.6	-2.07	-3.32	-745.88	-6.453	0.001933	*	Mmu.2521	chr1:132490137-132492845 (-) // 99.46 //	hypothetical protein LOC718537	LOC718537	718537	---	---	---	---	TRUE
MmugDNA.14954.1.S1_at	1487.26	530.65	-2.8	-2.37	-3.3	-956.61	-8.247	0.001826	*	Mmu.10787	chr17:94355727-94364871 (+) // 99.82 //	Similar to 52 kDa repressor of the inhibitor of the protein kinase (p58IPK-interacting protein) (58 kDa interferon-induced protein kinase-interacting protein) (P52rIPK) (Death-associated protein 4) (THAP domain-containing protein 0)...	PRKRIR	702534	---	---	---	---	TRUE
MmugDNA.14956.1.S1_at	599.58	148.73	-4.03	-2.55	-5.76	-450.85	-3.483	0.038242	*	Mmu.15566	chr16:50420104-50421675 (+) // 90.91 //	cell division cycle 6 homolog (S. cerevisiae)	CDC6	700081	---	---	---	---	TRUE
MmugDNA.14959.1.S1_at	3305.25	721.01	-4.58	-3.48	-6.05	-2584.23	-6.591	0.005266	*	Mmu.16170	chr9:76487035-76493244 (-) // 99.48 //	cell division cycle 2, G1 to S and G2 to M	CDC2	699269	0006468 // protein amino acid phosphorylation // inferred from electronic annotation /// 0051301 // cell division // inferred from electronic annotation	---	0000166 // nucleotide binding // inferred from electronic annotation /// 0004672 // protein kinase activity // inferred from electronic annotation /// 0004674 // protein serine/threonine kinase activity // inferred from electronic annotation /// 0005524 // ATP binding // inferred from electronic annotation	---	TRUE
MmugDNA.14984.1.S1_s_at	438.93	116.72	-3.76	-2.84	-5.24	-322.21	-7.673	0.001054	*	---	chr14:122774349-122777252 (+) // 99.65 //	similar to transforming growth factor beta regulated gene 1	LOC711895	711895	---	---	---	---	TRUE
MmugDNA.14988.1.S1_at	335.23	50.75	-6.61	-3.64	-10.75	-284.49	-3.309	0.044061	*	Mmu.13768	chr4:133018559-133045525 (+) // 98.55 //	erythrocyte membrane protein band 4.1-like 2	EPB41L2	714889	---	---	---	---	TRUE
MmugDNA.1499.1.S1_at	1067.54	334.09	-3.2	-2.47	-4.31	-733.45	-7.505	0.00079	*	Mmu.12605	chr16:1573906-1574883 (+) // 68.99 //	similar to Pigment epithelium-derived factor precursor (PEDF) (EPC-1)	LOC721262	721262	---	---	---	---	TRUE
MmugDNA.15022.1.S1_at	753.66	107.04	-7.04	-4.48	-10.73	-646.62	-4.377	0.020792	*	Mmu.16463	chr5:73977361-73983708 (-) // 100.0 //	transmembrane protein 165	TMEM165	696262	---	---	---	---	TRUE
MmugDNA.15063.1.S1_s_at	102.66	479.81	4.67	3.22	7.24	377.15	5.68	0.006413	*	Mmu.11303	chr5:44871176-44871730 (-) // 100.0 //	Similar to Y53G8AR.8	LOC705086	705086	---	---	---	---	TRUE
MmugDNA.151.1.S1_at	1088.5	226.75	-4.8	-2.92	-7.82	-861.74	-3.771	0.028549	*	Mmu.6139	chr14:38100112-38119619 (+) // 99.64 //	Similar to profilin 1	LOC715767	715767	---	0005886 // plasma membrane // inferred from electronic annotation /// 0016020 // membrane // inferred from electronic annotation /// 0031225 // anchored to membrane // inferred from electronic annotation	---	---	TRUE
MmugDNA.15117.1.S1_at	129.67	395.16	3.05	2.52	3.81	265.5	11.887	2.2e-05	*	---	---	---	---	---	0006432 // phenylalanyl-tRNA aminoacylation // inferred from electronic annotation /// 0006506 // GPI anchor biosynthetic process // inferred from electronic annotation	0005737 // cytoplasm // inferred from electronic annotation /// 0005783 // endoplasmic reticulum // inferred from direct assay /// 0005783 // endoplasmic reticulum // inferred from electronic annotation /// 0016020 // membrane // inferred from electronic annotation /// 0016021 // integral to membrane // inferred from electronic annotation /// 0031227 // intrinsic to endoplasmic reticulum membrane…	0000049 // tRNA binding // inferred from electronic annotation /// 0004826 // phenylalanine-tRNA ligase activity // inferred from electronic annotation /// 0005524 // ATP binding // inferred from electronic annotation /// 0016740 // transferase activity // inferred from electronic annotation /// 0016757 // transferase activity, transferring glycosyl groups // inferred from electronic annotation	---	TRUE
MmugDNA.15174.1.S1_at	146.88	26.57	-5.53	-3.41	-10.87	-120.31	-5.176	0.008033	*	---	chr15:42546294-42547023 (-) // 99.83 //	DnaJ (Hsp40) homolog, subfamily B, member 5	DNAJB5	699081	---	---	---	---	TRUE
MmugDNA.15179.1.S1_at	1168.02	331.78	-3.52	-2.83	-4.58	-836.25	-11.892	2.7e-05	*	Mmu.1946	chr1:177579219-177586716 (+) // 99.2 //	similar to ubiquitin C-terminal hydrolase UCH37	LOC712473	712473	---	---	---	---	TRUE
MmugDNA.15202.1.S1_at	182.64	30.83	-5.92	-4.03	-9.45	-151.82	-6.12	0.005818	*	Mmu.1281	chr4:85188363-85188938 (-) // 100.0 //	ubiquitin-conjugating enzyme E2, J1 (UBC6 homolog, yeast)	UBE2J1	701100	---	---	---	---	TRUE
MmugDNA.15263.1.S1_at	111.06	534.8	4.82	2.9	12.46	423.74	6.635	0.000632	*	---	chr14:76414364-76414952 (-) // 96.08 //	GRB2-associated binding protein 2	GAB2	700197	---	---	---	---	TRUE
MmugDNA.15287.1.S1_at	487.47	99.76	-4.89	-3.09	-7.44	-387.71	-3.965	0.025852	*	Mmu.13410	chr6:64057955-64075768 (+) // 99.29 //	splicing factor, arginine/serine-rich 12	SFRS12	697731	---	---	---	---	TRUE
MmugDNA.15298.1.S1_x_at	2016.14	406.39	-4.96	-3.59	-7.46	-1609.75	-7.914	0.001341	*	Mmu.12200	chr19:61422839-61423289 (-) // 100.0 //	ubiquitin-conjugating enzyme E2S	UBE2S	700592	---	---	---	---	TRUE
MmugDNA.15302.1.S1_s_at	1712.39	504.61	-3.39	-2.34	-5.17	-1207.77	-4.744	0.009314	*	Mmu.12306	chr2:42404202-42410022 (+) // 99.63 //	similar to growth and transformation-dependent protein	LOC714652	714652	---	---	---	---	TRUE
MmugDNA.15309.1.S1_at	927.65	2318.75	2.5	2.1	3.05	1391.1	9.845	6.5e-05	*	---	---	---	---	---	0006810 // transport // inferred from electronic annotation /// 0007049 // cell cycle // inferred from electronic annotation /// 0007417 // central nervous system development // traceable author statement /// 0015031 // protein transport // inferred from electronic annotation /// 0051036 // regulation of endosome size // inferred from electronic annotation /// 0051301 // cell division // inferred…	0005737 // cytoplasm // inferred from electronic annotation /// 0005768 // endosome // inferred from electronic annotation /// 0005829 // cytosol // inferred from electronic annotation /// 0016020 // membrane // inferred from electronic annotation /// 0016021 // integral to membrane // inferred from electronic annotation /// 0031225 // anchored to membrane // inferred from electronic annotation /…	0005515 // protein binding // inferred from electronic annotation /// 0005515 // protein binding // inferred from physical interaction /// 0005546 // phosphatidylinositol-4,5-bisphosphate binding // inferred from electronic annotation /// 0008270 // zinc ion binding // inferred from electronic annotation /// 0046872 // metal ion binding // inferred from electronic annotation	---	TRUE
MmugDNA.15349.1.S1_s_at	1391.86	282.28	-4.93	-3.38	-6.92	-1109.58	-4.617	0.017383	*	---	chr3:185713348-185713703 (+) // 99.72 //	---	---	---	---	---	---	---	TRUE
MmugDNA.15366.1.S1_s_at	4794.62	178.91	-26.8	-16.54	-48.55	-4615.71	-5.613	0.010992	*	Mmu.2307	chr20:11317416-11318008 (+) // 92.16 // /// chr6:92467929-92468490 (+) // 99.29 // /// chr7:97400328-97400889 (+) // 99.11 // /// chr14:83305482-83306033 (-) // 90.2 // /// chr3:31328583-31329142 (-) // 99.11 // /// chr7:83921108-83944218 (-) // 99.29 //	heterogeneous nuclear ribonucleoprotein C (C1/C2)	HNRNPC	706423	---	---	---	---	TRUE
MmugDNA.15410.1.S1_at	680.4	172.84	-3.94	-2.5	-6.32	-507.56	-3.963	0.021903	*	Mmu.9697	chr10:34707046-34716025 (-) // 99.29 //	similar to p47 protein isoform a	LOC715743	715743	---	---	---	---	TRUE
MmugDNA.15414.1.S1_at	362.31	37.71	-9.61	-6.29	-15.83	-324.6	-5.794	0.009052	*	Mmu.14583	chr17:6198132-6201317 (+) // 100.0 //	cyclin-dependent kinase 8	CDK8	709761	---	---	---	---	TRUE
MmugDNA.15453.1.S1_s_at	299.35	71.56	-4.18	-2.57	-5.99	-227.8	-3.34	0.043183	*	Mmu.295	chr3:82109936-82117065 (+) // 99.42 //	similar to calcium/calmodulin-dependent protein kinase IIB isoform 1	LOC706977	706977	0006468 // protein amino acid phosphorylation // inferred from electronic annotation	---	0000166 // nucleotide binding // inferred from electronic annotation /// 0004672 // protein kinase activity // inferred from electronic annotation /// 0004674 // protein serine/threonine kinase activity // inferred from electronic annotation /// 0004683 // calmodulin-dependent protein kinase activity // inferred from electronic annotation /// 0005516 // calmodulin binding // inferred from electro…	---	TRUE
MmugDNA.15480.1.S1_at	24.4	134.13	5.5	3.12	14.33	109.73	4.744	0.00877	*	---	chr3:176544070-176544618 (-) // 61.82 //	---	---	---	0009615 // response to virus // inferred from electronic annotation	0005634 // nucleus // inferred from electronic annotation /// 0005737 // cytoplasm // inferred from electronic annotation	0003676 // nucleic acid binding // inferred from electronic annotation /// 0003723 // RNA binding // inferred from electronic annotation /// 0003950 // NAD+ ADP-ribosyltransferase activity // inferred from electronic annotation /// 0008270 // zinc ion binding // inferred from electronic annotation /// 0046872 // metal ion binding // inferred from electronic annotation	---	TRUE
MmugDNA.15486.1.S1_at	143.66	35.33	-4.07	-2.46	-7.03	-108.32	-3.72	0.025867	*	Mmu.10829	chr1:158401624-158402191 (+) // 100.0 //	Similar to Prostaglandin E synthase 3 (Cytosolic prostaglandin E2 synthase) (cPGES) (Telomerase-binding protein p23) (Hsp90 co-chaperone) (Progesterone receptor complex p23) (Sid 3177)	LOC694913	694913	---	---	---	---	TRUE
MmugDNA.15556.1.S1_at	441.62	1660.73	3.76	3.3	4.28	1219.11	12.45	0.000617	*	---	chr12:42155992-42156552 (+) // 100.0 //	---	---	---	---	---	---	---	TRUE
MmugDNA.15562.1.S1_s_at	10282.3	1241.21	-8.28	-5.69	-15.17	-9041.12	-24.363	1.6e-05	*	Mmu.17335	chr6:71200068-71200527 (-) // 92.21 // /// chr10:20803226-20803688 (-) // 91.77 // /// chr3:26505899-26506361 (-) // 100.0 // /// chr14:63261660-63264232 (-) // 98.7 //	similar to ribosomal protein L27a	LOC709769	709769	0006412 // translation // inferred from electronic annotation	0005622 // intracellular // inferred from electronic annotation /// 0005840 // ribosome // inferred from electronic annotation /// 0030529 // ribonucleoprotein complex // inferred from electronic annotation	0003735 // structural constituent of ribosome // inferred from electronic annotation	---	TRUE
MmugDNA.15566.1.S1_at	1441.99	402.75	-3.58	-2.99	-4.4	-1039.24	-13.273	3.3e-05	*	---	chr2:86159716-86160931 (-) // 99.83 //	---	---	---	0007165 // signal transduction // inferred from electronic annotation /// 0007186 // G-protein coupled receptor protein signaling pathway // inferred from electronic annotation	---	0000166 // nucleotide binding // inferred from electronic annotation /// 0004871 // signal transducer activity // inferred from electronic annotation /// 0005525 // GTP binding // inferred from electronic annotation /// 0019001 // guanyl nucleotide binding // inferred from electronic annotation	---	TRUE
MmugDNA.15576.1.S1_at	188.64	1428.96	7.57	5.1	11.86	1240.32	5.843	0.008382	*	Mmu.9510	chr19:60769793-60771741 (+) // 99.41 //	leukocyte immunoglobulin-like receptor, subfamily B, member a	LILRBA	692340	---	---	---	---	TRUE
MmugDNA.15588.1.S1_at	135.26	29.99	-4.51	-2.4	-9.09	-105.27	-3.127	0.043985	*	Mmu.13363	chrX:42846966-42852043 (+) // 99.81 //	similar to ubiquitously transcribed tetratricopeptide repeat, X chromosome	LOC709727	709727	---	---	---	---	TRUE
MmugDNA.15589.1.S1_at	1323.69	487.2	-2.72	-2.06	-3.59	-836.49	-5.13	0.007563	*	Mmu.12996	chr1:116980908-116981476 (+) // 100.0 //	Janus kinase 2	JAK2	694184	---	---	---	---	TRUE
MmugDNA.15613.1.S1_at	324.9	18.92	-17.17	-9.53	-56.47	-305.98	-6.812	0.00528	*	Mmu.1101	chr11:61728053-61728674 (-) // 95.64 //	glucosamine (N-acetyl)-6-sulfatase	GNS	717500	---	---	---	---	TRUE
MmugDNA.15686.1.S1_at	2058.94	555.91	-3.7	-2.52	-5.36	-1503.03	-4.263	0.018987	*	Mmu.4044	chr4:95350507-95354966 (-) // 99.49 //	hypothetical protein LOC694075	LOC694075	694075	---	---	---	---	TRUE
MmugDNA.15692.1.S1_at	155.42	51.54	-3.02	-2.14	-4.31	-103.89	-4.488	0.012423	*	---	chr1:61508260-61508837 (-) // 55.63 //	---	---	---	0006350 // transcription // inferred from electronic annotation /// 0016568 // chromatin modification // inferred from electronic annotation /// 0016578 // histone deubiquitination // inferred from direct assay /// 0019941 // modification-dependent protein catabolic process // inferred from electronic annotation /// 0045449 // regulation of transcription // inferred from electronic annotation ///…	0005634 // nucleus // inferred from direct assay /// 0005634 // nucleus // inferred from electronic annotation /// 0016585 // chromatin remodeling complex // inferred from direct assay	0003677 // DNA binding // inferred from electronic annotation /// 0003713 // transcription coactivator activity // inferred from direct assay /// 0004221 // ubiquitin thiolesterase activity // inferred from direct assay /// 0004221 // ubiquitin thiolesterase activity // inferred from electronic annotation /// 0004843 // ubiquitin-specific protease activity // inferred from direct assay /// 000823…	---	TRUE
MmugDNA.15763.1.S1_at	755.16	90.41	-8.35	-4.14	-23.37	-664.74	-3.578	0.033379	*	Mmu.7519	chr8:63438237-63446559 (+) // 99.66 //	similar to chromodomain helicase DNA binding protein 7	LOC706471	706471	---	---	---	---	TRUE
MmugDNA.15773.1.S1_at	1176.97	99.75	-11.8	-7.33	-21.8	-1077.22	-5.633	0.009981	*	Mmu.4324	chr4:104145941-104149598 (+) // 99.62 //	similar to villin 2	LOC704716	704716	---	---	---	---	TRUE
MmugDNA.15774.1.S1_at	2402.08	879.74	-2.73	-2.01	-4.14	-1522.34	-6.967	0.00072	*	Mmu.4324	chr4:104165614-104166369 (+) // 99.83 //	similar to villin 2	LOC704716	704716	---	---	---	---	TRUE
MmugDNA.1581.1.S1_at	2453.18	518.96	-4.73	-3.02	-8.32	-1934.23	-4.913	0.009661	*	Mmu.2314	chr11:50362223-50366369 (+) // 99.28 // /// chr3:48232365-48232915 (-) // 94.94 //	prefoldin subunit 5	PFDN5	702355	---	---	---	---	TRUE
MmugDNA.1581.1.S1_s_at	1919.25	264.23	-7.26	-4.19	-18.5	-1655.02	-5.526	0.006647	*	Mmu.2314	chr11:50362223-50366369 (+) // 99.28 // /// chr3:48232365-48232915 (-) // 94.94 //	similar to prefoldin 5 isoform 1 /// prefoldin subunit 5	LOC719420 /// PFDN5	702355 /// 719420	---	---	---	---	TRUE
MmugDNA.15879.1.S1_at	444.68	88.82	-5.01	-2.96	-8.58	-355.87	-3.699	0.029757	*	---	chr8:63103129-63103369 (+) // 100.0 //	hypothetical protein LOC705899	LOC705899	705899	0006810 // transport // inferred from electronic annotation /// 0007264 // small GTPase mediated signal transduction // inferred from electronic annotation /// 0015031 // protein transport // inferred from electronic annotation /// 0016192 // vesicle-mediated transport // inferred from electronic annotation	0005783 // endoplasmic reticulum // inferred from electronic annotation /// 0005794 // Golgi apparatus // inferred from electronic annotation /// 0016020 // membrane // inferred from electronic annotation /// 0031225 // anchored to membrane // inferred from electronic annotation /// 0042470 // melanosome // inferred from electronic annotation	0000166 // nucleotide binding // inferred from electronic annotation /// 0005525 // GTP binding // inferred from electronic annotation	---	TRUE
MmugDNA.1589.1.S1_at	1036.22	271.31	-3.82	-3.03	-4.82	-764.92	-7.216	0.003524	*	Mmu.8374	chr10:58497471-58510267 (-) // 99.47 //	Similar to 60S ribosomal protein L21	LOC700604	700604	---	0016020 // membrane // inferred from electronic annotation /// 0016021 // integral to membrane // inferred from electronic annotation	0016787 // hydrolase activity // inferred from electronic annotation /// 0047372 // acylglycerol lipase activity // inferred from electronic annotation	---	TRUE
MmugDNA.15913.1.S1_at	3630.22	886.96	-4.09	-3.01	-5.8	-2743.26	-6.603	0.003243	*	Mmu.16241	chr7:166039771-166040343 (+) // 100.0 // /// chr6:159791732-159795333 (-) // 100.0 //	NudC domain containing 2	NUDCD2	697869	---	---	---	---	TRUE
MmugDNA.15951.1.S1_at	4003.07	753.26	-5.31	-4.47	-6.49	-3249.81	-19.142	1.5e-05	*	Mmu.1112	chr13:55265233-55275026 (-) // 99.65 //	BTB (POZ) domain containing 3	BTBD3	693983	0001525 // angiogenesis // inferred from electronic annotation /// 0007399 // nervous system development // inferred from electronic annotation /// 0019987 // negative regulation of anti-apoptosis // inferred from electronic annotation /// 0030334 // regulation of cell migration // inferred from electronic annotation /// 0030517 // negative regulation of axon extension // inferred from electronic…	0005635 // nuclear envelope // inferred from electronic annotation /// 0005783 // endoplasmic reticulum // inferred from electronic annotation /// 0030176 // integral to endoplasmic reticulum membrane // inferred from electronic annotation /// 0042995 // cell projection // inferred from electronic annotation /// 0043025 // cell soma // inferred from electronic annotation	0005515 // protein binding // inferred from electronic annotation	---	TRUE
MmugDNA.15960.1.S1_at	720.2	207.72	-3.47	-2.56	-5.24	-512.48	-8.997	0.000111	*	Mmu.6863	chr15:50197091-50197663 (+) // 100.0 //	Mannosidase, alpha, class 2B, member 2	MAN2B2	710870	---	---	---	---	TRUE
MmugDNA.15985.1.S1_s_at	1840.29	511.81	-3.6	-2.47	-5.26	-1328.48	-4.511	0.014453	*	Mmu.11862	chr14:10437638-10438434 (-) // 99.66 //	OTU domain, ubiquitin aldehyde binding 1	OTUB1	717989	---	---	---	---	TRUE
MmugDNA.15996.1.S1_s_at	10002.6	466.18	-21.46	-16.65	-29.81	-9536.38	-23.486	0.000101	*	Mmu.4322	chr6:122929220-122929553 (+) // 69.85 // /// chr6:36908553-36908889 (+) // 69.54 // /// chr8:61173558-61173888 (+) // 69.23 // /// chr12:95580188-95584219 (+) // 82.46 // /// chr13:108147493-108147829 (+) // 70.46 // /// chrX:17504782-17505115 (+) // 69.85 // /// chr14:23895729-23896065 (+) // 69.54 //	hypothetical protein LOC693785 /// hypothetical protein LOC694887 /// hypothetical protein LOC698256 /// similar to prothymosin, alpha (gene sequence 28) /// hypothetical protein LOC712404 /// hypothetical protein LOC712553	LOC693785 /// LOC694887 /// LOC698256 /// LOC702864 /// LOC712404 /// LOC712553	693785 /// 694887 /// 698256 /// 702864 /// 712404 /// 712553	---	---	---	---	TRUE
MmugDNA.16002.1.S1_at	333.98	1008.6	3.02	2.09	4.71	674.62	4.751	0.006178	*	Mmu.17112	chr20:1774000-1774577 (+) // 99.63 //	nucleotide binding protein 2 (MinD homolog, E. coli)	NUBP2	702962	---	---	---	---	TRUE
MmugDNA.16024.1.S1_at	2769.97	945.67	-2.93	-2.39	-3.73	-1824.31	-11.321	3.1e-05	*	---	chr19:2125708-2125866 (-) // 56.04 //	similar to U6 snRNA-associated Sm-like protein LSm7	LOC717609	717609	---	---	---	---	TRUE
MmugDNA.16027.1.S1_at	594.14	19.6	-30.31	-16.76	-83.76	-574.54	-5.656	0.010624	*	Mmu.7190	chr19:56187302-56187833 (-) // 99.81 //	Adaptor-related protein complex 3, beta 1 subunit	AP3B1	708754	---	0005643 // nuclear pore // inferred from electronic annotation	0017056 // structural constituent of nuclear pore // inferred from electronic annotation	---	TRUE
MmugDNA.16040.1.S1_at	64.78	262	4.04	2.41	6.5	197.23	3.363	0.038538	*	Mmu.1868	chr6:115940246-115940817 (+) // 100.0 //	similar to tumor necrosis factor, alpha-induced protein 8	LOC700778	700778	---	---	---	---	TRUE
MmugDNA.1605.1.S1_at	136.28	416.98	3.06	2.22	4.17	280.7	4.627	0.013295	*	---	---	---	---	---	---	---	---	---	TRUE
MmugDNA.1607.1.S1_at	577.08	124.62	-4.63	-2.73	-7.38	-452.45	-3.402	0.039046	*	---	chr9:13919040-13919613 (-) // 99.48 //	---	---	---	---	---	---	---	TRUE
MmugDNA.16071.1.S1_at	2210.1	265.95	-8.31	-6.32	-11.15	-1944.15	-8.367	0.002993	*	Mmu.12185	chr19:546585-547179 (+) // 99.81 //	polypyrimidine tract binding protein 1	PTBP1	703430	---	---	---	---	TRUE
MmugDNA.16093.1.S1_at	137.27	6.66	-20.63	-8.05	-100000000	-130.62	-3.555	0.036238	*	Mmu.11582	chr20:14939828-14942881 (+) // 99.77 //	similar to Tif-IA CG3278-PA	LOC713500	713500	---	---	---	---	TRUE
MmugDNA.16119.1.S1_at	197.87	36.94	-5.36	-4.08	-7.07	-160.93	-7.021	0.004644	*	---	chr1:42503301-42503535 (-) // 100.0 //	similar to hairy/enhancer-of-split related with YRPW motif-like	LOC716117	716117	---	---	---	---	TRUE
MmugDNA.16138.1.S1_at	299.59	22.32	-13.42	-9.3	-22.65	-277.27	-11.102	0.001007	*	Mmu.13133	chr3:44934894-44935545 (-) // 77.1 //	zinc finger protein 12	ZNF12	705346	---	---	---	---	TRUE
MmugDNA.16152.1.S1_at	427.09	37.86	-11.28	-6.97	-21.15	-389.24	-5.596	0.010033	*	Mmu.9703	chr2:137137928-137141809 (-) // 99.64 //	selenoprotein T	SELT	710572	---	---	---	---	TRUE
MmugDNA.16187.1.S1_at	941.19	347.84	-2.71	-2.24	-3.38	-593.35	-10.498	4.4e-05	*	Mmu.15350	chr20:3783011-3788893 (-) // 97.12 //	TNF receptor-associated protein 1	TRAP1	706234	---	---	---	---	TRUE
MmugDNA.16215.1.S1_at	1782.3	527.99	-3.38	-2.51	-4.5	-1254.31	-5.2	0.009981	*	Mmu.8879	chr5:165738406-165738777 (+) // 100.0 //	similar to polymerase (RNA) III (DNA directed) polypeptide K	POLR3K	697361	---	---	---	---	TRUE
MmugDNA.16221.1.S1_at	1153.84	93.63	-12.32	-8.14	-19.72	-1060.2	-5.911	0.009053	*	Mmu.1720	chr6:60122064-60124464 (-) // 89.58 //	Similar to small acidic protein	LOC697690	697690	0000154 // rRNA modification // inferred from electronic annotation /// 0006364 // rRNA processing // inferred from electronic annotation	0005634 // nucleus // inferred from electronic annotation /// 0005730 // nucleolus // inferred from electronic annotation	0000179 // rRNA (adenine-N6,N6-)-dimethyltransferase activity // inferred from electronic annotation /// 0003723 // RNA binding // inferred from electronic annotation /// 0008168 // methyltransferase activity // inferred from electronic annotation /// 0008649 // rRNA methyltransferase activity // inferred from electronic annotation /// 0016433 // rRNA (adenine) methyltransferase activity // infer…	---	TRUE
MmugDNA.16229.1.S1_at	534.72	44.28	-12.07	-8.05	-19.08	-490.44	-6.004	0.008643	*	Mmu.4302	chr1:46531915-46533311 (+) // 99.67 //	protein tyrosine phosphatase, receptor type, F	PTPRF	701160	---	---	---	---	TRUE
MmugDNA.1624.1.S1_at	77.17	259.78	3.37	2.55	4.52	182.62	6.121	0.004319	*	---	chr14:38089012-38089580 (+) // 22.54 //	---	---	---	0006508 // proteolysis // traceable author statement /// 0016567 // protein ubiquitination // non-traceable author statement /// 0019941 // modification-dependent protein catabolic process // inferred from electronic annotation	0000151 // ubiquitin ligase complex // non-traceable author statement	0004842 // ubiquitin-protein ligase activity // traceable author statement /// 0004842 // ubiquitin-protein ligase activity // non-traceable author statement	---	TRUE
MmugDNA.16338.1.S1_at	2818.9	297.25	-9.48	-7.3	-13.32	-2521.65	-18.582	5.2e-05	*	Mmu.13003	chr1:21992507-21998381 (-) // 80.03 //	Similar to Zinc finger protein 432	LOC723282	723282	---	---	---	---	TRUE
MmugDNA.16363.1.S1_at	345.64	77.49	-4.46	-3.06	-7.84	-268.14	-8.608	0.000158	*	Mmu.17131	chr15:9840450-9841626 (+) // 99.55 //	SH3-domain GRB2-like endophilin B2	SH3GLB2	716994	---	---	---	---	TRUE
MmugDNA.16414.1.S1_at	148.4	41.89	-3.54	-2.09	-5.66	-106.51	-3.113	0.046379	*	Mmu.15046	chr1:185553514-185568107 (+) // 99.48 //	similar to N2,N2-dimethylguanosine tRNA methyltransferase-like	LOC714319	714319	0007610 // behavior // inferred from electronic annotation /// 0008033 // tRNA processing // inferred from electronic annotation	0005622 // intracellular // inferred from electronic annotation	0003723 // RNA binding // inferred from electronic annotation /// 0004809 // tRNA (guanine-N2-)-methyltransferase activity // inferred from electronic annotation /// 0008270 // zinc ion binding // inferred from electronic annotation /// 0046872 // metal ion binding // inferred from electronic annotation	---	TRUE
MmugDNA.16453.1.S1_at	261.78	85.81	-3.05	-2.01	-4.31	-175.98	-3.421	0.037498	*	Mmu.6518	chr5:96571124-96571335 (+) // 100.0 //	similar to ATP-dependent RNA helicase DDX3X (DEAD box protein 3, X-chromosomal) (DEAD box RNA helicase DEAD3) (mDEAD3) (Embryonic RNA helicase) (D1Pas1-related sequence 2)	LOC713083	713083	---	---	---	---	TRUE
MmugDNA.16453.1.S1_s_at	365.95	45.69	-8.01	-4.61	-12.59	-320.26	-3.614	0.035597	*	Mmu.6518	chr5:96571124-96571335 (+) // 100.0 //	similar to ATP-dependent RNA helicase DDX3X (DEAD box protein 3, X-chromosomal) (DEAD box RNA helicase DEAD3) (mDEAD3) (Embryonic RNA helicase) (D1Pas1-related sequence 2)	LOC713083	713083	---	---	---	---	TRUE
MmugDNA.16484.1.S1_at	39	362.01	9.28	5.15	21.71	323.01	4.501	0.017705	*	Mmu.4084	chr8:143699070-143699642 (+) // 100.0 //	DENN/MADD domain containing 3	DENND3	693759	---	---	---	---	TRUE
MmugDNA.16487.1.S1_at	1231.58	155.2	-7.94	-6.44	-9.85	-1076.38	-10.592	0.001468	*	Mmu.4853	chr17:53202993-53204901 (-) // 99.62 //	DIS3 mitotic control homolog (S. cerevisiae)	DIS3	694048	---	---	---	---	TRUE
MmugDNA.16498.1.S1_at	227.96	12.34	-18.48	-9.17	-86.5	-215.63	-4.804	0.01587	*	Mmu.10512	chr8:19738055-19738631 (+) // 56.42 //	integrator complex subunit 10	INTS10	705240	---	0005634 // nucleus // inferred from electronic annotation	---	---	TRUE
MmugDNA.16547.1.S1_at	476.19	112.51	-4.23	-3.2	-5.55	-363.68	-6.112	0.006817	*	Mmu.8659	chr20:87395799-87396371 (-) // 100.0 //	ankyrin repeat domain 11	ANKRD11	698722	---	---	---	---	TRUE
MmugDNA.16580.1.S1_at	167.08	33.46	-4.99	-2.91	-13.67	-133.62	-5.623	0.002297	*	---	chr19:39104194-39104790 (+) // 99.5 //	programmed cell death 5	PDCD5	702277	---	---	---	---	TRUE
MmugDNA.16581.1.S1_at	4246.05	1613.61	-2.63	-2.24	-3.17	-2632.45	-12.203	2e-05	*	Mmu.8957	chr1:97917839-97918410 (-) // 100.0 //	Similar to discs large homolog 7	LOC696772	696772	0031032 // actomyosin structure organization // inferred from electronic annotation	---	0003779 // actin binding // inferred from electronic annotation	---	TRUE
MmugDNA.16609.1.S1_at	109.3	305.01	2.79	2.06	3.86	195.71	5.034	0.006569	*	---	---	---	---	---	---	---	---	---	TRUE
MmugDNA.16640.1.S1_at	124.56	14.07	-8.86	-5.31	-19.9	-110.5	-6.069	0.006096	*	---	chr1:203505544-203506275 (+) // 81.93 //	---	---	---	---	---	---	---	TRUE
MmugDNA.16663.1.S1_at	243.09	41.88	-5.8	-2.9	-25.63	-201.21	-3.932	0.017049	*	---	chr2:87912282-87913342 (+) // 98.78 //	collagen, type VII, alpha 1	COL7A1	709354	---	---	---	---	TRUE
MmugDNA.16694.1.S1_at	805.02	339.46	-2.37	-2.04	-2.81	-465.56	-10.774	3.8e-05	*	---	chr14:65727110-65727681 (+) // 100.0 //	ADP-ribosylation factor interacting protein 2	ARFIP2	710929	---	---	---	---	TRUE
MmugDNA.16697.1.S1_at	412.37	152.93	-2.7	-2.12	-3.33	-259.44	-5.122	0.012223	*	---	chr13:69890608-69891344 (-) // 91.76 //	hypothetical protein LOC708047	LOC708047	708047	---	---	---	---	TRUE
MmugDNA.16734.1.S1_at	631.93	179.23	-3.53	-2.47	-5.06	-452.7	-4.645	0.013194	*	---	chr14:39696915-39697490 (+) // 100.0 //	---	---	---	---	---	---	---	TRUE
MmugDNA.16824.1.S1_at	67.27	215.98	3.21	2.31	4.42	148.71	4.625	0.013728	*	---	chr12:82924623-82925020 (-) // 100.0 //	---	---	---	---	---	---	---	TRUE
MmugDNA.16840.1.S1_at	146.89	395.67	2.69	2.02	3.66	248.79	5.166	0.005641	*	---	chr3:1203388-1214216 (+) // 99.82 //	similar to Folate transporter 1 (Solute carrier family 19 member 1) (Placental folate transporter) (FOLT) (Reduced folate carrier protein) (RFC) (Intestinal folate carrier) (IFC-1)	LOC721917	721917	---	---	---	---	TRUE
MmugDNA.16848.1.S1_s_at	549.43	217.92	-2.52	-2.15	-3.02	-331.51	-11.613	2.6e-05	*	---	chr10:660741-661581 (-) // 99.81 //	similar to regulator of telomere elongation helicase 1	LOC719519	719519	---	---	---	---	TRUE
MmugDNA.16862.1.S1_at	860.84	220.91	-3.9	-3.17	-4.85	-639.93	-9.119	0.001178	*	Mmu.2588	chr4:42907996-42908660 (+) // 98.92 //	similar to testis intracellular mediator protein	LOC698107	698107	---	---	---	---	TRUE
MmugDNA.16903.1.S1_at	2009.03	635.4	-3.16	-2.64	-3.79	-1373.63	-8.708	0.001383	*	---	chr19:51316371-51316941 (+) // 100.0 //	---	---	---	0002860 // positive regulation of natural killer cell mediated cytotoxicity directed against tumor cell target // inferred from mutant phenotype /// 0002891 // positive regulation of immunoglobulin mediated immune response // inferred from mutant phenotype /// 0007155 // cell adhesion // inferred from electronic annotation /// 0007156 // homophilic cell adhesion // inferred from electronic annota…	0005886 // plasma membrane // inferred from electronic annotation /// 0005886 // plasma membrane // traceable author statement /// 0005911 // cell-cell junction // inferred from electronic annotation /// 0005911 // cell-cell junction // inferred from direct assay /// 0005915 // zonula adherens // inferred from electronic annotation /// 0005915 // zonula adherens // inferred from sequence or struc…	0004872 // receptor activity // inferred from electronic annotation /// 0005515 // protein binding // inferred from electronic annotation /// 0005515 // protein binding // inferred from physical interaction /// 0015026 // coreceptor activity // traceable author statement /// 0042803 // protein homodimerization activity // inferred from electronic annotation /// 0050839 // cell adhesion molecule b…	---	TRUE
MmugDNA.16920.1.S1_at	53.2	173.11	3.25	2.09	5.39	119.91	3.855	0.018621	*	---	chr19:54659194-54661949 (+) // 99.83 //	similar to synaptogyrin 4	LOC717913	717913	---	---	---	---	TRUE
MmugDNA.16927.1.S1_at	1473.78	95.93	-15.36	-10.48	-24.87	-1377.84	-7.621	0.004261	*	Mmu.12834	chr14:57630459-57645927 (+) // 99.42 //	similar to related RAS viral (r-ras) oncogene homolog 2 (predicted)	LOC699700	699700	---	---	---	---	TRUE
MmugDNA.16955.1.S1_s_at	954.12	363.55	-2.62	-2.12	-3.33	-590.58	-7.649	0.000506	*	Mmu.14056	chr11:121804831-121805380 (-) // 100.0 //	signal peptide peptidase 3	SPPL3	700898	---	---	---	---	TRUE
MmugDNA.16962.1.S1_at	117.69	13.7	-8.59	-5.77	-14.68	-103.99	-7.47	0.003319	*	---	chr18:14570275-14570846 (-) // 100.0 //	establishment of cohesion 1 homolog 1 (S. cerevisiae)	ESCO1	698845	---	---	---	---	TRUE
MmugDNA.16985.1.S1_at	151.03	41.5	-3.64	-2.08	-6.76	-109.53	-3.192	0.038073	*	Mmu.6934	chr3:112236792-112237218 (+) // 75.33 //	ets variant gene 1	ETV1	710318	---	---	---	---	TRUE
MmugDNA.16988.1.S1_at	118.51	363.6	3.07	2.22	4.3	245.08	4.926	0.008759	*	---	chr15:99752824-99753402 (-) // 96.02 //	zinc finger and BTB domain containing 43	ZBTB43	701797	---	---	---	---	TRUE
MmugDNA.16991.1.S1_at	550.42	81.98	-6.71	-3.6	-11.64	-468.44	-3.27	0.044891	*	Mmu.7394	chr11:52741237-52741489 (-) // 100.0 //	similar to integrin alpha 7 precursor	LOC707279	707279	---	---	---	---	TRUE
MmugDNA.17001.1.S1_at	555.83	65.93	-8.43	-6.08	-12.82	-489.9	-9.626	0.001337	*	---	chr13:250492-257359 (+) // 99.43 //	---	---	---	---	---	---	---	TRUE
MmugDNA.17006.1.S1_at	782.96	253.81	-3.08	-2.34	-3.92	-529.16	-4.871	0.014419	*	Mmu.10863	chr4:30487282-30489282 (+) // 94.2 //	general transcription factor IIH, polypeptide 4, 52kDa	GTF2H4	714285	0006281 // DNA repair // inferred from electronic annotation /// 0006355 // regulation of transcription, DNA-dependent // inferred from electronic annotation	0005634 // nucleus // inferred from electronic annotation	0003702 // RNA polymerase II transcription factor activity // inferred from electronic annotation /// 0005515 // protein binding // inferred from electronic annotation	---	TRUE
MmugDNA.17010.1.S1_at	4514.68	1668.62	-2.71	-2.14	-3.62	-2846.06	-8.7	0.000145	*	Mmu.8287	chr16:72095247-72096851 (-) // 99.83 //	Similar to high-mobility group box 3	LOC701187	701187	---	---	0000166 // nucleotide binding // inferred from electronic annotation /// 0003676 // nucleic acid binding // inferred from electronic annotation	---	TRUE
MmugDNA.1703.1.S1_at	262.32	1191.71	4.54	2.63	8.65	929.39	3.673	0.026914	*	---	chr7:23823182-23823769 (-) // 95.57 //	---	---	---	---	---	---	---	TRUE
MmugDNA.17057.1.S1_at	444.29	143.38	-3.1	-2.25	-4.31	-300.91	-4.877	0.00977	*	Mmu.12983	chr8:15584375-15617067 (+) // 81.77 //	Similar to RECK protein precursor	LOC694043	694043	---	---	---	---	TRUE
MmugDNA.17057.1.S1_s_at	1530.18	528.87	-2.89	-2.42	-3.44	-1001.31	-7.454	0.003194	*	Mmu.81	chr8:15584375-15617067 (+) // 81.77 //	tumor suppressor candidate 3	TUSC3	701123	---	---	---	---	TRUE
MmugDNA.17072.1.S1_x_at	400.55	1031.32	2.57	2.04	3.15	630.77	5.002	0.013489	*	Mmu.12890	chr12:33730459-33730907 (+) // 100.0 //	similar to zinc finger protein 650	LOC710524	710524	---	---	---	---	TRUE
MmugDNA.17083.1.S1_at	949.86	2928.03	3.08	2.52	3.85	1978.16	8.808	0.000536	*	Mmu.12903	chr15:10322043-10322630 (-) // 96.25 //	similar to GLE1-like, RNA export mediator isoform 1	LOC717474	717474	---	---	---	---	TRUE
MmugDNA.17116.1.S1_at	24.7	148.97	6.03	3.26	25.75	124.27	5.77	0.002119	*	---	chr2:156246130-156246559 (+) // 65.73 //	---	---	---	---	---	---	---	TRUE
MmugDNA.17178.1.S1_at	228.96	23.81	-9.61	-6.65	-16.7	-205.15	-13.378	0.000159	*	Mmu.2096	chr13:133956404-133956985 (-) // 36.66 //	IWS1 homolog (S. cerevisiae)	IWS1	699205	---	---	---	---	TRUE
MmugDNA.172.1.S1_s_at	387.43	135.34	-2.86	-2.03	-3.96	-252.1	-4.07	0.020002	*	Mmu.1251	chr9:87538373-87546133 (+) // 99.3 //	Hypothetical protein LOC718005	LOC718005	718005	---	---	---	---	TRUE
MmugDNA.1720.1.S1_at	52.92	165.83	3.13	2.12	4.65	112.91	3.991	0.019616	*	---	chr5:75114124-75115777 (-) // 99.82 //	---	---	---	0001701 // in utero embryonic development // inferred from electronic annotation /// 0001775 // cell activation // traceable author statement /// 0006468 // protein amino acid phosphorylation // inferred from electronic annotation /// 0007169 // transmembrane receptor protein tyrosine kinase signaling pathway // inferred from electronic annotation /// 0008284 // positive regulation of cell prolif…	0005887 // integral to plasma membrane // inferred from direct assay /// 0005887 // integral to plasma membrane // inferred from electronic annotation /// 0016020 // membrane // inferred from electronic annotation /// 0016021 // integral to membrane // inferred from electronic annotation	0000166 // nucleotide binding // inferred from electronic annotation /// 0004672 // protein kinase activity // inferred from electronic annotation /// 0004713 // protein tyrosine kinase activity // inferred from electronic annotation /// 0004714 // transmembrane receptor protein tyrosine kinase activity // inferred from electronic annotation /// 0004872 // receptor activity // inferred from elect…	---	TRUE
MmugDNA.17203.1.S1_at	1844.6	571.78	-3.23	-2.7	-3.84	-1272.82	-8.461	0.001938	*	Mmu.8057	chr3:98705839-98706371 (+) // 95.3 //	hypothetical protein LOC702794	LOC702794	702794	---	---	---	---	TRUE
MmugDNA.17215.1.S1_at	28.3	688.27	24.32	8.76	100000000	659.97	6.882	0.003459	*	---	chr12:12654923-12659272 (+) // 99.65 //	kinesin family member 5C	KIF5C	693340	---	---	---	---	TRUE
MmugDNA.17225.1.S1_at	275.01	707.25	2.57	2.05	3.14	432.25	5.225	0.011259	*	Mmu.12859	chr5:161509055-161509633 (-) // 100.0 //	NIMA (never in mitosis gene a)-related kinase 1	NEK1	694345	---	---	---	---	TRUE
MmugDNA.17249.1.S1_at	419.89	73.33	-5.73	-4.03	-8.49	-346.56	-6.221	0.006029	*	Mmu.12870	chr4:28633500-28641164 (-) // 99.0 //	tripartite motif-containing 27	TRIM27	706129	---	---	---	---	TRUE
MmugDNA.1730.1.S1_at	984.03	31.18	-31.56	-17	-58.11	-952.85	-3.9	0.029815	*	Mmu.6262	chr4:4816646-4828122 (+) // 99.34 //	Similar to F-box and WD-40 domain protein 7, archipelago homolog	LOC714887	714887	---	---	---	---	TRUE
MmugDNA.17337.1.S1_at	186.05	610.22	3.28	2.42	4.77	424.17	6.735	0.001053	*	Mmu.1191	chr2:45213154-45213723 (-) // 100.0 //	zinc finger protein 148	ZNF148	715925	---	---	---	---	TRUE
MmugDNA.17362.1.S1_at	385.57	150.97	-2.55	-2.1	-3.22	-234.6	-9.752	7.8e-05	*	Mmu.12702	chr16:44199102-44199682 (-) // 89.14 //	Similar to far upstream element-binding protein	LOC707102	707102	---	---	---	---	TRUE
MmugDNA.17428.1.S1_at	147.26	32.21	-4.57	-2.65	-7.91	-115.05	-3.459	0.035193	*	---	chr11:96268160-96269147 (-) // 99.6 //	---	---	---	---	---	---	---	TRUE
MmugDNA.17433.1.S1_at	276.81	1056.41	3.82	2.93	5.04	779.59	6.839	0.003469	*	---	chr12:82289412-82289952 (-) // 100.0 //	---	---	---	0006511 // ubiquitin-dependent protein catabolic process // inferred from electronic annotation /// 0007186 // G-protein coupled receptor protein signaling pathway // inferred from electronic annotation /// 0019941 // modification-dependent protein catabolic process // inferred from electronic annotation	0005634 // nucleus // inferred from direct assay /// 0016021 // integral to membrane // inferred from electronic annotation	0004221 // ubiquitin thiolesterase activity // inferred from electronic annotation /// 0004872 // receptor activity // inferred from electronic annotation /// 0008233 // peptidase activity // inferred from electronic annotation /// 0008234 // cysteine-type peptidase activity // inferred from electronic annotation /// 0016787 // hydrolase activity // inferred from electronic annotation	---	TRUE
MmugDNA.17442.1.S1_at	94.25	405.63	4.3	2.78	6.66	311.39	4.13	0.021103	*	Mmu.12857	chr17:20206223-20206809 (-) // 100.0 //	kelch repeat and BTB (POZ) domain containing 7	KBTBD7	698337	---	---	---	---	TRUE
MmugDNA.17452.1.S1_s_at	1548.79	494.64	-3.13	-2.21	-5.16	-1054.15	-6.759	0.000541	*	Mmu.11423	chr7:168137329-168139792 (+) // 100.0 //	SIVA1, apoptosis-inducing factor	SIVA1	706688	---	---	---	---	TRUE
MmugDNA.17469.1.S1_at	2701.42	273.91	-9.86	-6.78	-17.97	-2427.5	-24.998	0	*	---	chr1:146408804-146409193 (+) // 97.2 // /// chr19:11620675-11621063 (-) // 98.73 //	translocase of inner mitochondrial membrane 8 homolog B (yeast)	TIMM8B	715327	---	---	---	---	TRUE
MmugDNA.17502.1.S1_at	101.29	517.08	5.1	3.29	9.83	415.79	6.376	0.002239	*	---	chr16:50755790-50756389 (-) // 100.0 //	---	---	---	0006337 // nucleosome disassembly // traceable author statement /// 0006357 // regulation of transcription from RNA polymerase II promoter // traceable author statement /// 0016568 // chromatin modification // inferred from electronic annotation /// 0045892 // negative regulation of transcription, DNA-dependent // inferred from direct assay	0000228 // nuclear chromosome // traceable author statement /// 0005634 // nucleus // inferred from electronic annotation /// 0005634 // nucleus // inferred from direct assay /// 0005730 // nucleolus // inferred from direct assay /// 0005882 // intermediate filament // inferred from electronic annotation /// 0016514 // SWI/SNF complex // inferred from direct assay /// 0017053 // transcriptional r…	0003677 // DNA binding // inferred from electronic annotation /// 0003682 // chromatin binding // traceable author statement /// 0003713 // transcription coactivator activity // traceable author statement /// 0005198 // structural molecule activity // inferred from electronic annotation /// 0005515 // protein binding // inferred from physical interaction /// 0008080 // N-acetyltransferase activit…	---	TRUE
MmugDNA.17525.1.S1_s_at	1576.26	401.58	-3.93	-3.02	-5.29	-1174.67	-8.086	0.001157	*	Mmu.1516	chr20:18475455-18482907 (-) // 99.47 //	glycerophosphodiester phosphodiesterase 1	GDE1	694849	---	---	---	---	TRUE
MmugDNA.17530.1.S1_at	2042.05	755.97	-2.7	-2.09	-3.46	-1286.07	-5.32	0.007758	*	Mmu.12588	chr10:16806697-16807265 (+) // 100.0 //	similar to sulfatase 2 isoform a precursor	LOC715937	715937	---	---	---	---	TRUE
MmugDNA.17558.1.S1_at	793.7	226.58	-3.5	-2.78	-4.4	-567.12	-7.009	0.00363	*	Mmu.11716	chr8:17100279-17106947 (-) // 100.0 // /// chrX:68892612-68893195 (-) // 94.25 //	CCR4-NOT transcription complex, subunit 7	CNOT7	702192	---	---	---	---	TRUE
MmugDNA.17640.1.S1_at	872.03	101.22	-8.61	-6.56	-11.98	-770.8	-11.079	0.000938	*	---	chr19:14978334-14991388 (-) // 87.1 //	A kinase (PRKA) anchor protein 8-like	AKAP8L	719202	---	---	---	---	TRUE
MmugDNA.17649.1.S1_at	160.57	14.1	-11.38	-7.31	-20.77	-146.47	-6.589	0.005963	*	Mmu.2186	chr12:37533523-37542190 (-) // 98.95 // /// chr17:69852718-69853290 (-) // 93.55 //	Sp3 transcription factor	SP3	699901	---	---	---	---	TRUE
MmugDNA.17654.1.S1_at	836.47	158.41	-5.28	-3.35	-8.36	-678.07	-4.254	0.020607	*	---	---	---	---	---	---	---	0005515 // protein binding // inferred from physical interaction	---	TRUE
MmugDNA.17659.1.S1_at	665.22	2052.11	3.08	2.43	4.02	1386.89	7.269	0.001368	*	---	chr20:65740248-65740700 (-) // 90.71 //	---	---	---	---	---	---	---	TRUE
MmugDNA.17673.1.S1_at	2250	514.78	-4.37	-2.89	-5.99	-1735.22	-3.863	0.029826	*	Mmu.3720	chr6:135350289-135351950 (+) // 99.83 // /// chr6:111724936-111725531 (-) // 90.07 //	catenin (cadherin-associated protein), alpha 1, 102kDa	CTNNA1	574385	0007155 // cell adhesion // inferred from electronic annotation	0015629 // actin cytoskeleton // inferred from electronic annotation	0005198 // structural molecule activity // inferred from electronic annotation /// 0045296 // cadherin binding // inferred from electronic annotation	---	TRUE
MmugDNA.17680.1.S1_at	1503.68	558.64	-2.69	-2.16	-3.36	-945.05	-6.191	0.004204	*	---	chr16:43447242-43447745 (+) // 57.46 //	---	---	---	---	---	---	---	TRUE
MmugDNA.17708.1.S1_at	270.68	80.47	-3.36	-2.44	-4.84	-190.21	-5.561	0.004886	*	Mmu.1118	chr1:190815420-190816005 (-) // 100.0 //	Toll-like receptor adaptor molecule 2	TICAM2	696269	0007165 // signal transduction // inferred from electronic annotation /// 0045087 // innate immune response // inferred from electronic annotation	0031224 // intrinsic to membrane // inferred from electronic annotation	0004888 // transmembrane receptor activity // inferred from electronic annotation	---	TRUE
MmugDNA.17726.1.S1_x_at	297.54	64.8	-4.59	-2.83	-7.38	-232.74	-3.829	0.027002	*	Mmu.9117	chr8:50568812-50590280 (+) // 90.06 // /// chr1:14381330-14381967 (-) // 99.1 //	Similar to 60S ribosomal protein L23a	LOC695773	695773	---	---	---	---	TRUE
MmugDNA.17837.1.S1_at	191.38	35.54	-5.39	-3.17	-16.75	-155.84	-8.18	0.000212	*	---	chr6:12160299-12160743 (+) // 98.65 //	---	---	---	---	---	---	---	TRUE
MmugDNA.17851.1.S1_at	1000.2	297.09	-3.37	-2.52	-4.89	-703.1	-8.266	0.000198	*	Mmu.2038	chr15:69869583-69870034 (-) // 100.0 // /// chr20:22082619-22092990 (-) // 93.79 //	NADH dehydrogenase (ubiquinone) 1, alpha/beta subcomplex, 1, 8kDa	NDUFAB1	715222	---	---	---	---	TRUE
MmugDNA.1786.1.S1_at	73.49	298.46	4.06	2.89	5.87	224.98	5.5	0.007422	*	---	chr17:25578353-25578941 (+) // 90.65 //	---	---	---	---	---	---	---	TRUE
MmugDNA.17868.1.S1_at	2993.68	292.24	-10.24	-6.66	-19.47	-2701.44	-8.121	0.002451	*	Mmu.12819	chr17:55829603-55830306 (+) // 97.73 // /// chr3:99143187-99143879 (-) // 95.45 // /// chr5:112455128-112462172 (-) // 99.48 //	similar to Mitotic spindle assembly checkpoint protein MAD2A (MAD2-like 1) (HsMAD2)	LOC708574	708574	0007067 // mitosis // inferred from electronic annotation	---	---	---	TRUE
MmugDNA.1787.1.S1_at	163.98	52	-3.15	-2.06	-4.99	-111.98	-3.854	0.019639	*	Mmu.15114	chr1:115683323-115684127 (+) // 99.51 //	Mov10, Moloney leukemia virus 10, homolog (mouse)	MOV10	705910	---	---	---	---	TRUE
MmugDNA.1792.1.S1_at	816.46	122.64	-6.66	-3.95	-10.02	-693.82	-3.616	0.035498	*	Mmu.1983	chr1:132732602-132740743 (-) // 99.76 //	similar to Protein C1orf43 (Hepatitis C virus NS5A-transactivated protein 4) (Protein NICE-3) (S863-3)	LOC716453	716453	---	---	---	---	TRUE
MmugDNA.17970.1.S1_at	747.23	137.79	-5.42	-3.3	-11.01	-609.44	-4.992	0.008844	*	Mmu.8998	chr20:622960-624202 (-) // 99.42 //	similar to CG18661-PA	LOC696495	696495	---	---	---	---	TRUE
MmugDNA.18017.1.S1_at	2319.43	165.2	-14.04	-7.47	-22.32	-2154.22	-3.391	0.042569	*	Mmu.4220	chr12:105262395-105271198 (+) // 99.6 //	septin 2	2010-09-02	717682	---	---	---	---	TRUE
MmugDNA.18080.1.S1_at	233.8	78.32	-2.99	-2.01	-4.35	-155.48	-3.73	0.025488	*	---	chr8:69816774-69822059 (+) // 99.66 //	centrosome and spindle pole associated protein 1	CSPP1	704476	---	---	---	---	TRUE
MmugDNA.18106.1.S1_at	511.53	18.83	-27.17	-13.12	-93.33	-492.7	-4.035	0.026944	*	Mmu.13511	chr1:99855003-99862449 (+) // 99.5 //	similar to polypyrimidine tract binding protein 2	LOC710101	710101	---	---	---	---	TRUE
MmugDNA.18137.1.S1_at	83.32	303.49	3.64	2.39	5.5	220.17	3.968	0.022491	*	---	chr2:93972786-93973070 (+) // 28.37 //	---	---	---	---	---	---	---	TRUE
MmugDNA.18216.1.S1_at	254.49	844.92	3.32	2.31	4.91	590.43	4.684	0.010575	*	Mmu.12176	chr15:34805493-34806061 (-) // 100.0 //	similar to zinc finger protein 189 isoform 1	LOC713873	713873	---	---	---	---	TRUE
MmugDNA.18217.1.S1_at	3777.3	120.4	-31.37	-20.38	-60.45	-3656.89	-9.403	0.002388	*	---	chr18:54961953-54962541 (-) // 99.83 //	---	---	---	---	---	---	---	TRUE
MmugDNA.18237.1.S1_at	263.46	778.5	2.95	2.19	4.06	515.04	5.268	0.006238	*	Mmu.11741	chr15:13479725-13480293 (-) // 48.81 //	Similar to peroxisomal short-chain alcohol dehydrogenase	LOC714613	714613	---	---	---	---	TRUE
MmugDNA.18262.1.S1_at	196.39	17.43	-11.27	-6.57	-18.97	-178.96	-4.089	0.025748	*	Mmu.14566	chr7:128055833-128063217 (+) // 98.31 //	similar to farnesyltransferase, CAAX box, beta	LOC708129	708129	---	---	---	---	TRUE
MmugDNA.18291.1.S1_at	425.24	54.11	-7.86	-5.16	-11.84	-371.13	-4.881	0.015384	*	Mmu.13767	chr1:197910029-197911015 (+) // 99.65 //	TIP41, TOR signaling pathway regulator-like (S. cerevisiae)	TIPRL	699058	---	---	---	---	TRUE
MmugDNA.18297.1.S1_at	141.42	436.65	3.09	2.34	4.3	295.23	7.064	0.000775	*	---	chr7:27447026-27447577 (-) // 100.0 //	---	---	---	0006366 // transcription from RNA polymerase II promoter // traceable author statement /// 0007165 // signal transduction // non-traceable author statement /// 0030182 // neuron differentiation // inferred from electronic annotation	0005634 // nucleus // inferred from direct assay /// 0005634 // nucleus // inferred from electronic annotation /// 0005730 // nucleolus // inferred from direct assay /// 0005737 // cytoplasm // inferred from direct assay /// 0005737 // cytoplasm // inferred from electronic annotation /// 0008180 // signalosome // inferred from direct assay /// 0008180 // signalosome // inferred from electronic an…	0004871 // signal transducer activity // non-traceable author statement /// 0005515 // protein binding // inferred from physical interaction /// 0005515 // protein binding // traceable author statement /// 0016564 // transcription repressor activity // inferred from electronic annotation	---	TRUE
MmugDNA.18308.1.S1_at	902.17	229.02	-3.94	-3.1	-5.09	-673.15	-7.826	0.00207	*	---	chr19:51315839-51316402 (+) // 82.61 //	---	---	---	---	---	---	---	TRUE
MmugDNA.18327.1.S1_at	546.74	115.76	-4.72	-3.28	-6.57	-430.98	-4.712	0.016243	*	Mmu.15727	chr14:94392386-94392806 (-) // 100.0 //	myotubularin related protein 2	MTMR2	699703	0016311 // dephosphorylation // inferred from electronic annotation	---	0016791 // phosphatase activity // inferred from electronic annotation	---	TRUE
MmugDNA.18334.1.S1_at	891.78	234.41	-3.8	-2.24	-6.38	-657.37	-3.281	0.03904	*	---	chr2:42424474-42424902 (-) // 100.0 //	---	---	---	---	---	---	---	TRUE
MmugDNA.18361.1.S1_s_at	158.82	29.67	-5.35	-2.87	-10.2	-129.15	-3.255	0.042507	*	Mmu.3093	chr1:204566945-204567663 (+) // 100.0 //	similar to RAB GTPase activating protein 1-like isoform A	RABGAP1L	708179	---	---	---	---	TRUE
MmugDNA.18371.1.S1_at	122.66	15.71	-7.81	-5.36	-13.15	-106.95	-8.71	0.001485	*	Mmu.1995	chr7:128077201-128077798 (-) // 99.83 //	similar to MAX protein isoform c	MAX	708228	---	---	---	---	TRUE
MmugDNA.18404.1.S1_at	1060.23	333.07	-3.18	-2.5	-4.32	-727.17	-10.617	4.9e-05	*	Mmu.14295	chr3:46606949-46608498 (-) // 99.78 //	similar to 28 kDa heat- and acid-stable phosphoprotein (PDGF-associated protein) (PAP) (PDGFA-associated protein 1) (PAP1)	LOC707779	707779	---	---	---	---	TRUE
MmugDNA.18437.1.S1_at	177.48	32	-5.55	-3.75	-9.73	-145.48	-7.797	0.001024	*	---	chr9:97251656-97259731 (+) // 99.65 //	similar to phosphatidylinositol 4-kinase type II	PI4K2A	707201	---	---	---	---	TRUE
MmugDNA.18456.1.S1_at	134.66	430.69	3.2	2.35	4.39	296.03	5.19	0.008116	*	---	chr14:105916672-105917198 (-) // 100.0 //	---	---	---	---	---	---	---	TRUE
MmugDNA.18460.1.S1_at	277.93	39	-7.13	-4.8	-13.19	-238.93	-11.295	0.000109	*	Mmu.2606	chr1:163630979-163631568 (-) // 89.13 //	mitogen-activated protein kinase-activated protein kinase 2	MAPKAPK2	695044	---	---	---	---	TRUE
MmugDNA.185.1.S1_at	736.04	298.62	-2.46	-2.01	-3.01	-437.42	-6.278	0.003774	*	---	chr2:51297279-51297844 (-) // 100.0 //	myotubularin related protein 14	MTMR14	703936	---	---	---	---	TRUE
MmugDNA.18568.1.S1_s_at	441.67	143.92	-3.07	-2.46	-3.94	-297.75	-8.131	0.000649	*	Mmu.8760	chr11:121092086-121092446 (+) // 91.11 //	similar to coiled-coil domain containing 64	LOC698147	698147	---	---	---	---	TRUE
MmugDNA.18580.1.S1_at	1871.27	713.16	-2.62	-2.01	-3.36	-1158.11	-4.809	0.012249	*	Mmu.9104	chr14:73595012-73595595 (+) // 100.0 // /// chr11:31360115-31372788 (-) // 94.17 //	similar to Protein FAM60A (Tera protein)	LOC695854	695854	---	---	---	---	TRUE
MmugDNA.18583.1.S1_at	166.13	551.47	3.32	2.15	5.78	385.34	4.318	0.009716	*	Mmu.7906	chr1:9544628-9545180 (-) // 43.3 //	similar to K09B11.2	LOC703850	703850	---	---	---	---	TRUE
MmugDNA.18588.1.S1_at	173.11	60.86	-2.84	-2.15	-3.83	-112.25	-5.405	0.005476	*	---	chr3:158497328-158497676 (+) // 100.0 //	inhibitor of growth family, member 3	ING3	694005	---	---	---	---	TRUE
MmugDNA.18594.1.S1_at	2892.9	354.64	-8.16	-6.17	-11.71	-2538.26	-14.316	0.000169	*	Mmu.2557	chr8:102673970-102675852 (+) // 94.62 // /// chr2:23556527-23556806 (+) // 100.0 //	polymerase (RNA) II (DNA directed) polypeptide K, 7.0kDa	POLR2K	708464	---	---	---	---	TRUE
MmugDNA.18618.1.S1_at	347.65	101.1	-3.44	-2.1	-6.73	-246.55	-3.92	0.01375	*	Mmu.9096	chr7:117959354-117962264 (-) // 100.0 //	WD repeat and HMG-box DNA binding protein 1	WDHD1	695910	---	---	---	---	TRUE
MmugDNA.18644.1.S1_at	398.24	82.26	-4.84	-3.45	-7.54	-315.97	-7.822	0.001092	*	---	chr8:22568308-22568956 (+) // 99.28 //	similar to p30 DBC protein	LOC716288	716288	---	---	---	---	TRUE
MmugDNA.18653.1.S1_at	129.56	23.28	-5.57	-2.98	-9.84	-106.28	-3.161	0.04766	*	---	chr1:47884864-47885429 (+) // 62.98 // /// chr7:83019013-83021290 (-) // 68.77 //	cyclin B1 interacting protein 1	CCNB1IP1	703502	---	---	---	---	TRUE
MmugDNA.18714.1.S1_at	151.01	22.99	-6.57	-3.66	-11.54	-128.02	-3.517	0.03661	*	---	chr4:112209080-112230863 (-) // 83.33 //	---	---	---	---	---	---	---	TRUE
MmugDNA.18740.1.S1_at	1524.82	427.24	-3.57	-2.48	-5.49	-1097.58	-5.223	0.006018	*	Mmu.11196	chr3:153858578-153859149 (+) // 100.0 //	Similar to neuromedin S	LOC710021	710021	---	---	---	---	TRUE
MmugDNA.18740.1.S1_s_at	1041.02	266.09	-3.91	-2.78	-5.8	-774.92	-5.812	0.004814	*	Mmu.11196	chr3:153858578-153859149 (+) // 100.0 //	Similar to neuromedin S	LOC710021	710021	---	---	---	---	TRUE
MmugDNA.18775.1.S1_at	145.86	7.7	-18.93	-8.27	-56.73	-138.16	-3.187	0.049173	*	Mmu.15883	chr13:10509716-10515596 (+) // 98.59 //	similar to hippocalcin-like 1	LOC695395	695395	---	---	---	---	TRUE
MmugDNA.18785.1.S1_at	5969.67	848.63	-7.03	-4.83	-10.57	-5121.04	-5.768	0.008816	*	---	chr9:131635955-131641910 (-) // 99.11 //	---	---	---	---	---	---	---	TRUE
MmugDNA.18786.1.S1_at	537.71	137.18	-3.92	-2.75	-6.09	-400.53	-6.044	0.00311	*	---	chr2:84271028-84318078 (+) // 99.77 //	similar to WD repeat domain 51A	LOC698157	698157	---	---	---	---	TRUE
MmugDNA.18815.1.S1_at	230.19	24.02	-9.58	-7.19	-13.9	-206.17	-13.511	0.000356	*	Mmu.10106	chr18:29059702-29063075 (-) // 85.88 //	similar to solute carrier family 39 (zinc transporter), member 6	LOC709313	709313	---	---	---	---	TRUE
MmugDNA.18828.1.S1_at	5110.56	1600.17	-3.19	-2.03	-5.49	-3510.4	-3.869	0.016354	*	Mmu.2803	chr19:55959375-55961571 (+) // 60.65 //	similar to heterogeneous nuclear ribonucleoproteins methyltransferase-like 2	LOC719419	719419	---	---	---	---	TRUE
MmugDNA.18836.1.S1_at	217.67	1091.23	5.01	3.64	7.78	873.56	10.532	0.0001	*	---	---	---	---	---	---	---	---	---	TRUE
MmugDNA.18865.1.S1_at	222.6	44.37	-5.02	-2.64	-45.16	-178.23	-6.732	0.002023	*	Mmu.5874	chr10:73059567-73060086 (+) // 83.06 //	similar to EMI domain containing 1	LOC717414	717414	---	---	---	---	TRUE
MmugDNA.18872.1.S1_at	772.18	2240.23	2.9	2.19	4.16	1468.05	7.627	0.000267	*	Mmu.6079	chr16:30994168-30994740 (+) // 100.0 //	similar to adaptor-related protein complex 2, beta 1 subunit	LOC716094	716094	---	---	---	---	TRUE
MmugDNA.18889.1.S1_s_at	467.56	24.79	-18.86	-8.94	-45.22	-442.76	-3.404	0.041825	*	Mmu.11309	chr3:48440782-48443299 (+) // 79.07 //	similar to AP-1 complex subunit sigma-1A	LOC719569	719569	---	---	---	---	TRUE
MmugDNA.18896.1.S1_at	410.75	1187.44	2.89	2.38	3.58	776.69	9.203	0.00027	*	---	chr2:103753631-103754203 (+) // 100.0 //	---	---	---	---	---	---	---	TRUE
MmugDNA.18916.1.S1_at	1650.46	326.36	-5.06	-3.67	-7.32	-1324.09	-6.914	0.003494	*	---	chr6:138574354-138574923 (+) // 94.55 //	---	---	---	---	---	---	---	TRUE
MmugDNA.18916.1.S1_s_at	2410.01	529.98	-4.55	-3.44	-6.11	-1880.02	-6.959	0.003865	*	---	chr6:138574354-138574923 (+) // 94.55 //	---	---	---	---	---	---	---	TRUE
MmugDNA.18951.1.S1_at	79.82	216.74	2.72	2.01	3.96	136.91	5.957	0.001147	*	Mmu.15412	chr19:46676627-46677198 (-) // 100.0 //	chromosome 19 open reading frame 47 ortholog	C19H19orf47	701191	---	---	---	---	TRUE
MmugDNA.18980.1.S1_at	187.06	39.38	-4.75	-2.99	-7.97	-147.68	-4.294	0.017844	*	---	chr7:64639747-64641925 (+) // 99.04 //	---	---	---	0007165 // signal transduction // traceable author statement /// 0007218 // neuropeptide signaling pathway // inferred from electronic annotation /// 0007267 // cell-cell signaling // traceable author statement	0005576 // extracellular region // inferred from electronic annotation /// 0005625 // soluble fraction // traceable author statement	0005179 // hormone activity // traceable author statement	---	TRUE
MmugDNA.18982.1.S1_s_at	3445.25	769.28	-4.48	-2.81	-9.89	-2675.96	-6.6	0.0007	*	Mmu.2394	chr14:8931069-8931666 (-) // 55.78 //	---	---	---	---	---	---	---	TRUE
MmugDNA.19048.1.S1_at	2515.31	585.86	-4.29	-3.27	-6.21	-1929.46	-13.903	1.3e-05	*	Mmu.5790	chr5:53603126-53613600 (+) // 98.99 // /// chr8:26528965-26529553 (-) // 92.29 //	similar to SDA1 domain containing 1	LOC717921	717921	---	---	---	---	TRUE
MmugDNA.1905.1.S1_at	650.98	114.7	-5.68	-3.26	-9.06	-536.28	-3.408	0.040289	*	Mmu.611	chr6:140582917-140589730 (-) // 99.67 //	similar to smooth muscle cell associated protein 5	LOC706656	706656	0006810 // transport // inferred from electronic annotation /// 0015031 // protein transport // inferred from electronic annotation /// 0016192 // vesicle-mediated transport // inferred from electronic annotation	0005783 // endoplasmic reticulum // inferred from electronic annotation /// 0005794 // Golgi apparatus // inferred from electronic annotation /// 0016020 // membrane // inferred from electronic annotation /// 0016021 // integral to membrane // inferred from electronic annotation /// 0030134 // ER to Golgi transport vesicle // inferred from electronic annotation /// 0031410 // cytoplasmic vesicle …	---	---	TRUE
MmugDNA.19062.1.S1_at	1430.65	261.51	-5.47	-3.34	-10.24	-1169.14	-4.57	0.014121	*	Mmu.10211	chr4:19833900-19835411 (+) // 90.92 //	inhibitor of DNA binding 4, dominant negative helix-loop-helix protein	ID4	705825	---	---	---	---	TRUE
MmugDNA.19079.1.S1_s_at	433.31	88.7	-4.89	-3.45	-6.84	-344.61	-5.19	0.01176	*	---	chr2:42425107-42426035 (-) // 99.13 //	---	---	---	---	---	---	---	TRUE
MmugDNA.19100.1.S1_at	80.54	261.88	3.25	2.36	4.52	181.34	5.02	0.009258	*	---	chr5:138408469-138409045 (-) // 94.79 //	solute carrier family 10 (sodium/bile acid cotransporter family), member 7	SLC10A7	703452	---	---	---	---	TRUE
MmugDNA.19111.1.S1_at	5506.89	579.54	-9.5	-6.87	-15.22	-4927.34	-19.336	8e-06	*	Mmu.10509	chr12:80466536-80469061 (+) // 100.0 //	insulin-like growth factor binding protein 2, 36kDa	IGFBP2	696214	---	---	---	---	TRUE
MmugDNA.19132.1.S1_at	52.01	246.54	4.74	3.02	7.95	194.53	4.519	0.014717	*	---	chr10:610696-611298 (+) // 100.0 //	zinc finger and BTB domain containing 46	ZBTB46	695166	---	---	---	---	TRUE
MmugDNA.19145.1.S1_at	62	240.19	3.87	2.59	5.91	178.19	4.431	0.015318	*	Mmu.14622	chr2:101143885-101144464 (+) // 81.17 //	similar to lipase, member H precursor	LIPH	701743	---	---	---	---	TRUE
MmugDNA.19158.1.S1_at	1678.05	439.47	-3.82	-2.97	-4.84	-1238.58	-6.172	0.006864	*	---	chr5:53778330-53785638 (-) // 99.31 //	---	---	---	---	---	---	---	TRUE
MmugDNA.19166.1.S1_at	1796.79	584.98	-3.07	-2.22	-4.81	-1211.81	-7.316	0.000379	*	Mmu.1283	chr10:84860873-84883748 (+) // 96.54 // /// chr12:102469720-102470182 (-) // 99.78 //	similar to ring-box 1	LOC708350	708350	---	---	---	---	TRUE
MmugDNA.19230.1.S1_s_at	1390.8	411.54	-3.38	-2.72	-4.34	-979.25	-9.663	0.000229	*	Mmu.1422	chr19:4537325-4539441 (-) // 100.0 //	similar to chromosome 19 open reading frame 10	C19H19orf10	695477	---	---	---	---	TRUE
MmugDNA.19259.1.S1_at	102.23	345.27	3.38	2.38	4.47	243.04	4.084	0.024909	*	Mmu.15632	chr16:3583515-3584115 (-) // 100.0 //	similar to calcium/calmodulin-dependent protein kinase 1 alpha isoform a	LOC707562	707562	---	---	---	---	TRUE
MmugDNA.19260.1.S1_at	3074.78	140.13	-21.94	-12.1	-45.3	-2934.66	-4.355	0.022025	*	---	chr14:8925216-8925534 (-) // 100.0 //	---	---	---	---	---	---	---	TRUE
MmugDNA.19264.1.S1_at	4594.07	1415.34	-3.25	-2.54	-4.46	-3178.74	-12.223	0.000151	*	Mmu.16720	chr3:71586203-71593088 (+) // 99.78 //	similar to Protein transport protein SEC61 gamma subunit	LOC716898	716898	---	---	---	---	TRUE
MmugDNA.19277.1.S1_at	2682.83	876.45	-3.06	-2.36	-4.12	-1806.39	-6.971	0.001237	*	Mmu.10919	chr4:119901909-119916008 (-) // 99.83 //	Similar to peripheral myelin protein 22	LOC693527	693527	---	---	---	---	TRUE
MmugDNA.19291.1.S1_x_at	750.24	222.53	-3.37	-2.66	-4.33	-527.71	-7.189	0.002404	*	---	---	---	---	---	---	---	---	---	TRUE
MmugDNA.19299.1.S1_s_at	596.02	189.87	-3.14	-2.39	-4.3	-406.15	-6.867	0.001288	*	Mmu.1728	chr4:128949940-128951756 (-) // 89.88 // /// chr13:31904004-31905868 (-) // 99.8 //	chromosome 2 open reading frame 4	LOC706051	706051	---	---	---	---	TRUE
MmugDNA.19313.1.S1_at	4958.27	1697.25	-2.92	-2.13	-4.34	-3261.02	-6.041	0.001251	*	Mmu.1665	chr14:39191965-39199186 (-) // 99.18 //	similar to B5 receptor	LOC695698	695698	---	---	---	---	TRUE
MmugDNA.19315.1.S1_at	490.12	1368.14	2.79	2.05	4.04	878.02	5.496	0.00257	*	---	chr1:165806521-165807092 (+) // 99.83 //	---	---	---	0007155 // cell adhesion // traceable author statement /// 0007165 // signal transduction // traceable author statement	0016020 // membrane // inferred from electronic annotation /// 0016021 // integral to membrane // inferred from electronic annotation	0004872 // receptor activity // traceable author statement /// 0005515 // protein binding // inferred from electronic annotation	---	TRUE
MmugDNA.19326.1.S1_at	367.14	81.12	-4.53	-3.08	-6.82	-286.02	-4.976	0.011508	*	---	chr3:188422618-188441698 (+) // 99.52 //	---	---	---	---	---	---	---	TRUE
MmugDNA.19357.1.S1_at	174.66	480.18	2.75	2.04	3.73	305.52	4.85	0.008805	*	---	chrX:66620713-66621318 (+) // 93.55 //	---	---	---	---	---	---	---	TRUE
MmugDNA.19372.1.S1_at	59.28	206.71	3.49	2.34	5	147.43	3.926	0.024843	*	---	chr3:2261460-2261991 (-) // 99.62 //	---	---	---	---	---	---	---	TRUE
MmugDNA.19427.1.S1_at	450.43	105.5	-4.27	-2.93	-5.89	-344.93	-4.334	0.020792	*	---	chr1:13265962-13266858 (+) // 100.0 //	---	---	---	---	---	---	---	TRUE
MmugDNA.19444.1.S1_at	286.24	107.84	-2.65	-2.02	-3.74	-178.4	-6.628	0.000584	*	---	chr12:73802445-73802972 (-) // 100.0 //	similar to CG4699-PA, isoform A	LOC713138	713138	---	---	---	---	TRUE
MmugDNA.19460.1.S1_at	122.15	12.64	-9.67	-5.67	-16.66	-109.51	-4.156	0.024217	*	Mmu.1854	chr16:35226671-35230872 (-) // 99.82 //	sperm associated antigen 9	LOC707613	707613	---	---	---	---	TRUE
MmugDNA.19474.1.S1_at	276.61	15.37	-17.99	-10.24	-38.28	-261.24	-4.839	0.016245	*	---	chr2:105782828-105817984 (-) // 97.66 //	---	---	---	---	---	0003723 // RNA binding // inferred from electronic annotation	---	TRUE
MmugDNA.19474.1.S1_s_at	4409.58	653.32	-6.75	-5.83	-7.84	-3756.26	-14.121	0.000576	*	---	chr2:105782828-105817984 (-) // 97.66 //	---	---	---	---	---	0003723 // RNA binding // inferred from electronic annotation	---	TRUE
MmugDNA.19485.1.S1_s_at	191.68	66.5	-2.88	-2.01	-3.91	-125.18	-3.755	0.028765	*	Mmu.8113	chr14:36609354-36623123 (-) // 85.3 //	Similar to protocadherin 1 isoform 2 precursor	LOC702435	702435	---	---	---	---	TRUE
MmugDNA.19523.1.S1_at	1153.14	374.19	-3.08	-2.26	-4.17	-778.96	-4.839	0.011369	*	Mmu.4015	chr4:154529075-154540512 (+) // 99.31 //	CD164 molecule, sialomucin	CD164	699242	---	---	---	---	TRUE
MmugDNA.19523.1.S1_s_at	657.74	233.38	-2.82	-2.08	-3.81	-424.37	-4.745	0.010669	*	Mmu.4015	chr4:154529075-154540512 (+) // 99.31 //	CD164 molecule, sialomucin	CD164	699242	---	---	---	---	TRUE
MmugDNA.19526.1.S1_at	1701.07	482.14	-3.53	-2.74	-4.45	-1218.93	-5.971	0.007426	*	Mmu.4015	chr4:154541298-154541861 (+) // 86.68 //	CD164 molecule, sialomucin	CD164	699242	---	---	---	---	TRUE
MmugDNA.19552.1.S1_s_at	2116.57	436.94	-4.84	-3.82	-6.15	-1679.63	-7.75	0.003299	*	Mmu.1229	chr13:116243073-116243269 (+) // 90.31 //	aspartyl-tRNA synthetase	DARS	707449	---	---	---	---	TRUE
MmugDNA.19587.1.S1_at	4077.43	500.92	-8.14	-4.68	-25.07	-3576.5	-7.404	0.001386	*	Mmu.1254	chr1:217904473-217905037 (+) // 92.72 // /// chr14:130446-131547 (-) // 100.0 //	interferon induced transmembrane protein 1 (9-27)	IFITM1	697687	---	---	---	---	TRUE
MmugDNA.19592.1.S1_at	2718.81	619.98	-4.39	-3.27	-6.15	-2098.83	-7.325	0.002249	*	Mmu.2799	chr11:125645307-125645679 (-) // 100.0 //	nuclear receptor co-repressor 2	NCOR2	706261	---	---	---	---	TRUE
MmugDNA.19619.1.S1_at	224.76	910.65	4.05	3	5.74	685.89	6.935	0.0024	*	---	chr10:31693152-31693743 (-) // 99.63 //	---	---	---	---	---	---	---	TRUE
MmugDNA.19623.1.S1_at	1655.28	101.89	-16.25	-9.44	-32.73	-1553.38	-4.914	0.015482	*	Mmu.13690 /// Mmu.13733	chr4:3065582-3066175 (-) // 99.83 // /// chr4:3002073-3002666 (-) // 98.82 // /// chr4:3019728-3020307 (-) // 97.47 //	Similar to speedy homolog 1 isoform 2 /// Similar to cystatin 9-like precursor	LOC703530 /// LOC713067	703530 /// 713067	---	---	---	---	TRUE
MmugDNA.19623.1.S1_s_at	1382.76	225.65	-6.13	-4.69	-8.08	-1157.11	-7.696	0.003576	*	Mmu.13690 /// Mmu.13733	chr4:3065582-3066175 (-) // 99.83 // /// chr4:3002073-3002666 (-) // 98.82 // /// chr4:3019728-3020307 (-) // 97.47 //	Similar to speedy homolog 1 isoform 2 /// Similar to cystatin 9-like precursor	LOC703530 /// LOC713067	703530 /// 713067	0007017 // microtubule-based process // inferred from electronic annotation /// 0007018 // microtubule-based movement // inferred from electronic annotation /// 0051258 // protein polymerization // inferred from electronic annotation	0005874 // microtubule // inferred from electronic annotation /// 0043234 // protein complex // inferred from electronic annotation	0000166 // nucleotide binding // inferred from electronic annotation /// 0003924 // GTPase activity // inferred from electronic annotation /// 0005198 // structural molecule activity // inferred from electronic annotation /// 0005525 // GTP binding // inferred from electronic annotation	---	TRUE
MmugDNA.19629.1.S1_at	502.3	117.41	-4.28	-2.95	-6.55	-384.89	-5.435	0.007112	*	---	chr19:60213149-60214296 (+) // 99.47 //	similar to pre-mRNA processing factor 31 homolog	LOC720567	720567	---	---	---	---	TRUE
MmugDNA.1963.1.S1_at	318.71	1128.62	3.54	2.21	6.83	809.9	4.365	0.008378	*	---	chr16:10368-10649 (-) // 89.68 //	---	---	---	---	---	---	---	TRUE
MmugDNA.19651.1.S1_at	250.85	936.56	3.73	2.7	5.43	685.71	5.986	0.003988	*	---	chr5:78949616-78950188 (+) // 55.94 //	---	---	---	0001525 // angiogenesis // inferred from electronic annotation /// 0007165 // signal transduction // inferred from electronic annotation /// 0007275 // multicellular organismal development // inferred from electronic annotation /// 0030154 // cell differentiation // inferred from electronic annotation	0005622 // intracellular // inferred from electronic annotation /// 0005737 // cytoplasm // inferred from direct assay /// 0005737 // cytoplasm // inferred from electronic annotation /// 0005856 // cytoskeleton // inferred from electronic annotation /// 0005912 // adherens junction // inferred from electronic annotation /// 0005925 // focal adhesion // inferred from electronic annotation /// 0030…	0005096 // GTPase activator activity // inferred from electronic annotation /// 0005515 // protein binding // inferred from physical interaction	---	TRUE
MmugDNA.19656.1.S1_at	1389.5	343.85	-4.04	-3.32	-4.92	-1045.65	-8.969	0.001727	*	---	chr20:85526512-85526974 (+) // 100.0 //	---	---	---	---	---	---	---	TRUE
MmugDNA.19665.1.S1_at	100.09	419.29	4.19	2.91	6.88	319.2	7.063	0.000966	*	Mmu.2997	chr11:31756884-31757546 (-) // 92.84 //	Interleukin 1 receptor, type II	IL1R2	711638	---	---	0004872 // receptor activity // inferred from electronic annotation /// 0004908 // interleukin-1 receptor activity // inferred from electronic annotation /// 0004910 // interleukin-1, Type II, blocking receptor activity // inferred from electronic annotation	---	TRUE
MmugDNA.1968.1.S1_at	873.23	47.9	-18.23	-12.66	-26.09	-825.34	-6.081	0.008792	*	Mmu.9849	chr8:50486960-50491045 (+) // 99.15 //	hypothetical protein LOC714686	LOC714686	714686	---	---	---	---	TRUE
MmugDNA.1968.1.S1_s_at	1663.27	67.71	-24.56	-16.95	-39.5	-1595.56	-8.477	0.003288	*	Mmu.9849	chr8:50486960-50491045 (+) // 99.15 //	hypothetical protein LOC714686	LOC714686	714686	---	---	---	---	TRUE
MmugDNA.19682.1.S1_at	1324.14	159.99	-8.28	-6.63	-10.4	-1164.15	-9.836	0.001899	*	Mmu.13361	chr16:10434065-10440144 (-) // 100.0 //	Similar to zinc finger, matrin type 1 isoform 3	LOC704367	704367	---	---	---	---	TRUE
MmugDNA.19706.1.S1_s_at	4722.53	1493.59	-3.16	-2.61	-4.01	-3228.94	-15.225	6.3e-05	*	Mmu.942	chr13:23967805-23976090 (-) // 99.48 //	splicing factor 3B, 14 kDa subunit	SF3B14	704090	---	---	---	---	TRUE
MmugDNA.19714.1.S1_at	307.87	899.61	2.92	2.14	4.49	591.73	7.508	0.000484	*	Mmu.11979	chr7:59294169-59309849 (+) // 99.31 //	fumarylacetoacetate hydrolase (fumarylacetoacetase)	FAH	712716	---	---	---	---	TRUE
MmugDNA.19731.1.S1_at	864.4	27.15	-31.83	-20	-69.6	-837.24	-10.206	0.001811	*	Mmu.8792	chr17:93447714-93450778 (+) // 99.64 //	Similar to RCC1-like	LOC697907	697907	---	0016020 // membrane // inferred from electronic annotation	---	---	TRUE
MmugDNA.19738.1.S1_at	665.93	67.04	-9.93	-6.16	-16.99	-598.89	-4.91	0.015014	*	---	chr19:16870523-16876276 (+) // 83.14 //	similar to CG31855-PA	LOC719736	719736	---	---	---	---	TRUE
MmugDNA.19746.1.S1_at	4908.43	1075.9	-4.56	-2.58	-9	-3832.54	-3.535	0.030057	*	Mmu.2873	chr11:8299762-8300359 (-) // 87.77 //	solute carrier family 2 (facilitated glucose transporter), member 3	SLC2A3	715915	---	---	---	---	TRUE
MmugDNA.19781.1.S1_at	98.97	267.16	2.7	2.03	3.81	168.19	6.086	0.001177	*	---	chr18:44190498-44190967 (+) // 100.0 //	---	---	---	0001658 // branching involved in ureteric bud morphogenesis // inferred from electronic annotation /// 0001666 // response to hypoxia // inferred from mutant phenotype /// 0001702 // gastrulation with mouth forming second // inferred from electronic annotation /// 0001822 // kidney development // inferred from electronic annotation /// 0006350 // transcription // inferred from electronic annotati…	0005622 // intracellular // inferred from electronic annotation /// 0005634 // nucleus // inferred from electronic annotation /// 0005634 // nucleus // inferred from direct assay /// 0005667 // transcription factor complex // inferred from electronic annotation /// 0005667 // transcription factor complex // inferred from direct assay /// 0005667 // transcription factor complex // inferred from ph…	0003677 // DNA binding // inferred from electronic annotation /// 0003677 // DNA binding // inferred from direct assay /// 0003700 // transcription factor activity // inferred from electronic annotation /// 0003700 // transcription factor activity // inferred from direct assay /// 0005515 // protein binding // inferred from electronic annotation /// 0005515 // protein binding // inferred from phy…	Cell_cycle_KEGG // GenMAPP /// TGF_Beta_Signaling_Pathway // GenMAPP	TRUE
MmugDNA.19806.1.S1_s_at	491.2	27.97	-17.56	-7.38	-100.47	-463.24	-3.316	0.043887	*	---	chr6:174022942-174027227 (-) // 99.62 //	PDZ and LIM domain 7 (enigma)	PDLIM7	706581	---	---	---	---	TRUE
MmugDNA.19813.1.S1_at	1484.54	328.25	-4.52	-3.56	-5.95	-1156.29	-9.728	0.000675	*	---	chr7:70182880-70186635 (+) // 99.48 //	---	---	---	---	---	---	---	TRUE
MmugDNA.19825.1.S1_s_at	996.42	196.1	-5.08	-3.86	-6.84	-800.33	-7.452	0.003246	*	Mmu.10642	chr8:104382562-104383121 (-) // 90.49 // /// chr3:79758302-79758870 (-) // 100.0 //	similar to phosducin-like 3	LOC696369	696369	---	---	---	---	TRUE
MmugDNA.19826.1.S1_at	42.95	210.82	4.91	3.23	8.15	167.86	5.187	0.008832	*	Mmu.437	chr16:27822776-27823344 (+) // 100.0 //	cyclin-dependent kinase 5, regulatory subunit 1	CDK5R1	714274	---	---	---	---	TRUE
MmugDNA.19833.1.S1_at	42.6	165.99	3.9	2.37	6.11	123.39	3.393	0.037713	*	---	chr8:72407706-72408183 (+) // 52.62 //	---	---	---	---	---	---	---	TRUE
MmugDNA.19847.1.S1_at	1388.37	172.95	-8.03	-5.53	-11.84	-1215.42	-5.806	0.009141	*	Mmu.14331	chr7:167086847-167091090 (+) // 94.41 //	zinc finger, FYVE domain containing 21	ZFYVE21	700298	---	---	---	---	TRUE
MmugDNA.19852.1.S1_at	819.19	113.15	-7.24	-5.19	-9.94	-706.04	-5.854	0.009184	*	Mmu.15606	chr16:19190360-19190931 (+) // 81.09 //	aldehyde dehydrogenase 3 family, member A2	ALDH3A2	703661	---	---	---	---	TRUE
MmugDNA.19870.1.S1_at	1735.81	616.22	-2.82	-2.23	-3.52	-1119.59	-5.717	0.007147	*	Mmu.2884	chr4:26579851-26580423 (+) // 60.84 //	hypothetical protein LOC698039	LOC698039	698039	---	---	---	---	TRUE
MmugDNA.19934.1.S1_at	69.75	230.58	3.31	2.11	4.69	160.83	3.297	0.043028	*	---	chr1:131644035-131644605 (-) // 85.09 //	hypothetical protein LOC717993	LOC717993	717993	---	---	---	---	TRUE
MmugDNA.19941.1.S1_at	54.79	174.07	3.18	2.04	4.92	119.28	3.53	0.029531	*	---	chr1:7744355-7744870 (+) // 88.26 //	---	---	---	---	---	---	---	TRUE
MmugDNA.19951.1.S1_s_at	197.32	28.89	-6.83	-3.94	-14.62	-168.43	-4.505	0.015875	*	Mmu.16617	chr16:2259924-2270926 (-) // 91.87 //	similar to Hypothetical UPF0049 protein ZK1128.2 in chromosome III	LOC721312	721312	---	---	0008168 // methyltransferase activity // inferred from electronic annotation	---	TRUE
MmugDNA.19960.1.S1_at	162.77	42.02	-3.87	-2.35	-7.18	-120.75	-3.863	0.019555	*	Mmu.12159	chr9:114088335-114088896 (-) // 100.0 //	actin binding LIM protein 1	ABLIM1	698641	---	---	---	---	TRUE
MmugDNA.1997.1.S1_at	217.12	583.27	2.69	2.05	3.63	366.15	5.876	0.00238	*	---	chr19:61040457-61040901 (-) // 53.04 //	---	---	---	0008152 // metabolic process // inferred from electronic annotation /// 0055114 // oxidation reduction // inferred from electronic annotation	---	0003824 // catalytic activity // inferred from electronic annotation /// 0005488 // binding // inferred from electronic annotation /// 0016491 // oxidoreductase activity // inferred from electronic annotation	---	TRUE
MmugDNA.19972.1.S1_at	1589.85	420.51	-3.78	-3.02	-5.02	-1169.33	-14.093	9e-06	*	Mmu.9578	chr14:84289160-84289419 (-) // 100.0 //	hypothetical protein LOC706003	LOC706003	706003	---	---	---	---	TRUE
MmugDNA.19983.1.S1_at	1478.19	162.56	-9.09	-5.23	-16.1	-1315.64	-4	0.026656	*	Mmu.11409	chr3:153910614-153911183 (+) // 100.0 //	caveolin 1, caveolae protein, 22kDa	CAV1	704449	---	---	---	---	TRUE
MmugDNA.19983.1.S1_s_at	3612.57	441.62	-8.18	-4.67	-23.52	-3170.95	-6.221	0.004104	*	Mmu.11409	chr3:153910614-153911183 (+) // 100.0 //	caveolin 1, caveolae protein, 22kDa	CAV1	704449	---	---	---	---	TRUE
MmugDNA.19990.1.S1_s_at	1203.93	97.65	-12.33	-7.43	-33.32	-1106.28	-11.562	0.000301	*	Mmu.1913	chrX:331238-336520 (+) // 98.44 //	similar to CD99 antigen precursor (T-cell surface glycoprotein E2) (E2 antigen) (MIC2 protein) (12E7)	LOC720563	720563	---	---	---	---	TRUE
MmugDNA.19991.1.S1_at	497.99	119.36	-4.17	-2.63	-6.76	-378.63	-3.988	0.022128	*	---	chr16:53545340-53546764 (-) // 99.49 //	similar to ets variant gene 4 (E1A enhancer binding protein, E1AF)	LOC709349	709349	---	---	---	---	TRUE
MmugDNA.20002.1.S1_at	1446.62	458.39	-3.16	-2.55	-4.04	-988.22	-9.802	0.00013	*	Mmu.8595	chr6:34717910-34718307 (+) // 99.5 //	similar to DnaJ homology subfamily A member 5 isoform 1	LOC699118	699118	---	---	---	---	TRUE
MmugDNA.20005.1.S1_at	370.6	132.15	-2.8	-2.42	-3.3	-238.45	-12.748	2.7e-05	*	---	chr16:17106490-17107087 (-) // 34.67 //	folliculin	FLCN	698082	---	---	---	---	TRUE
MmugDNA.20018.1.S1_at	237.62	9.91	-23.98	-14.39	-40.7	-227.72	-4.675	0.018321	*	---	chr1:227455435-227456168 (+) // 66.36 //	---	---	---	0006406 // mRNA export from nucleus // inferred from direct assay /// 0006810 // transport // inferred from electronic annotation /// 0006913 // nucleocytoplasmic transport // inferred from electronic annotation /// 0006999 // nuclear pore organization // inferred from mutant phenotype /// 0015031 // protein transport // inferred from electronic annotation /// 0048339 // paraxial mesoderm develop…	0000777 // condensed chromosome kinetochore // inferred from direct assay /// 0000777 // condensed chromosome kinetochore // inferred from electronic annotation /// 0000940 // outer kinetochore of condensed chromosome // inferred from direct assay /// 0005634 // nucleus // inferred from electronic annotation /// 0005643 // nuclear pore // inferred from electronic annotation /// 0005643 // nuclear…	0005487 // nucleocytoplasmic transporter activity // inferred from direct assay /// 0005515 // protein binding // inferred from physical interaction	---	TRUE
MmugDNA.20021.1.S1_at	4800.39	279.52	-17.17	-11.51	-33.69	-4520.87	-35.731	0	*	---	chr10:35598718-35599113 (+) // 95.95 // /// chr2:129557743-129558137 (+) // 97.47 // /// chr3:25973005-25973400 (+) // 96.71 // /// chr16:9110395-9110790 (+) // 96.71 // /// chr19:17495210-17495604 (+) // 95.95 // /// chr12:27428495-27428889 (-) // 96.46 // /// chr12:74090212-74090606 (-) // 94.94 // /// chr1:212107664-212108059 (-) // 100.0 // /// chr3:46664961-46666946 (-) // 93.92 //	similar to ATP synthase, H+ transporting, mitochondrial F0 complex, subunit F2 isoform 2b	LOC704076	704076	---	---	---	---	TRUE
MmugDNA.20021.1.S1_s_at	4338.21	1646.66	-2.63	-2.04	-3.7	-2691.54	-8.713	0.000982	*	Mmu.10693	chr10:35598718-35599113 (+) // 95.95 // /// chr19:17495210-17495604 (+) // 95.95 // /// chr2:129557743-129558137 (+) // 97.47 // /// chr3:25973005-25973400 (+) // 96.71 // /// chr16:9110395-9110790 (+) // 96.71 // /// chr12:27428495-27428889 (-) // 96.46 // /// chr12:74090212-74090606 (-) // 94.94 // /// chr1:212107664-212108059 (-) // 100.0 // /// chr3:46664961-46666946 (-) // 93.92 //	similar to ATP synthase, H+ transporting, mitochondrial F0 complex, subunit F2 isoform 2b /// similar to ATP synthase, H+ transporting, mitochondrial F0 complex, subunit F2 isoform 2a /// similar to ATP synthase, H+ transporting, mitochondrial F0 complex, subunit F2 isoform 2b /// similar to ATP synthase, H+ transporting, mitochondrial F0 complex, subunit F2 isoform 2b /// similar to ATP synthase…	ATP5J2 /// LOC699136 /// LOC702581 /// LOC704076 /// LOC704440 /// LOC709495 /// LOC711636 /// LOC717699	699136 /// 702581 /// 704076 /// 704440 /// 708213 /// 709495 /// 711636 /// 717699	---	---	---	---	TRUE
MmugDNA.20021.1.S1_x_at	4444.55	269.42	-16.5	-10.92	-33.66	-4175.13	-41.301	0	*	---	chr2:129557743-129558137 (+) // 97.47 // /// chr3:25973005-25973400 (+) // 96.71 // /// chr10:35598718-35599113 (+) // 95.95 // /// chr16:9110395-9110790 (+) // 96.71 // /// chr19:17495210-17495604 (+) // 95.95 // /// chr3:46664961-46666946 (-) // 93.92 // /// chr1:212107664-212108059 (-) // 100.0 // /// chr12:27428495-27428889 (-) // 96.46 // /// chr12:74090212-74090606 (-) // 94.94 //	similar to ATP synthase, H+ transporting, mitochondrial F0 complex, subunit F2 isoform 2b	LOC704076	704076	---	---	---	---	TRUE
MmugDNA.20034.1.S1_at	61.21	395.94	6.47	3.98	11.96	334.73	4.879	0.012667	*	---	chr1:64262072-64262657 (+) // 99.32 //	---	---	---	0006260 // DNA replication // inferred from electronic annotation /// 0006350 // transcription // inferred from electronic annotation /// 0006355 // regulation of transcription, DNA-dependent // inferred from electronic annotation /// 0006355 // regulation of transcription, DNA-dependent // non-traceable author statement /// 0014070 // response to organic cyclic substance // inferred from electro…	0005622 // intracellular // inferred from electronic annotation /// 0005634 // nucleus // inferred from electronic annotation /// 0005634 // nucleus // inferred from direct assay /// 0005634 // nucleus // non-traceable author statement /// 0005737 // cytoplasm // inferred from direct assay /// 0005886 // plasma membrane // inferred from direct assay	0003677 // DNA binding // inferred from electronic annotation /// 0003700 // transcription factor activity // inferred from electronic annotation /// 0003700 // transcription factor activity // non-traceable author statement /// 0005515 // protein binding // inferred from electronic annotation /// 0008134 // transcription factor binding // inferred from physical interaction /// 0016563 // transcr…	---	TRUE
MmugDNA.20038.1.S1_at	2391.3	165.64	-14.44	-9.91	-25.07	-2225.66	-11.837	0.000795	*	---	chr3:3577419-3577981 (+) // 55.34 //	similar to Splicing factor U2AF 35 kDa subunit (U2 auxiliary factor 35 kDa subunit) (U2 snRNP auxiliary factor small subunit)	LOC722383	722383	---	---	---	---	TRUE
MmugDNA.2006.1.S1_at	982.4	174.82	-5.62	-3.93	-8.46	-807.58	-6.173	0.005926	*	Mmu.6846	chrX:130295016-130298827 (+) // 99.64 //	Similar to N-acetylated alpha-linked acidic dipeptidase 2	LOC710942	710942	0006468 // protein amino acid phosphorylation // inferred from electronic annotation	---	0000166 // nucleotide binding // inferred from electronic annotation /// 0004672 // protein kinase activity // inferred from electronic annotation /// 0004674 // protein serine/threonine kinase activity // inferred from electronic annotation /// 0005524 // ATP binding // inferred from electronic annotation /// 0016301 // kinase activity // inferred from electronic annotation	---	TRUE
MmugDNA.20082.1.S1_at	35.75	149.12	4.17	2.53	7.55	113.37	3.908	0.020888	*	---	chr1:113124477-113124859 (+) // 100.0 //	---	---	---	---	---	---	---	TRUE
MmugDNA.20114.1.S1_at	1153.9	259.01	-4.46	-2.77	-7.44	-894.9	-4.011	0.021896	*	Mmu.4318	chr8:73165095-73174962 (-) // 97.45 //	translocation associated membrane protein 1	TRAM1	693963	---	---	---	---	TRUE
MmugDNA.20114.1.S1_s_at	1452.05	336.72	-4.31	-2.74	-6.64	-1115.32	-3.899	0.025775	*	Mmu.4318	chr8:73165095-73174962 (-) // 97.45 //	translocation associated membrane protein 1	TRAM1	693963	---	---	---	---	TRUE
MmugDNA.20126.1.S1_at	1003.09	315.37	-3.18	-2.33	-4.59	-687.72	-5.88	0.00277	*	Mmu.5859	chr7:58964193-58964636 (-) // 100.0 //	hypothetical protein LOC717493	LOC717493	717493	---	---	---	---	TRUE
MmugDNA.20157.1.S1_at	23.65	176.02	7.44	3.5	32.25	152.37	3.547	0.030928	*	Mmu.15755	chr14:50285091-50287259 (-) // 99.82 //	similar to nel-like 1 precursor	LOC701438	701438	---	---	---	---	TRUE
MmugDNA.2018.1.S1_at	1734.87	457.02	-3.8	-2.4	-5.85	-1277.85	-3.667	0.029549	*	Mmu.14352	chr20:2252183-2252758 (-) // 94.78 //	similar to ribonucleic acid binding protein S1 (predicted)	LOC695816	695816	0000184 // nuclear-transcribed mRNA catabolic process, nonsense-mediated decay // inferred from electronic annotation /// 0006397 // mRNA processing // inferred from electronic annotation /// 0008380 // RNA splicing // inferred from electronic annotation	0005634 // nucleus // inferred from electronic annotation /// 0005737 // cytoplasm // inferred from electronic annotation /// 0016607 // nuclear speck // inferred from electronic annotation	0000166 // nucleotide binding // inferred from electronic annotation /// 0003676 // nucleic acid binding // inferred from electronic annotation /// 0003723 // RNA binding // inferred from electronic annotation	---	TRUE
MmugDNA.20197.1.S1_at	302.21	1008.47	3.34	2.39	4.96	706.26	5.692	0.003452	*	---	chr4:92488820-92489391 (+) // 100.0 //	---	---	---	---	---	---	---	TRUE
MmugDNA.20210.1.S1_at	415.05	23.99	-17.3	-10.72	-29.84	-391.05	-5.206	0.013397	*	Mmu.1494	chr7:45028186-45031840 (-) // 94.72 //	similar to small nuclear RNA activating complex, polypeptide 5	LOC710777	710777	---	---	---	---	TRUE
MmugDNA.20249.1.S1_at	268.4	73.55	-3.65	-2.43	-5.33	-194.85	-3.979	0.023601	*	Mmu.12396	chr17:59851514-59865242 (-) // 98.58 //	Suppressor of cytokine signaling 1	SOCS1	711180	---	---	---	---	TRUE
MmugDNA.20252.1.S1_at	1591.25	425.78	-3.74	-3.04	-4.71	-1165.47	-10.451	0.000294	*	Mmu.9512	chr20:88059006-88059574 (+) // 91.2 // /// chr15:999373-999941 (-) // 99.65 //	Leukocyte immunoglobulin-like receptor, subfamily A, member e	LILRAE	692338	---	---	---	---	TRUE
MmugDNA.20252.1.S1_x_at	2294.6	628.44	-3.65	-3.02	-4.54	-1666.16	-12.935	3.8e-05	*	Mmu.9512	chr20:88059006-88059574 (+) // 91.2 // /// chr15:999373-999941 (-) // 99.65 //	Leukocyte immunoglobulin-like receptor, subfamily A, member e	LILRAE	692338	---	---	---	---	TRUE
MmugDNA.20257.1.S1_at	542.45	132.73	-4.09	-2.77	-6.05	-409.71	-4.545	0.015421	*	Mmu.4037	chr3:149868155-149875767 (+) // 99.29 //	interferon-related developmental regulator 1	IFRD1	702624	---	---	0005488 // binding // inferred from electronic annotation	---	TRUE
MmugDNA.20308.1.S1_at	201.21	676.24	3.36	2.68	4.19	475.03	6.693	0.004572	*	---	chr11:46147275-46148023 (-) // 99.83 //	myeloid/lymphoid or mixed-lineage leukemia 2	MLL2	710795	---	---	---	---	TRUE
MmugDNA.2031.1.S1_s_at	2604.9	471.11	-5.53	-4	-7.57	-2133.8	-5.733	0.009121	*	Mmu.8492	chr14:73133881-73145574 (+) // 98.59 // /// chr5:114471321-114471890 (+) // 100.0 // /// chr7:21578573-21579900 (+) // 94.9 // /// chr2:127248775-127249339 (-) // 95.43 //	Similar to cytoplasmic beta-actin	LOC699715	699715	0006465 // signal peptide processing // inferred from electronic annotation	0005783 // endoplasmic reticulum // inferred from electronic annotation /// 0005787 // signal peptidase complex // inferred from electronic annotation /// 0005792 // microsome // inferred from electronic annotation /// 0016020 // membrane // inferred from electronic annotation /// 0016021 // integral to membrane // inferred from electronic annotation	0008233 // peptidase activity // inferred from electronic annotation /// 0016787 // hydrolase activity // inferred from electronic annotation	---	TRUE
MmugDNA.20321.1.S1_at	1521.38	71.78	-21.19	-16.33	-29.92	-1449.6	-28.348	3.8e-05	*	Mmu.1030	chr10:63371199-63371778 (-) // 100.0 //	similar to HIR (histone cell cycle regulation defective, S. cerevisiae) homolog A	LOC719142	719142	---	---	---	---	TRUE
MmugDNA.20324.1.S1_at	239.88	77.6	-3.09	-2.02	-5.36	-162.28	-4.289	0.008447	*	---	chr12:69679026-69679585 (+) // 92.12 //	---	---	---	0001525 // angiogenesis // non-traceable author statement /// 0001755 // neural crest cell migration // inferred from electronic annotation /// 0007155 // cell adhesion // inferred from electronic annotation /// 0007155 // cell adhesion // non-traceable author statement /// 0007275 // multicellular organismal development // inferred from electronic annotation /// 0007399 // nervous system develop…	0005624 // membrane fraction // traceable author statement /// 0016020 // membrane // inferred from electronic annotation /// 0016021 // integral to membrane // inferred from electronic annotation /// 0016021 // integral to membrane // non-traceable author statement /// 0030424 // axon // inferred from electronic annotation	0004872 // receptor activity // inferred from electronic annotation /// 0004872 // receptor activity // traceable author statement /// 0005021 // vascular endothelial growth factor receptor activity // traceable author statement /// 0005021 // vascular endothelial growth factor receptor activity // non-traceable author statement /// 0005515 // protein binding // inferred from electronic annotatio…	---	TRUE
MmugDNA.20334.1.S1_at	6526.08	993	-6.57	-4.26	-13.48	-5533.08	-9.488	0.000218	*	Mmu.5037	chr7:23126173-23132712 (+) // 99.4 //	beta-2-microglobulin	B2M	712428	0001916 // positive regulation of T cell mediated cytotoxicity // inferred from electronic annotation /// 0002237 // response to molecule of bacterial origin // inferred from electronic annotation /// 0002474 // antigen processing and presentation of peptide antigen via MHC class I // inferred from electronic annotation /// 0002481 // antigen processing and presentation of exogenous protein antig…	0005576 // extracellular region // inferred from electronic annotation /// 0042612 // MHC class I protein complex // inferred from electronic annotation	0005515 // protein binding // inferred from electronic annotation	---	TRUE
MmugDNA.20379.1.S1_at	886.57	246.97	-3.59	-2.88	-4.41	-639.6	-6.772	0.005116	*	---	chr6:63461601-63464158 (+) // 94.65 //	peptidylprolyl isomerase domain and WD repeat containing 1	PPWD1	696267	---	---	---	---	TRUE
MmugDNA.20397.1.S1_at	592.88	117.54	-5.04	-3.32	-7.72	-475.35	-4.576	0.016378	*	---	chr12:32515222-32516860 (-) // 100.0 //	SPC25, NDC80 kinetochore complex component, homolog (S. cerevisiae)	SPC25	705180	---	---	---	---	TRUE
MmugDNA.20416.1.S1_s_at	999.21	264.06	-3.78	-2.87	-5.22	-735.16	-7.386	0.001551	*	---	chr16:70556815-70557396 (-) // 86.4 //	MIF4G domain containing	MIF4GD	706005	---	---	---	---	TRUE
MmugDNA.20419.1.S1_at	1750.75	171.41	-10.21	-5.99	-16.28	-1579.34	-3.924	0.028864	*	Mmu.2125	chr15:99691406-99692207 (+) // 98.36 // /// chr7:69921743-69922545 (+) // 99.82 //	similar to mesenchymal stem cell protein DSC92 isoform 2	LOC702187	702187	---	---	---	---	TRUE
MmugDNA.20424.1.S1_at	152.6	476.29	3.12	2.16	4.61	323.69	4.361	0.013342	*	---	chr20:14061168-14061709 (+) // 95.93 //	---	---	---	0000723 // telomere maintenance // inferred from mutant phenotype /// 0000724 // double-strand break repair via homologous recombination // inferred from mutant phenotype /// 0006259 // DNA metabolic process // inferred from electronic annotation /// 0006281 // DNA repair // inferred from electronic annotation /// 0006281 // DNA repair // inferred from mutant phenotype /// 0006289 // nucleotide-e…	0000109 // nucleotide-excision repair complex // inferred from direct assay /// 0000781 // chromosome, telomeric region // inferred from direct assay /// 0000784 // nuclear chromosome, telomeric region // inferred from direct assay /// 0005634 // nucleus // inferred from direct assay /// 0005634 // nucleus // inferred from electronic annotation	0000287 // magnesium ion binding // inferred from electronic annotation /// 0003676 // nucleic acid binding // inferred from electronic annotation /// 0003677 // DNA binding // inferred from electronic annotation /// 0003684 // damaged DNA binding // inferred from mutant phenotype /// 0003697 // single-stranded DNA binding // inferred from direct assay /// 0004518 // nuclease activity // inferred…	---	TRUE
MmugDNA.20432.1.S1_at	135.97	452.18	3.33	2.19	5.07	316.21	3.895	0.021872	*	---	chr2:116920592-116921154 (+) // 93.59 //	---	---	---	---	---	---	---	TRUE
MmugDNA.20532.1.S1_at	2052.31	694.7	-2.95	-2.38	-3.81	-1357.61	-9.684	8.3e-05	*	Mmu.4390	chr1:114440383-114442467 (-) // 99.83 //	WD repeat domain 77	WDR77	677686	---	---	---	---	TRUE
MmugDNA.20564.1.S1_s_at	952.26	372.91	-2.55	-2.04	-3.24	-579.36	-6.29	0.002396	*	---	chr1:129019624-129020195 (-) // 100.0 //	---	---	---	0006810 // transport // traceable author statement /// 0007584 // response to nutrient // traceable author statement	0005737 // cytoplasm // inferred from electronic annotation	0005102 // receptor binding // traceable author statement /// 0005515 // protein binding // inferred from physical interaction /// 0008200 // ion channel inhibitor activity // traceable author statement	---	TRUE
MmugDNA.20661.1.S1_at	2173.91	203.43	-10.69	-7.74	-16.23	-1970.47	-10.47	0.00122	*	Mmu.11153	chr14:28567679-28568235 (-) // 92.81 // /// chr1:70953252-70953807 (-) // 95.5 // /// chr9:124588315-124588871 (-) // 100.0 //	C-terminal binding protein 2	CTBP2	695124	---	---	---	---	TRUE
MmugDNA.20662.1.S1_at	341.58	1061.79	3.11	2.49	4.02	720.21	8.624	0.000361	*	---	chr9:15123256-15123828 (+) // 58.57 //	---	---	---	0006950 // response to stress // inferred from electronic annotation	---	0000166 // nucleotide binding // inferred from electronic annotation /// 0005524 // ATP binding // inferred from electronic annotation	---	TRUE
MmugDNA.20705.1.S1_at	6209.12	532.02	-11.67	-8.36	-18.33	-5677.11	-11.534	0.000831	*	Mmu.3230	chr7:26660703-26670540 (+) // 92.99 // /// chrUr:143005-143575 (+) // 96.5 // /// chr12:38474918-38475475 (+) // 94.22 //	Similar to Surfeit locus protein 5	LOC714097	714097	---	---	---	---	TRUE
MmugDNA.20716.1.S1_at	482.59	1826.66	3.79	2.62	5.16	1344.07	4.205	0.022396	*	---	chr10:38539706-38540291 (+) // 99.83 //	---	---	---	---	---	---	---	TRUE
MmugDNA.20747.1.S1_x_at	1302.01	102.77	-12.67	-6.74	-25.7	-1199.24	-3.805	0.030943	*	Mmu.8572	chr20:88058967-88059567 (+) // 100.0 // /// chr18:2382624-2383218 (-) // 93.17 // /// chr4:3065161-3065761 (-) // 92.33 // /// chr15:999380-999979 (-) // 90.67 //	tubulin, beta, 4	TUBB3	699231	0007017 // microtubule-based process // inferred from electronic annotation /// 0007018 // microtubule-based movement // inferred from electronic annotation /// 0051258 // protein polymerization // inferred from electronic annotation	0005874 // microtubule // inferred from electronic annotation /// 0043234 // protein complex // inferred from electronic annotation	0000166 // nucleotide binding // inferred from electronic annotation /// 0003924 // GTPase activity // inferred from electronic annotation /// 0005198 // structural molecule activity // inferred from electronic annotation /// 0005525 // GTP binding // inferred from electronic annotation	---	TRUE
MmugDNA.20778.1.S1_at	189.39	7.96	-23.78	-13.6	-72.87	-181.43	-8.196	0.003235	*	---	chrX:76378848-76400298 (-) // 96.48 //	---	---	---	---	---	---	---	TRUE
MmugDNA.20786.1.S1_at	238.87	5.82	-41.07	-14.97	-100000000	-233.05	-10.002	0.00119	*	Mmu.12248	chr16:71222487-71222950 (-) // 36.31 //	mitochondrial ribosomal protein L38	MRPL38	704973	---	---	---	---	TRUE
MmugDNA.20862.1.S1_s_at	221.98	33.77	-6.57	-3.74	-12.15	-188.21	-3.806	0.028698	*	Mmu.12731	chrX:134271334-134273462 (+) // 99.48 //	four and a half LIM domains 1	FHL1	710692	---	---	0008270 // zinc ion binding // inferred from electronic annotation /// 0046872 // metal ion binding // inferred from electronic annotation	---	TRUE
MmugDNA.20902.1.S1_at	278.19	31.32	-8.88	-4.42	-21.59	-246.87	-3.458	0.037932	*	Mmu.4573	chrX:7342016-7342597 (+) // 80.21 //	transducin (beta)-like 1X-linked	TBL1X	709051	---	---	---	---	TRUE
MmugDNA.20908.1.S1_at	3140.24	934.37	-3.36	-2.25	-5.52	-2205.88	-4.644	0.007936	*	Mmu.3159	chrX:80034017-80041113 (+) // 99.65 //	similar to SH3 domain-binding glutamic acid-rich-like protein	LOC712392	712392	---	---	---	---	TRUE
MmugDNA.20984.1.S1_at	118.37	10.86	-10.9	-5.82	-20.63	-107.51	-3.636	0.034808	*	Mmu.13253	chrX:117887948-117921261 (-) // 99.49 //	septin 6	2010-09-06	694021	---	---	---	---	TRUE
MmugDNA.21035.1.S1_s_at	436.5	147.06	-2.97	-2.07	-4.79	-289.44	-5.309	0.002282	*	Mmu.15627	chr16:4687803-4688145 (+) // 100.0 //	misshapen-like kinase 1 (zebrafish)	MINK1	721582	---	---	---	---	TRUE
MmugDNA.21048.1.S1_s_at	5379.59	1488.95	-3.61	-2.66	-5.6	-3890.64	-10.807	0.000224	*	---	chr1:203504323-203507430 (-) // 78.13 //	---	---	---	---	---	---	---	TRUE
MmugDNA.21063.1.S1_at	1021.33	2806.09	2.75	2.01	3.76	1784.75	4.517	0.012138	*	---	chr12:33269666-33270256 (+) // 100.0 //	---	---	---	---	---	---	---	TRUE
MmugDNA.21068.1.S1_at	43.43	173.43	3.99	2.54	6.02	130	3.742	0.029116	*	Mmu.3001	chr5:146787094-146787666 (-) // 61.54 //	fibrinogen alpha chain	FGA	698244	---	---	---	---	TRUE
MmugDNA.21087.1.S1_at	544.25	167.78	-3.24	-2.27	-4.49	-376.47	-4.21	0.019743	*	---	chr11:51510047-51510611 (-) // 97.87 //	---	---	---	0007044 // cell-substrate junction assembly // inferred from electronic annotation /// 0007155 // cell adhesion // inferred from electronic annotation /// 0007155 // cell adhesion // traceable author statement /// 0007157 // heterophilic cell adhesion // inferred from electronic annotation /// 0007159 // leukocyte adhesion // inferred from electronic annotation /// 0007229 // integrin-mediated si…	0001726 // ruffle // traceable author statement /// 0005911 // cell-cell junction // inferred from direct assay /// 0005925 // focal adhesion // inferred from direct assay /// 0008305 // integrin complex // inferred from electronic annotation /// 0008305 // integrin complex // traceable author statement /// 0009897 // external side of plasma membrane // inferred from electronic annotation /// 001…	0004872 // receptor activity // inferred from electronic annotation /// 0005178 // integrin binding // inferred from electronic annotation /// 0005509 // calcium ion binding // inferred from electronic annotation /// 0005515 // protein binding // inferred from electronic annotation /// 0005515 // protein binding // inferred from physical interaction	Integrin-mediated_cell_adhesion_KEGG // GenMAPP	TRUE
MmugDNA.21111.1.S1_at	548.35	2194.44	4	3.17	5.11	1646.09	7.97	0.002146	*	---	chr17:72682280-72682715 (+) // 100.0 //	---	---	---	---	---	---	---	TRUE
MmugDNA.21129.1.S1_at	522.88	119.7	-4.37	-2.71	-6.46	-403.18	-3.55	0.035751	*	Mmu.10756	chr15:22826180-22827347 (-) // 97.91 //	Hypothetical protein LOC699209	LOC699209	699209	---	---	---	---	TRUE
MmugDNA.21149.1.S1_at	153.79	480.59	3.12	2.54	3.83	326.79	7.178	0.003188	*	Mmu.13868	chr2:101162951-101163524 (+) // 100.0 //	transmembrane protein 41A	TMEM41A	700975	---	---	---	---	TRUE
MmugDNA.21207.1.S1_at	48.22	220.74	4.58	2.74	8.87	172.52	4.174	0.016388	*	---	chr5:76804386-76804965 (+) // 99.83 //	---	---	---	0006511 // ubiquitin-dependent protein catabolic process // inferred from electronic annotation /// 0007610 // behavior // inferred from electronic annotation /// 0007610 // behavior // inferred from sequence or structural similarity /// 0016579 // protein deubiquitination // inferred from direct assay /// 0019941 // modification-dependent protein catabolic process // inferred from electronic ann…	---	0004221 // ubiquitin thiolesterase activity // inferred from direct assay /// 0004221 // ubiquitin thiolesterase activity // inferred from electronic annotation /// 0004843 // ubiquitin-specific protease activity // inferred from direct assay /// 0005515 // protein binding // inferred from physical interaction /// 0008233 // peptidase activity // inferred from electronic annotation /// 0008234 //…	---	TRUE
MmugDNA.2124.1.S1_at	5720.11	787.22	-7.27	-6.02	-9.05	-4932.9	-19.752	4.7e-05	*	Mmu.2140	chr7:22157488-22160659 (+) // 99.64 //	protein disulfide isomerase family A, member 3	PDIA3	711029	0043065 // positive regulation of apoptosis // inferred from electronic annotation	0005783 // endoplasmic reticulum // inferred from electronic annotation	0005515 // protein binding // inferred from electronic annotation	---	TRUE
MmugDNA.21281.1.S1_at	3242.51	486.55	-6.66	-5.06	-9	-2755.96	-8.128	0.002896	*	---	chr9:33089413-33096574 (-) // 92.66 //	---	---	---	---	---	---	---	TRUE
MmugDNA.21299.1.S1_at	1256.13	7.96	-157.9	-81.37	-618.27	-1248.17	-5.47	0.011996	*	Mmu.9856	chr6:129452031-129506194 (+) // 99.3 //	similar to heat shock 70kDa protein 4 isoform a	LOC709585	709585	---	---	---	---	TRUE
MmugDNA.21308.1.S1_at	180.8	48.72	-3.71	-2.61	-5.75	-132.08	-6.014	0.00271	*	Mmu.15282	chrX:15452128-15452694 (+) // 100.0 //	similar to Nance-Horan syndrome protein	LOC714180	714180	---	---	---	---	TRUE
MmugDNA.21357.1.S1_s_at	4209.84	1631.98	-2.58	-2.17	-3.14	-2577.85	-10.388	4.9e-05	*	Mmu.391	chr14:128205672-128207519 (+) // 99.83 //	Similar to TBP-1 interacting protein isoform 1	LOC710658	710658	---	0016021 // integral to membrane // inferred from electronic annotation	0005488 // binding // inferred from electronic annotation	---	TRUE
MmugDNA.21376.1.S1_s_at	693.15	132.99	-5.21	-2.99	-8.53	-560.17	-3.38	0.040246	*	Mmu.132	chr1:47943430-47944524 (+) // 99.42 //	uroporphyrinogen decarboxylase	UROD	705166	---	---	---	---	TRUE
MmugDNA.21409.1.S1_at	148.12	507.02	3.42	2.39	5.25	358.9	5.256	0.005254	*	---	chr16:23953301-23953719 (+) // 80.62 //	---	---	---	0006915 // apoptosis // inferred from electronic annotation /// 0007165 // signal transduction // inferred from electronic annotation /// 0007165 // signal transduction // traceable author statement /// 0007275 // multicellular organismal development // inferred from electronic annotation /// 0007585 // respiratory gaseous exchange // inferred from electronic annotation /// 0030323 // respiratory…	0005634 // nucleus // inferred from electronic annotation /// 0005634 // nucleus // traceable author statement /// 0005737 // cytoplasm // inferred from electronic annotation	0003677 // DNA binding // traceable author statement /// 0004872 // receptor activity // inferred from electronic annotation /// 0005515 // protein binding // inferred from electronic annotation /// 0008270 // zinc ion binding // inferred from electronic annotation /// 0046872 // metal ion binding // inferred from electronic annotation	---	TRUE
MmugDNA.2142.1.S1_at	280.68	88.24	-3.18	-2.35	-4.76	-192.43	-7.634	0.000267	*	---	chr11:53221941-53223047 (-) // 99.83 //	similar to SWI/SNF-related matrix-associated actin-dependent regulator of chromatin c2 isoform b	LOC709158	709158	---	---	---	---	TRUE
MmugDNA.2143.1.S1_at	361.92	122.51	-2.95	-2.34	-3.75	-239.41	-6.356	0.003923	*	Mmu.15999	chr11:47225291-47225852 (+) // 100.0 //	similar to SWI/SNF-related matrix-associated actin-dependent regulator of chromatin d1 isoform a	LOC712130	712130	---	---	---	---	TRUE
MmugDNA.21452.1.S1_s_at	2224.4	628.31	-3.54	-2.3	-5	-1596.08	-3.511	0.036667	*	Mmu.11676	chr8:104760132-104766863 (-) // 99.47 //	Similar to glutathione transferase zeta 1 isoform 1	LOC705723	705723	---	---	---	---	TRUE
MmugDNA.21478.1.S1_at	53.45	188.99	3.54	2.02	6.3	135.54	3.076	0.043794	*	---	chr14:105277282-105277820 (-) // 95.35 //	---	---	---	---	---	---	---	TRUE
MmugDNA.21560.1.S1_s_at	4359.48	826.25	-5.28	-3.77	-7.72	-3533.23	-6.444	0.004942	*	---	chr6:53308148-53308723 (+) // 62.26 // /// chr4:102998842-102999412 (-) // 58.61 // /// chrX:65985934-65986508 (-) // 53.22 //	hypothetical protein LOC697860	LOC697860	697860	---	---	---	---	TRUE
MmugDNA.21586.1.S1_at	1841.76	547.46	-3.36	-2.72	-4.13	-1294.3	-7.158	0.003697	*	Mmu.563	chr3:144582915-144583486 (+) // 100.0 //	protein kinase, cAMP-dependent, regulatory, type II, beta	PRKAR2B	700770	---	---	---	---	TRUE
MmugDNA.21597.1.S1_at	1116.2	60.37	-18.49	-13.77	-25.52	-1055.83	-8.595	0.003181	*	Mmu.9625	chr11:46063959-46066133 (-) // 99.65 //	similar to ADP-ribosylation factor 3	LOC708716	708716	0007264 // small GTPase mediated signal transduction // inferred from electronic annotation	0005622 // intracellular // inferred from electronic annotation	0000166 // nucleotide binding // inferred from electronic annotation /// 0005525 // GTP binding // inferred from electronic annotation	---	TRUE
MmugDNA.21597.1.S1_s_at	1189.36	284.16	-4.19	-3.41	-5.23	-905.2	-10.144	0.000699	*	Mmu.9625	chr11:46063959-46066133 (-) // 99.65 //	similar to ADP-ribosylation factor 3	LOC708716	708716	0007264 // small GTPase mediated signal transduction // inferred from electronic annotation	0005622 // intracellular // inferred from electronic annotation	0000166 // nucleotide binding // inferred from electronic annotation /// 0005525 // GTP binding // inferred from electronic annotation	---	TRUE
MmugDNA.216.1.S1_at	477.6	1308.58	2.74	2.04	3.66	830.98	4.692	0.011507	*	---	chr16:50400644-50401168 (+) // 90.46 //	---	---	---	---	0005737 // cytoplasm // inferred from electronic annotation /// 0005856 // cytoskeleton // inferred from electronic annotation	0003779 // actin binding // inferred from electronic annotation	---	TRUE
MmugDNA.21613.1.S1_at	309.77	77.28	-4.01	-3.29	-4.87	-232.49	-8.534	0.002245	*	Mmu.6301	chr19:11271694-11272150 (+) // 99.29 //	protein kinase C substrate 80K-H	PRKCSH	714650	---	---	---	---	TRUE
MmugDNA.21620.1.S1_at	347.88	22.2	-15.67	-9.7	-30	-325.68	-6.032	0.008466	*	Mmu.11271	chr19:52744516-52747007 (+) // 99.48 //	protein phosphatase 5, catalytic subunit	PPP5C	716214	---	---	---	---	TRUE
MmugDNA.21644.1.S1_at	318.12	32.89	-9.67	-5.11	-22.64	-285.22	-3.931	0.026947	*	Mmu.13662	chr10:65518785-65525148 (-) // 99.66 //	mitogen-activated protein kinase 1	MAPK1	698569	---	---	---	---	TRUE
MmugDNA.21654.1.S1_at	292.79	53.47	-5.48	-4.33	-6.99	-239.32	-8.483	0.002473	*	---	chr11:120657694-120665397 (+) // 99.31 //	protein kinase, AMP-activated, beta 1 non-catalytic subunit	PRKAB1	695737	---	---	---	---	TRUE
MmugDNA.21712.1.S1_at	135.15	24.71	-5.47	-3.13	-13.02	-110.43	-4.51	0.011973	*	Mmu.11075	chr19:45275547-45276956 (+) // 90.11 //	mitochondrial ribosomal protein S12	MRPS12	695196	---	---	---	---	TRUE
MmugDNA.21769.1.S1_at	75.85	394.34	5.2	3.34	10.87	318.49	8.23	0.00023	*	Mmu.12854	chr15:1466170-1467406 (-) // 98.86 //	similar to transmembrane protein 141	LOC721687	721687	---	---	---	---	TRUE
MmugDNA.21775.1.S1_at	305.01	73.52	-4.15	-2.93	-5.79	-231.5	-4.894	0.013297	*	Mmu.15886	chr12:105640393-105642692 (+) // 99.56 //	similar to inhibitor of growth family, member 5	LOC701901	701901	---	---	---	---	TRUE
MmugDNA.21781.1.S1_at	55.32	175.83	3.18	2.39	4.36	120.51	6.158	0.00298	*	---	chr10:32389206-32389730 (+) // 100.0 //	similar to Testis-specific Y-encoded-like protein 3 (TSPY-like 3)	LOC712128	712128	---	---	---	---	TRUE
MmugDNA.21823.1.S1_at	189.76	810.92	4.27	3.07	5.71	621.16	4.85	0.015122	*	---	chr19:5115456-5116011 (+) // 99.28 //	---	---	---	---	---	---	---	TRUE
MmugDNA.21841.1.S1_s_at	1091.22	107.81	-10.12	-6.2	-14.92	-983.41	-4.034	0.027087	*	---	chr13:20373511-20374004 (+) // 98.79 //	---	---	---	---	---	---	---	TRUE
MmugDNA.21843.1.S1_at	1601.71	139.94	-11.45	-6.68	-19.64	-1461.76	-4.169	0.024368	*	---	chr13:20374668-20375123 (+) // 93.63 //	---	---	---	---	---	---	---	TRUE
MmugDNA.21869.1.S1_at	444.34	31.27	-14.21	-7.13	-24.33	-413.07	-3.231	0.047884	*	Mmu.14637	chr20:27740090-27748410 (+) // 99.65 //	kinesin family member 22	KIF22	706401	0006281 // DNA repair // inferred from electronic annotation /// 0007018 // microtubule-based movement // inferred from electronic annotation	0005874 // microtubule // inferred from electronic annotation	0000166 // nucleotide binding // inferred from electronic annotation /// 0003677 // DNA binding // inferred from electronic annotation /// 0003774 // motor activity // inferred from electronic annotation /// 0003777 // microtubule motor activity // inferred from electronic annotation /// 0005524 // ATP binding // inferred from electronic annotation	---	TRUE
MmugDNA.21887.1.S1_at	112.58	449.5	3.99	2.29	10.23	336.92	4.252	0.008237	*	---	chr11:6761906-6762482 (+) // 97.57 //	---	---	---	0005975 // carbohydrate metabolic process // inferred from electronic annotation /// 0006006 // glucose metabolic process // inferred from electronic annotation	0005737 // cytoplasm // inferred from electronic annotation	0000287 // magnesium ion binding // inferred from electronic annotation /// 0004614 // phosphoglucomutase activity // inferred from electronic annotation /// 0016853 // isomerase activity // inferred from electronic annotation /// 0016868 // intramolecular transferase activity, phosphotransferases // inferred from electronic annotation /// 0046872 // metal ion binding // inferred from electronic …	---	TRUE
MmugDNA.21904.1.S1_at	161.64	1206.53	7.46	5.4	11.17	1044.89	8.859	0.001733	*	Mmu.14878	chr3:95722037-95722608 (+) // 100.0 // /// chr6:92046864-92047434 (-) // 91.24 //	gamma-glutamyl cyclotransferase	GGCT	695547	---	---	---	---	TRUE
MmugDNA.21931.1.S1_at	1905.25	675.29	-2.82	-2.07	-4.28	-1229.96	-6.779	0.000548	*	Mmu.12794	chr6:130813371-130816043 (+) // 100.0 //	Similar to xenotropic and polytropic retrovirus receptor	LOC716337	716337	---	---	---	---	TRUE
MmugDNA.21939.1.S1_at	280.95	75.57	-3.72	-2.37	-7.97	-205.38	-6.124	0.000876	*	Mmu.9021	chr1:15117551-15123392 (+) // 99.24 //	Lipin 3	LPIN3	696329	0006626 // protein targeting to mitochondrion // inferred from sequence or structural similarity /// 0007006 // mitochondrial membrane organization // inferred from sequence or structural similarity /// 0007050 // cell cycle arrest // inferred from sequence or structural similarity /// 0008053 // mitochondrial fusion // inferred from electronic annotation /// 0048662 // negative regulation of smo…	0005741 // mitochondrial outer membrane // inferred from electronic annotation /// 0005829 // cytosol // inferred from sequence or structural similarity /// 0016021 // integral to membrane // inferred from electronic annotation /// 0031306 // intrinsic to mitochondrial outer membrane // inferred from sequence or structural similarity	0003924 // GTPase activity // inferred from electronic annotation /// 0005525 // GTP binding // inferred from electronic annotation	---	TRUE
MmugDNA.21946.1.S1_at	468.38	39.86	-11.75	-7.9	-17.75	-428.51	-5.678	0.010331	*	Mmu.8320	chr3:99182911-99183215 (-) // 74.69 //	hypothetical protein LOC700981	LOC700981	700981	---	---	---	---	TRUE
MmugDNA.2199.1.S1_at	428.19	16.5	-25.95	-17.16	-50.58	-411.68	-13.968	0.000596	*	Mmu.9578	chr14:84290019-84313556 (-) // 99.3 //	hypothetical protein LOC706003	LOC706003	706003	---	---	---	---	TRUE
MmugDNA.21998.1.S1_at	77.66	223.82	2.88	2.22	3.9	146.15	6.684	0.001185	*	---	chr19:50660648-50661236 (+) // 100.0 //	similar to zinc finger protein 227	LOC713327	713327	---	---	---	---	TRUE
MmugDNA.2201.1.S1_at	1860.94	192.46	-9.67	-7.85	-12.25	-1668.48	-14.004	0.000534	*	Mmu.3392	chr19:18529446-18534527 (-) // 99.64 //	---	---	---	---	---	---	---	TRUE
MmugDNA.22014.1.S1_at	2628.48	966.02	-2.72	-2.13	-3.5	-1662.46	-5.975	0.00377	*	Mmu.2545	chr8:42071743-42075853 (+) // 99.66 //	Similar to CSE1 chromosome segregation 1-like protein	LOC704301	704301	---	---	---	---	TRUE
MmugDNA.22061.1.S1_at	2206.56	648.17	-3.4	-2.43	-4.52	-1558.39	-4.297	0.02099	*	Mmu.1219	chr8:99170313-99177108 (+) // 99.8 //	Similar to budding uninhibited by benzimidazoles 3 homolog	LOC708033	708033	---	---	---	---	TRUE
MmugDNA.22096.1.S1_at	3608.04	656.3	-5.5	-3.44	-9.77	-2951.74	-4.752	0.012856	*	Mmu.3924	chr10:81592922-81596851 (+) // 93.55 // /// chrUr:58684-59180 (-) // 100.0 //	lectin, galactoside-binding, soluble, 1	LGALS1	700896	0043123 // positive regulation of I-kappaB kinase/NF-kappaB cascade // inferred from electronic annotation /// 0045445 // myoblast differentiation // inferred from electronic annotation	0005615 // extracellular space // inferred from electronic annotation /// 0005622 // intracellular // inferred from electronic annotation	0004871 // signal transducer activity // inferred from electronic annotation /// 0005515 // protein binding // inferred from electronic annotation /// 0005529 // sugar binding // inferred from electronic annotation /// 0016936 // galactoside binding // inferred from electronic annotation	---	TRUE
MmugDNA.22127.1.S1_x_at	1707.84	644.03	-2.65	-2.12	-3.48	-1063.8	-8.62	0.000137	*	---	---	---	---	---	---	---	---	---	TRUE
MmugDNA.22158.1.S1_at	1767.15	72.35	-24.43	-14.54	-42.79	-1694.81	-4.72	0.017835	*	Mmu.3153	chr1:138533604-138534766 (-) // 99.82 //	similar to transgelin 2	LOC719527	719527	---	---	---	---	TRUE
MmugDNA.22194.1.S1_at	330.15	99.18	-3.33	-2.04	-7.74	-230.97	-4.742	0.003188	*	Mmu.14711	chrX:44310853-44311425 (+) // 96.85 //	similar to zinc finger protein 673	LOC704689	704689	---	---	---	---	TRUE
MmugDNA.22222.1.S1_s_at	643.52	141.21	-4.56	-3.38	-6.28	-502.3	-6.53	0.004686	*	---	chr8:92593882-92601304 (-) // 99.65 //	---	---	---	---	---	---	---	TRUE
MmugDNA.22249.1.S1_at	306.4	925.23	3.02	2.49	3.68	618.84	8.175	0.001381	*	Mmu.12939	chrX:63033072-63033655 (-) // 100.0 //	hypothetical protein LOC707700	LOC707700	707700	---	---	---	---	TRUE
MmugDNA.22260.1.S1_s_at	271.44	28.8	-9.42	-6.45	-14.01	-242.64	-5.821	0.009342	*	Mmu.8790	chr16:31790719-31793151 (+) // 99.58 //	Similar to synaptotagmin-like 5	LOC697915	697915	0006508 // proteolysis // inferred from electronic annotation	---	0008237 // metallopeptidase activity // inferred from electronic annotation /// 0008270 // zinc ion binding // inferred from electronic annotation	---	TRUE
MmugDNA.2227.1.S1_at	269.13	77.89	-3.46	-2.81	-4.28	-191.24	-8.35	0.001527	*	Mmu.2935	chr1:134417745-134418113 (-) // 100.0 //	similar to Dingo protein isoform 1	LOC719341	719341	---	---	---	---	TRUE
MmugDNA.22316.1.S1_at	153.39	33.62	-4.56	-2.67	-7.42	-119.77	-3.385	0.03898	*	---	chr7:167053443-167054012 (+) // 100.0 //	---	---	---	---	---	---	---	TRUE
MmugDNA.22355.1.S1_at	319.93	46.36	-6.9	-4.51	-12.14	-273.57	-6.229	0.005446	*	---	chr8:377229-431170 (-) // 99.64 //	hypothetical protein LOC722607	LOC722607	722607	---	---	---	---	TRUE
MmugDNA.22393.1.S1_at	319.75	1076.17	3.37	2.48	4.57	756.42	5.189	0.009262	*	---	chr10:14543116-14543671 (-) // 78.6 //	---	---	---	---	---	---	---	TRUE
MmugDNA.22403.1.S1_at	352.87	98.1	-3.6	-2.14	-5.65	-254.77	-3.13	0.046616	*	Mmu.5006	chr6:109210991-109246018 (-) // 99.75 //	Similar to adaptor-related protein complex 1, gamma 1 subunit isoform a	LOC710171	710171	---	---	---	---	TRUE
MmugDNA.22449.1.S1_at	63.59	191.39	3.01	2.16	4.41	127.8	5.126	0.005242	*	---	chr2:28656436-28656968 (-) // 82.46 //	---	---	---	---	---	---	---	TRUE
MmugDNA.22452.1.S1_at	242	1144.63	4.73	2.82	7	902.63	3.335	0.043122	*	Mmu.4739	chr7:162775480-162776069 (-) // 100.0 // /// chr15:83557066-83557660 (-) // 91.68 //	Similar to cyclin K	LOC716572	716572	---	---	---	---	TRUE
MmugDNA.22477.1.S1_s_at	4932.39	2055.59	-2.4	-2.02	-2.91	-2876.8	-9.212	0.000104	*	Mmu.1112	chr13:55265050-55265585 (-) // 99.53 //	BTB (POZ) domain containing 3	BTBD3	693983	0001525 // angiogenesis // inferred from electronic annotation /// 0007399 // nervous system development // inferred from electronic annotation /// 0019987 // negative regulation of anti-apoptosis // inferred from electronic annotation /// 0030334 // regulation of cell migration // inferred from electronic annotation /// 0030517 // negative regulation of axon extension // inferred from electronic…	0005635 // nuclear envelope // inferred from electronic annotation /// 0005783 // endoplasmic reticulum // inferred from electronic annotation /// 0030176 // integral to endoplasmic reticulum membrane // inferred from electronic annotation /// 0042995 // cell projection // inferred from electronic annotation /// 0043025 // cell soma // inferred from electronic annotation	0005515 // protein binding // inferred from electronic annotation	---	TRUE
MmugDNA.22503.1.S1_at	1007.1	231.74	-4.35	-3.03	-5.9	-775.36	-4.454	0.019607	*	Mmu.9875	chr4:13583155-13586826 (+) // 97.58 //	nucleolar protein 7, 27kDa	NOL7	701335	---	---	---	---	TRUE
MmugDNA.22534.1.S1_s_at	1054.65	161.54	-6.53	-3.95	-15.43	-893.11	-6.587	0.002336	*	Mmu.1411	chr5:47171340-47171899 (+) // 100.0 //	heterogeneous nuclear ribonucleoprotein D-like	HNRPDL	694603	---	---	---	---	TRUE
MmugDNA.22536.1.S1_at	256.67	45.46	-5.65	-3.4	-14.3	-211.22	-6.888	0.000891	*	Mmu.11928	chr3:176837484-176842034 (+) // 99.79 //	similar to C29E4.12	LOC711184	711184	---	---	---	---	TRUE
MmugDNA.2257.1.S1_at	194.6	59.23	-3.29	-2.25	-4.65	-135.37	-3.991	0.023034	*	---	chr1:21550965-21551556 (-) // 99.83 //	---	---	---	---	---	---	---	TRUE
MmugDNA.22571.1.S1_at	1116.15	3691.84	3.31	2.43	4.3	2575.69	4.599	0.017306	*	Mmu.14271	chr13:30279273-30279854 (+) // 99.83 // /// chr1:220393119-220393697 (-) // 99.48 //	similar to limb-bud and heart	LOC704749	704749	---	---	---	---	TRUE
MmugDNA.22588.1.S1_at	321.53	16.38	-19.63	-10.07	-52.98	-305.14	-4.191	0.024085	*	Mmu.9894	chr1:212202128-212202655 (+) // 93.55 //	similar to heterogeneous nuclear ribonucleoprotein U isoform a	LOC713066	713066	---	---	---	---	TRUE
MmugDNA.22591.1.S1_at	281.95	82.71	-3.41	-2.27	-4.76	-199.24	-3.678	0.03184	*	Mmu.4445	chr2:109803584-109803891 (+) // 100.0 // /// chr4:136233361-136233671 (+) // 91.53 //	similar to nuclear receptor co-repressor/HDAC3 complex subunit	LOC712740	712740	---	---	---	---	TRUE
MmugDNA.22592.1.S1_at	155.54	45.55	-3.41	-2.18	-5.31	-109.99	-3.623	0.028344	*	---	chr14:122788592-122791522 (-) // 99.65 //	---	---	---	---	---	---	---	TRUE
MmugDNA.2260.1.S1_s_at	335.41	65.78	-5.1	-2.81	-9.04	-269.63	-3.266	0.042719	*	Mmu.439	chr2:153929310-153933891 (-) // 94.81 //	---	---	---	---	---	---	---	TRUE
MmugDNA.22604.1.S1_at	145.2	33.79	-4.3	-2.17	-11.14	-111.42	-3.033	0.042255	*	Mmu.9812	chr16:27180470-27181687 (+) // 99.51 //	similar to joined to JAZF1	LOC717834	717834	---	---	---	---	TRUE
MmugDNA.22611.1.S1_at	5003.85	1832.04	-2.73	-2.18	-3.58	-3171.81	-8.265	0.000189	*	---	chr3:100077860-100081237 (+) // 99.48 //	hypothetical protein LOC702053	LOC702053	702053	---	---	---	---	TRUE
MmugDNA.22634.1.S1_at	478	146.71	-3.26	-2.43	-4.86	-331.29	-8.824	0.000142	*	---	chr14:117416799-117419794 (+) // 99.6 //	hypothetical protein LOC707400	LOC707400	707400	---	---	---	---	TRUE
MmugDNA.22636.1.S1_s_at	2364.5	388.4	-6.09	-4.23	-9.33	-1976.11	-6.425	0.005249	*	---	chrUr:326906-327411 (-) // 93.74 //	similar to mitochondrial ribosomal protein L41	LOC702768	702768	---	---	---	---	TRUE
MmugDNA.22671.1.S1_s_at	2006.84	585	-3.43	-2.85	-4.24	-1421.84	-11.587	9.6e-05	*	Mmu.3762	chr5:91793502-91794251 (-) // 66.32 //	Necdin	LOC574323	574323	0001764 // neuron migration // inferred from electronic annotation /// 0006355 // regulation of transcription, DNA-dependent // inferred from electronic annotation /// 0007409 // axonogenesis // inferred from electronic annotation /// 0007413 // axonal fasciculation // inferred from electronic annotation /// 0007417 // central nervous system development // inferred from electronic annotation /// …	0005634 // nucleus // inferred from electronic annotation /// 0005737 // cytoplasm // inferred from electronic annotation /// 0005813 // centrosome // inferred from electronic annotation	0005515 // protein binding // inferred from electronic annotation /// 0043015 // gamma-tubulin binding // inferred from electronic annotation	---	TRUE
MmugDNA.22710.1.S1_s_at	432.57	46.39	-9.32	-5.94	-13.8	-386.18	-4.419	0.02101	*	Mmu.1548	chr2:51628920-51632628 (-) // 99.6 //	THUMP domain containing 3	THUMPD3	701564	---	---	---	---	TRUE
MmugDNA.22734.1.S1_at	2284.08	781.27	-2.92	-2.39	-3.72	-1502.81	-10.849	3.6e-05	*	Mmu.2111	chr5:4494190-4498518 (+) // 99.36 //	Ly1 antibody reactive homolog (mouse)	LYAR	712499	---	---	---	---	TRUE
MmugDNA.22793.1.S1_at	728.7	204.93	-3.56	-2.48	-5.4	-523.77	-5.205	0.006406	*	Mmu.4087	chr13:12784818-12785393 (+) // 100.0 //	similar to tribbles homolog 2	LOC710966	710966	---	---	---	---	TRUE
MmugDNA.22804.1.S1_at	2426.66	648.3	-3.74	-2.98	-4.79	-1778.35	-8.226	0.001463	*	Mmu.2214	chr7:134433363-134433943 (-) // 90.86 // /// chrX:69254890-69255613 (-) // 99.82 //	similar to PDZ domain-containing protein 11	LOC695458	695458	---	---	---	---	TRUE
MmugDNA.22841.1.S1_at	138.99	402.94	2.9	2.04	4.24	263.95	4.468	0.010595	*	---	chr4:147209132-147209648 (-) // 95.54 //	---	---	---	0006606 // protein import into nucleus // inferred from electronic annotation /// 0006607 // NLS-bearing substrate import into nucleus // traceable author statement /// 0006810 // transport // inferred from electronic annotation /// 0006886 // intracellular protein transport // inferred from electronic annotation /// 0015031 // protein transport // inferred from electronic annotation	0005634 // nucleus // inferred from electronic annotation /// 0005643 // nuclear pore // inferred from electronic annotation /// 0005737 // cytoplasm // inferred from electronic annotation	0005488 // binding // inferred from electronic annotation /// 0005515 // protein binding // inferred from physical interaction /// 0008565 // protein transporter activity // inferred from electronic annotation	---	TRUE
MmugDNA.2285.1.S1_at	836.52	101.56	-8.24	-5.67	-12.82	-734.96	-6.687	0.005479	*	---	chr7:18104145-18104709 (-) // 100.0 //	similar to putative G protein coupled receptor	LOC701115	701115	---	---	---	---	TRUE
MmugDNA.22870.1.S1_at	984.7	99.5	-9.9	-5.7	-16.22	-885.19	-3.842	0.030368	*	Mmu.3933	chrX:75013675-75017489 (+) // 94.8 //	chromosome X open reading frame 26 ortholog	CXHXorf26	705125	---	---	---	---	TRUE
MmugDNA.22896.1.S1_at	552.48	2366.97	4.28	3.04	6.98	1814.49	8.852	0.000152	*	---	chr11:14881795-14882390 (+) // 85.88 //	---	---	---	---	---	---	---	TRUE
MmugDNA.22937.1.S1_at	361.17	104.88	-3.44	-2.2	-5.47	-256.29	-3.76	0.024098	*	---	chr11:111870553-111870808 (+) // 68.55 //	---	---	---	---	---	---	---	TRUE
MmugDNA.22940.1.S1_at	226.58	34.49	-6.57	-4.43	-9.79	-192.09	-5.17	0.012442	*	Mmu.11297	chr1:136749936-136750808 (-) // 96.65 // /// chr6:92103013-92112820 (-) // 99.3 //	Similar to echinoderm microtubule associated protein like 1 isoform b	LOC705977	705977	---	---	---	---	TRUE
MmugDNA.22944.1.S1_at	2180.18	393.45	-5.54	-4.23	-7.28	-1786.73	-7.081	0.00465	*	Mmu.5161	chr14:121373260-121373859 (+) // 100.0 // /// chr19:53479885-53538989 (+) // 90.98 //	hypothetical protein LOC713956	LOC713956	713956	---	---	---	---	TRUE
MmugDNA.22945.1.S1_at	214.06	6.86	-31.19	-15.78	-154.66	-207.19	-5.546	0.011082	*	Mmu.3179	chr1:142299550-142299815 (-) // 66.04 //	similar to ADP-ribosylation factor 1	LOC696052	696052	0006810 // transport // inferred from electronic annotation /// 0007264 // small GTPase mediated signal transduction // inferred from electronic annotation /// 0015031 // protein transport // inferred from electronic annotation /// 0016192 // vesicle-mediated transport // inferred from electronic annotation	0005622 // intracellular // inferred from electronic annotation /// 0005794 // Golgi apparatus // inferred from electronic annotation /// 0048471 // perinuclear region of cytoplasm // inferred from electronic annotation	0000166 // nucleotide binding // inferred from electronic annotation /// 0005525 // GTP binding // inferred from electronic annotation	---	TRUE
MmugDNA.2300.1.S1_at	3928.33	819.95	-4.79	-3.43	-6.7	-3108.38	-5.565	0.009071	*	Mmu.9617	chr13:114213850-114214417 (+) // 96.17 // /// chr7:50845373-50845948 (-) // 99.83 // /// chr3:131957967-131958542 (-) // 99.48 //	pyruvate kinase, muscle	PKM2	697742	0006096 // glycolysis // inferred from electronic annotation	---	0000287 // magnesium ion binding // inferred from electronic annotation /// 0003824 // catalytic activity // inferred from electronic annotation /// 0004743 // pyruvate kinase activity // inferred from electronic annotation /// 0016301 // kinase activity // inferred from electronic annotation /// 0016740 // transferase activity // inferred from electronic annotation /// 0030955 // potassium ion b…	---	TRUE
MmugDNA.23020.1.S1_at	277.29	773.64	2.79	2.08	3.77	496.35	4.979	0.008191	*	Mmu.15860	chr13:54951683-54952276 (+) // 100.0 //	spectrin, beta, non-erythrocytic 1	SPTBN1	716794	---	---	---	---	TRUE
MmugDNA.23030.1.S1_at	473.06	10.09	-46.88	-18.22	-100000000	-462.97	-3.473	0.039973	*	Mmu.3918	chr13:65490430-65504127 (+) // 99.67 // /// chr10:66883537-66884136 (+) // 91.87 // /// chr10:67528164-67528753 (+) // 90.55 // /// chr10:67502856-67503455 (-) // 93.86 //	ARP2 actin-related protein 2 homolog (yeast)	ACTR2	697080	---	---	---	---	TRUE
MmugDNA.23036.1.S1_s_at	1253.72	255.23	-4.91	-3.91	-6.24	-998.5	-8.564	0.00216	*	Mmu.8397	chr4:52872014-52872224 (-) // 99.53 //	Butyrylcholinesterase	BCHE	700484	0006633 // fatty acid biosynthetic process // inferred from electronic annotation /// 0008610 // lipid biosynthetic process // inferred from electronic annotation	0005783 // endoplasmic reticulum // inferred from electronic annotation /// 0016020 // membrane // inferred from electronic annotation /// 0016021 // integral to membrane // inferred from electronic annotation	---	---	TRUE
MmugDNA.23051.1.S1_at	530.4	1794.35	3.38	2.12	5.61	1263.95	3.656	0.024509	*	Mmu.8199	chr11:39390582-39391036 (-) // 100.0 //	prickle-like 1	PRICKLE1	701864	---	---	---	---	TRUE
MmugDNA.23059.1.S1_at	162.23	47.47	-3.42	-2.06	-5.7	-114.76	-3.296	0.036145	*	---	chr8:147135892-147136347 (-) // 100.0 //	---	---	---	0000122 // negative regulation of transcription from RNA polymerase II promoter // inferred from electronic annotation /// 0006350 // transcription // inferred from electronic annotation /// 0006355 // regulation of transcription, DNA-dependent // inferred from electronic annotation /// 0006357 // regulation of transcription from RNA polymerase II promoter // inferred from electronic annotation /…	0005634 // nucleus // inferred by curator /// 0005634 // nucleus // inferred from electronic annotation /// 0005667 // transcription factor complex // inferred from direct assay /// 0005667 // transcription factor complex // inferred from electronic annotation /// 0032444 // activin responsive factor complex // inferred from direct assay /// 0032444 // activin responsive factor complex // inferre…	0003677 // DNA binding // inferred from direct assay /// 0003677 // DNA binding // inferred from electronic annotation /// 0003700 // transcription factor activity // inferred from direct assay /// 0003700 // transcription factor activity // inferred from electronic annotation /// 0005515 // protein binding // inferred from electronic annotation /// 0005515 // protein binding // inferred from phy…	TGF_Beta_Signaling_Pathway // GenMAPP	TRUE
MmugDNA.23073.1.S1_at	175.09	25.48	-6.87	-4.08	-17.74	-149.6	-6.893	0.001736	*	Mmu.9561	chr14:87877900-87898282 (+) // 99.37 //	Mitochondrial ribosomal protein L44	MRPL44	677716	---	0005840 // ribosome // inferred from electronic annotation	0005515 // protein binding // inferred from electronic annotation	---	TRUE
MmugDNA.23083.1.S1_at	501.82	117.88	-4.26	-3.35	-5.4	-383.94	-7.204	0.003953	*	Mmu.8057	chr3:98700552-98705606 (+) // 100.0 //	hypothetical protein LOC702794	LOC702794	702794	---	---	---	---	TRUE
MmugDNA.23134.1.S1_at	563.32	104.99	-5.37	-3.74	-9	-458.33	-9.26	0.000278	*	Mmu.13222	chr1:4464365-4465188 (-) // 99.27 //	cyclin L2	CCNL2	701413	---	---	---	---	TRUE
MmugDNA.23145.1.S1_at	244.19	23.71	-10.3	-5.31	-43.24	-220.47	-5.019	0.011258	*	---	chr1:156105720-156106099 (+) // 25.36 //	---	---	---	---	---	---	---	TRUE
MmugDNA.23156.1.S1_s_at	857.73	60.82	-14.1	-8.18	-21.64	-796.91	-3.839	0.030993	*	Mmu.3982	chr19:20591478-20592170 (-) // 91.69 // /// chr15:94835569-94850383 (-) // 98.24 //	similar to HESB like domain containing 2	LOC693526	693526	0016226 // iron-sulfur cluster assembly // inferred from electronic annotation	0005739 // mitochondrion // inferred from electronic annotation	0005198 // structural molecule activity // inferred from electronic annotation /// 0005506 // iron ion binding // inferred from electronic annotation /// 0046872 // metal ion binding // inferred from electronic annotation /// 0051536 // iron-sulfur cluster binding // inferred from electronic annotation	---	TRUE
MmugDNA.2320.1.S1_at	728.17	34.56	-21.07	-11.11	-44.05	-693.61	-3.935	0.028868	*	---	chr20:79160228-79171441 (+) // 98.15 //	hypothetical protein LOC713624	LOC713624	713624	---	---	---	---	TRUE
MmugDNA.23201.1.S1_at	127.57	23.11	-5.52	-3.95	-8.28	-104.47	-7.199	0.002948	*	Mmu.12084	chr8:39562843-39588810 (+) // 98.68 //	ADAM metallopeptidase domain 9	ADAM9	701124	---	---	---	---	TRUE
MmugDNA.23249.1.S1_at	439.07	73.88	-5.94	-3.28	-11.07	-365.18	-3.506	0.03552	*	Mmu.15087	chr1:135331580-135332147 (-) // 55.38 // /// chr2:79069431-79070001 (-) // 53.09 //	similar to interferon stimulated exonuclease gene 20kDa-like 2	LOC718621	718621	---	---	---	---	TRUE
MmugDNA.23282.1.S1_s_at	1982.53	283.98	-6.98	-4.68	-12.48	-1698.55	-8.271	0.001316	*	Mmu.9694	chr10:68137007-68137216 (+) // 94.76 // /// chr6:137048323-137048652 (-) // 99.52 //	similar to NADH dehydrogenase (ubiquinone) 1 alpha subcomplex, 2, 8kDa	LOC697736	697736	0006810 // transport // inferred from electronic annotation /// 0022900 // electron transport chain // inferred from electronic annotation	0005739 // mitochondrion // inferred from electronic annotation /// 0005743 // mitochondrial inner membrane // inferred from electronic annotation /// 0016020 // membrane // inferred from electronic annotation /// 0070469 // respiratory chain // inferred from electronic annotation	---	---	TRUE
MmugDNA.23301.1.S1_at	188.22	55.3	-3.4	-2.19	-6.31	-132.92	-4.668	0.005471	*	Mmu.17144	chr11:55040564-55041054 (+) // 83.82 //	similar to Ku70-binding protein 3	LOC712932	712932	---	---	---	---	TRUE
MmugDNA.23323.1.S1_at	2204.36	318.72	-6.92	-3.82	-11.2	-1885.63	-3.342	0.043108	*	Mmu.12879	chr8:50296541-50297106 (-) // 100.0 //	similar to protein kinase, DNA-activated, catalytic polypeptide	LOC708029	708029	---	---	---	---	TRUE
MmugDNA.23326.1.S1_at	2751.31	415.98	-6.61	-4.23	-13.35	-2335.33	-7.579	0.001394	*	Mmu.10825	chr11:31161937-31162500 (+) // 93.93 // /// chr13:20527053-20527615 (+) // 92.89 // /// chr14:71704385-71704941 (+) // 90.81 // /// chr1:29108034-29108597 (+) // 94.45 // /// chr6:58508486-58509053 (+) // 98.09 // /// chr6:69584680-69585244 (+) // 91.85 // /// chr9:28730898-28731460 (+) // 93.07 // /// chr9:92263851-92264412 (+) // 92.72 // /// chr20:48211152-48211710 (-) // 93.07 // /// chr2:376…	similar to D-PCa-2 protein isoform c	LOC713404	713404	---	---	---	---	TRUE
MmugDNA.23372.1.S1_at	504.91	1397.16	2.77	2.17	3.74	892.25	8.117	0.000188	*	Mmu.16130	chr10:2342260-2343858 (-) // 100.0 //	GTP binding protein 5 (putative)	GTPBP5	700182	---	---	---	---	TRUE
MmugDNA.23475.1.S1_s_at	4194.83	1150.56	-3.65	-2.89	-4.77	-3044.26	-9.502	0.000326	*	Mmu.9988	chr5:178139417-178139897 (+) // 97.22 // /// chr10:15185687-15195292 (-) // 99.54 //	hypothetical protein LOC714125	LOC714125	714125	0006511 // ubiquitin-dependent protein catabolic process // inferred from electronic annotation /// 0051603 // proteolysis involved in cellular protein catabolic process // inferred from electronic annotation	0000502 // proteasome complex // inferred from electronic annotation /// 0005839 // proteasome core complex // inferred from electronic annotation	0004175 // endopeptidase activity // inferred from electronic annotation /// 0004298 // threonine-type endopeptidase activity // inferred from electronic annotation /// 0008233 // peptidase activity // inferred from electronic annotation /// 0016787 // hydrolase activity // inferred from electronic annotation	---	TRUE
MmugDNA.23496.1.S1_at	606.22	75.74	-8	-4.82	-18.21	-530.48	-6.322	0.004533	*	---	chr13:26738739-26740455 (+) // 99.34 //	centromere protein A	CENPA	697312	---	---	---	---	TRUE
MmugDNA.23543.1.S1_s_at	1450.82	124.65	-11.64	-6.92	-19.96	-1326.17	-4.372	0.021391	*	Mmu.15655	chr15:77015273-77015841 (+) // 100.0 // /// chr7:130443947-130453138 (-) // 95.6 //	similar to Vacuolar ATP synthase subunit D (V-ATPase D subunit) (Vacuolar proton pump D subunit) (V-ATPase 28 kDa accessory protein)	ATP6V1D	698215	0015986 // ATP synthesis coupled proton transport // inferred from electronic annotation	0033178 // proton-transporting two-sector ATPase complex, catalytic domain // inferred from electronic annotation	0042626 // ATPase activity, coupled to transmembrane movement of substances // inferred from electronic annotation /// 0046961 // proton-transporting ATPase activity, rotational mechanism // inferred from electronic annotation	---	TRUE
MmugDNA.23574.1.S1_at	883.69	364.56	-2.42	-2.12	-2.79	-519.13	-11.723	4.1e-05	*	Mmu.8056	chr14:12280653-12281309 (+) // 75.38 //	Similar to Cadherin-related tumor suppressor homolog precursor (Protein fat homolog)	LOC702800	702800	---	---	---	---	TRUE
MmugDNA.23593.1.S1_at	880.76	352.25	-2.5	-2.21	-2.82	-528.5	-10.249	0.000766	*	---	chr15:42545165-42545730 (-) // 100.0 //	DnaJ (Hsp40) homolog, subfamily B, member 5	DNAJB5	699081	---	---	---	---	TRUE
MmugDNA.23600.1.S1_at	210.67	18.59	-11.33	-6.82	-26.22	-192.08	-6.915	0.004396	*	Mmu.13289	chr14:126592911-126593511 (-) // 100.0 //	v-ets erythroblastosis virus E26 oncogene homolog 1 (avian)	ETS1	714697	---	---	---	---	TRUE
MmugDNA.23622.1.S1_at	319.29	14.6	-21.87	-13.33	-38.41	-304.7	-5.073	0.014553	*	Mmu.12094	chr3:143672987-143680284 (-) // 99.66 //	nicotinamide phosphoribosyltransferase	NAMPT	698609	---	---	---	---	TRUE
MmugDNA.2363.1.S1_at	42.47	150	3.53	2.28	6.32	107.53	4.641	0.006965	*	---	chr19:43062806-43063381 (-) // 14.63 //	---	---	---	---	---	---	---	TRUE
MmugDNA.23633.1.S1_at	126.02	16.31	-7.72	-4.87	-16.75	-109.71	-8.459	0.000904	*	---	chr1:209782104-209782675 (+) // 24.52 //	similar to zinc finger protein 682	LOC709981	709981	---	---	---	---	TRUE
MmugDNA.23652.1.S1_at	6189.65	1467.17	-4.22	-2.85	-6.18	-4722.49	-4.458	0.017242	*	Mmu.8813	chrX:76834736-76835206 (+) // 99.64 //	similar to phosphoglycerate kinase 1 /// hypothetical protein LOC704249 /// phosphoglycerate kinase 1	LOC697728 /// LOC704249 /// PGK1	697728 /// 704249 /// 706325	0006096 // glycolysis // inferred from electronic annotation	0005737 // cytoplasm // inferred from electronic annotation	0000166 // nucleotide binding // inferred from electronic annotation /// 0004618 // phosphoglycerate kinase activity // inferred from electronic annotation /// 0005524 // ATP binding // inferred from electronic annotation /// 0016301 // kinase activity // inferred from electronic annotation /// 0016740 // transferase activity // inferred from electronic annotation	---	TRUE
MmugDNA.23670.1.S1_at	293.76	2055.97	7	5.34	9.52	1762.21	9.149	0.001831	*	---	chr2:116704518-116705121 (-) // 96.52 //	---	---	---	0006468 // protein amino acid phosphorylation // inferred from electronic annotation /// 0006468 // protein amino acid phosphorylation // inferred from direct assay /// 0006612 // protein targeting to membrane // non-traceable author statement /// 0007010 // cytoskeleton organization // non-traceable author statement /// 0007015 // actin filament organization // inferred from electronic annotatio…	0000133 // polarisome // traceable author statement /// 0005634 // nucleus // inferred from direct assay /// 0005634 // nucleus // inferred from electronic annotation /// 0005737 // cytoplasm // inferred from electronic annotation /// 0005768 // endosome // inferred from electronic annotation /// 0005829 // cytosol // inferred from direct assay /// 0016020 // membrane // inferred from electronic …	0000166 // nucleotide binding // inferred from electronic annotation /// 0004672 // protein kinase activity // inferred from electronic annotation /// 0004674 // protein serine/threonine kinase activity // inferred from electronic annotation /// 0004674 // protein serine/threonine kinase activity // inferred from direct assay /// 0004697 // protein kinase C activity // inferred from electronic an…	G_Protein_Signaling // GenMAPP /// Wnt_signaling // GenMAPP	TRUE
MmugDNA.23686.1.S1_at	57.94	231	3.99	2.21	7.61	173.05	3.154	0.041319	*	---	chr4:41625148-41625753 (-) // 99.83 //	---	---	---	---	---	---	---	TRUE
MmugDNA.23687.1.S1_at	67.14	1284.63	19.13	11.08	45.3	1217.48	5.882	0.00914	*	---	chr14:103636350-103640168 (-) // 93.51 //	---	---	---	---	---	---	---	TRUE
MmugDNA.23797.1.S1_at	296.94	58.81	-5.05	-3.03	-8.47	-238.13	-3.796	0.027923	*	Mmu.4422	chr6:147169311-147172072 (-) // 99.48 //	similar to RNA binding motif protein 22	LOC712713	712713	---	---	---	---	TRUE
MmugDNA.23798.1.S1_at	1386	248.21	-5.58	-4.11	-7.51	-1137.79	-6.098	0.007614	*	---	chr20:27870575-27870859 (-) // 96.93 //	similar to seizure related 6 homolog (mouse)-like 2 isoform 2	LOC709450	709450	---	---	---	---	TRUE
MmugDNA.23805.1.S1_at	2725.42	168.12	-16.21	-10.09	-22.62	-2557.3	-4.137	0.025608	*	Mmu.8285	chr11:105051770-105053590 (+) // 59.7 //	Similar to epidermal Langerhans cell protein LCP1	LOC701204	701204	0001666 // response to hypoxia // inferred from electronic annotation /// 0006457 // protein folding // inferred from electronic annotation /// 0006916 // anti-apoptosis // inferred from electronic annotation /// 0006950 // response to stress // inferred from electronic annotation /// 0030433 // ER-associated protein catabolic process // inferred from sequence or structural similarity	0005783 // endoplasmic reticulum // inferred from electronic annotation /// 0005788 // endoplasmic reticulum lumen // inferred from electronic annotation /// 0005789 // endoplasmic reticulum membrane // inferred from electronic annotation /// 0005792 // microsome // inferred from electronic annotation /// 0005829 // cytosol // inferred from electronic annotation /// 0042470 // melanosome // infer…	0000166 // nucleotide binding // inferred from electronic annotation /// 0003723 // RNA binding // inferred from electronic annotation /// 0005509 // calcium ion binding // inferred from electronic annotation /// 0005524 // ATP binding // inferred from electronic annotation /// 0046790 // virion binding // inferred from electronic annotation /// 0050750 // low-density lipoprotein receptor binding…	---	TRUE
MmugDNA.23805.1.S1_x_at	2859.94	175.3	-16.31	-10.41	-22.39	-2684.64	-4.3	0.023119	*	Mmu.8285	chr11:105051770-105053590 (+) // 59.7 //	Similar to epidermal Langerhans cell protein LCP1	LOC701204	701204	0001666 // response to hypoxia // inferred from electronic annotation /// 0006457 // protein folding // inferred from electronic annotation /// 0006916 // anti-apoptosis // inferred from electronic annotation /// 0006950 // response to stress // inferred from electronic annotation /// 0030433 // ER-associated protein catabolic process // inferred from sequence or structural similarity	0005783 // endoplasmic reticulum // inferred from electronic annotation /// 0005788 // endoplasmic reticulum lumen // inferred from electronic annotation /// 0005789 // endoplasmic reticulum membrane // inferred from electronic annotation /// 0005792 // microsome // inferred from electronic annotation /// 0005829 // cytosol // inferred from electronic annotation /// 0042470 // melanosome // infer…	0000166 // nucleotide binding // inferred from electronic annotation /// 0003723 // RNA binding // inferred from electronic annotation /// 0005509 // calcium ion binding // inferred from electronic annotation /// 0005524 // ATP binding // inferred from electronic annotation /// 0046790 // virion binding // inferred from electronic annotation /// 0050750 // low-density lipoprotein receptor binding…	---	TRUE
MmugDNA.23859.1.S1_at	316.17	795.23	2.52	2.1	3.03	479.05	7.448	0.001544	*	Mmu.8334	chr1:18359079-18359927 (+) // 99.83 //	hypothetical protein LOC700894	LOC700894	700894	---	---	---	---	TRUE
MmugDNA.23904.1.S1_at	293	73	-4.01	-3.13	-5.5	-219.99	-11.892	2.8e-05	*	---	chr3:38702926-38709078 (+) // 81.62 //	similar to Heat repeats-containing protein FLJ20397	LOC708567	708567	---	---	---	---	TRUE
MmugDNA.23926.1.S1_s_at	493.98	39.01	-12.66	-9.07	-18.95	-454.97	-8.471	0.002993	*	Mmu.2871	chr19:10492294-10498511 (+) // 98.25 //	similar to interleukin enhancer binding factor 3 isoform a	LOC713427	713427	---	---	---	---	TRUE
MmugDNA.23931.1.S1_at	63.4	345.91	5.46	3.49	10.49	282.5	6.182	0.003277	*	Mmu.1130	chr12:16414691-16415174 (+) // 100.0 //	ADP-ribosylation-like factor 6 interacting protein 6	ARL6IP6	695619	---	---	---	---	TRUE
MmugDNA.23938.1.S1_at	716.04	273.65	-2.62	-2.1	-3.24	-442.39	-5.931	0.005486	*	Mmu.11335	chr16:60407639-60408213 (-) // 100.0 //	Similar to mitochondrial translational initiation factor 2 precursor	LOC717042	717042	---	---	---	---	TRUE
MmugDNA.2401.1.S1_s_at	400.01	50.16	-7.97	-4.95	-15.84	-349.85	-5.955	0.006583	*	Mmu.9073	chr10:89171050-89171612 (+) // 100.0 //	Similar to E74-like factor 2 (ets domain transcription factor) isoform 1	LOC696064	696064	---	---	---	---	TRUE
MmugDNA.24020.1.S1_at	1048.35	64.65	-16.22	-11.34	-27.81	-983.7	-18.598	0.0001	*	Mmu.11298	chr12:52261190-52261759 (+) // 86.41 //	similar to GULP, engulfment adaptor PTB domain containing 1	LOC708601	708601	---	---	---	---	TRUE
MmugDNA.24023.1.S1_at	103.84	409.4	3.94	2.65	6.46	305.55	5.239	0.00598	*	Mmu.13580	chr11:123156363-123156940 (+) // 99.83 //	B-cell CLL/lymphoma 7A	BCL7A	705028	---	---	---	---	TRUE
MmugDNA.24047.1.S1_s_at	365.39	1060.58	2.9	2.09	3.85	695.2	4.059	0.023479	*	---	chr4:83221577-83222149 (+) // 100.0 //	---	---	---	---	0005622 // intracellular // inferred from electronic annotation	0008270 // zinc ion binding // inferred from electronic annotation	---	TRUE
MmugDNA.24048.1.S1_at	191.42	21.92	-8.73	-5.71	-16.81	-169.51	-8.945	0.001174	*	---	chr3:47538974-47539325 (+) // 45.01 //	---	---	---	0007169 // transmembrane receptor protein tyrosine kinase signaling pathway // traceable author statement /// 0007171 // activation of transmembrane receptor protein tyrosine kinase activity // non-traceable author statement	0005887 // integral to plasma membrane // non-traceable author statement /// 0016020 // membrane // inferred from electronic annotation /// 0016021 // integral to membrane // inferred from electronic annotation	0004872 // receptor activity // inferred from electronic annotation /// 0005515 // protein binding // inferred from physical interaction	---	TRUE
MmugDNA.24056.1.S1_at	2935.12	455.49	-6.44	-3.97	-12.68	-2479.63	-5.396	0.008077	*	Mmu.2803	chr19:55959316-55959896 (+) // 74.78 //	similar to heterogeneous nuclear ribonucleoproteins methyltransferase-like 2	LOC719419	719419	---	---	---	---	TRUE
MmugDNA.2406.1.S1_at	209.91	18.29	-11.47	-7.16	-23.56	-191.62	-7.056	0.004407	*	---	chr10:50946763-50951185 (-) // 99.42 //	---	---	---	---	---	---	---	TRUE
MmugDNA.24077.1.S1_at	216.7	562.33	2.59	2.32	2.92	345.62	13.595	5e-05	*	---	chr17:30187298-30187871 (-) // 100.0 //	---	---	---	0016180 // snRNA processing // inferred from direct assay	0005634 // nucleus // inferred from direct assay /// 0005634 // nucleus // inferred from electronic annotation /// 0005730 // nucleolus // inferred from direct assay /// 0005856 // cytoskeleton // inferred from direct assay /// 0032039 // integrator complex // inferred from direct assay	0004888 // transmembrane receptor activity // traceable author statement /// 0005515 // protein binding // inferred from physical interaction	---	TRUE
MmugDNA.2408.1.S1_at	270.57	78.29	-3.46	-2.33	-4.91	-192.28	-3.918	0.02529	*	---	chr19:18820001-18820554 (-) // 52.98 //	similar to K11B4.2	LOC719714	719714	---	---	---	---	TRUE
MmugDNA.24089.1.S1_at	361.78	115.87	-3.12	-2.42	-3.93	-245.91	-5.503	0.009363	*	Mmu.7726	chr2:175235295-175236256 (+) // 99.82 //	similar to suppressor of G2 allele of SKP1	LOC705091	705091	---	---	---	---	TRUE
MmugDNA.24108.1.S1_at	799.95	171.4	-4.67	-2.98	-8.08	-628.55	-4.774	0.011074	*	Mmu.7293	chr7:5464304-5477400 (-) // 99.46 //	Similar to protein arginine methyltransferase 5 isoform a	LOC707956	707956	---	---	---	---	TRUE
MmugDNA.24203.1.S1_s_at	112.65	468.11	4.16	2.9	6.71	355.46	6.914	0.001216	*	Mmu.12006	chr1:54179820-54180219 (-) // 87.97 //	Similar to transient receptor potential cation channel, subfamily C, member 6	LOC720815	720815	---	---	---	---	TRUE
MmugDNA.24206.1.S1_at	262.16	85.46	-3.07	-2.35	-4.05	-176.7	-5.875	0.004804	*	Mmu.11417	chr19:56588089-56588931 (+) // 99.82 //	similar to Oxysterols receptor LXR-beta (Liver X receptor beta) (Nuclear orphan receptor LXR-beta) (Ubiquitously-expressed nuclear receptor) (Nuclear receptor NER)	LOC719210	719210	---	---	---	---	TRUE
MmugDNA.24214.1.S1_at	53.08	181	3.41	2.46	4.86	127.93	5.324	0.00674	*	---	chr13:111934146-111934716 (+) // 40.7 //	similar to RNA polymerase I polypeptide B	LOC719938	719938	---	---	---	---	TRUE
MmugDNA.24232.1.S1_s_at	470.03	99.45	-4.73	-2.88	-10.63	-370.58	-5.593	0.002866	*	Mmu.13866	chrX:14337286-14338586 (-) // 100.0 //	similar to cytidine triphosphate synthase II	LOC721014	721014	---	---	---	---	TRUE
MmugDNA.24283.1.S1_at	1504.27	512.67	-2.93	-2.1	-3.83	-991.6	-3.935	0.027416	*	Mmu.15631	chr16:4015227-4015709 (-) // 100.0 //	similar to ubiquitin-conjugating enzyme E2G 1 (UBC7 homolog, C. elegans)	LOC721528	721528	0019941 // modification-dependent protein catabolic process // inferred from electronic annotation /// 0043687 // post-translational protein modification // inferred from electronic annotation /// 0051246 // regulation of protein metabolic process // inferred from electronic annotation	---	0000166 // nucleotide binding // inferred from electronic annotation /// 0004842 // ubiquitin-protein ligase activity // inferred from electronic annotation /// 0005524 // ATP binding // inferred from electronic annotation /// 0016874 // ligase activity // inferred from electronic annotation /// 0019787 // small conjugating protein ligase activity // inferred from electronic annotation	---	TRUE
MmugDNA.24287.1.S1_at	95.68	572.63	5.98	4.09	9.39	476.95	6.099	0.006122	*	---	---	---	---	---	---	---	---	---	TRUE
MmugDNA.24293.1.S1_at	612.03	226.04	-2.71	-2.21	-3.35	-385.99	-7.298	0.001558	*	Mmu.5353	chr19:4274178-4290800 (+) // 86.6 //	similar to chromatin assembly factor 1, subunit A (p150)	LOC721861	721861	---	---	---	---	TRUE
MmugDNA.24296.1.S1_at	208.75	54.57	-3.83	-2.61	-5.79	-154.18	-4.73	0.011697	*	---	chr11:94793541-94795787 (+) // 99.83 //	---	---	---	---	---	---	---	TRUE
MmugDNA.24296.1.S1_s_at	341.35	8.03	-42.53	-19.65	-100000000	-333.33	-5.924	0.009206	*	Mmu.3088	chr11:94793541-94795787 (+) // 99.83 //	hypothetical protein LOC715772	LOC715772	715772	---	---	---	---	TRUE
MmugDNA.24305.1.S1_at	3220.24	991.5	-3.25	-2.88	-3.69	-2228.74	-15.424	5.6e-05	*	Mmu.8464	chr19:5818745-5819314 (-) // 100.0 //	Similar to solute carrier family 35, member B1	LOC699953	699953	0006810 // transport // inferred from electronic annotation /// 0015031 // protein transport // inferred from electronic annotation /// 0046907 // intracellular transport // inferred from electronic annotation	0005634 // nucleus // inferred from electronic annotation /// 0005737 // cytoplasm // inferred from electronic annotation	---	---	TRUE
MmugDNA.24372.1.S1_at	312.79	70.06	-4.46	-3.1	-6.4	-242.74	-4.932	0.012869	*	Mmu.1782	chr16:73467240-73468292 (-) // 99.81 //	thymidine kinase 1, soluble	TK1	709403	---	---	---	---	TRUE
MmugDNA.24382.1.S1_at	1240.3	232.68	-5.33	-3.8	-7.97	-1007.62	-6.785	0.003743	*	Mmu.1801	chr13:100451469-100451992 (+) // 87.52 // /// chr7:30853146-30858624 (-) // 99.6 //	similar to cyclic AMP phosphoprotein, 19 kDa	LOC696272	696272	---	---	---	---	TRUE
MmugDNA.24393.1.S1_at	625.01	93.45	-6.69	-5.12	-8.83	-531.55	-7.814	0.003549	*	---	chr15:11402596-11403166 (-) // 100.0 //	---	---	---	---	---	---	---	TRUE
MmugDNA.24427.1.S1_at	942.12	2604.58	2.76	2.13	3.91	1662.46	9.052	0.000635	*	---	---	---	---	---	---	---	---	---	TRUE
MmugDNA.24434.1.S1_at	144.9	40.62	-3.57	-2.42	-5.66	-104.27	-4.935	0.007317	*	Mmu.12960	chr14:108726426-108728206 (-) // 99.82 //	similar to radixin	LOC709018	709018	---	---	---	---	TRUE
MmugDNA.2447.1.S1_at	674.17	147.13	-4.58	-3.13	-6.93	-527.04	-5.092	0.010547	*	---	chr6:130813371-130816050 (-) // 100.0 //	---	---	---	0000209 // protein polyubiquitination // inferred from mutant phenotype /// 0001666 // response to hypoxia // inferred from electronic annotation /// 0006281 // DNA repair // inferred from electronic annotation /// 0006281 // DNA repair // inferred from genetic interaction /// 0006301 // postreplication repair // inferred from direct assay /// 0006301 // postreplication repair // non-traceable au…	0000785 // chromatin // inferred from electronic annotation /// 0000785 // chromatin // inferred from sequence or structural similarity /// 0005634 // nucleus // inferred from direct assay /// 0005634 // nucleus // inferred from electronic annotation /// 0005657 // replication fork // inferred from direct assay /// 0005737 // cytoplasm // inferred from direct assay /// 0005886 // plasma membrane …	0000166 // nucleotide binding // inferred from electronic annotation /// 0004842 // ubiquitin-protein ligase activity // inferred from direct assay /// 0004842 // ubiquitin-protein ligase activity // inferred from electronic annotation /// 0004842 // ubiquitin-protein ligase activity // inferred from mutant phenotype /// 0005515 // protein binding // inferred from electronic annotation /// 000551…	---	TRUE
MmugDNA.24482.1.S1_at	561.27	94.42	-5.94	-3.5	-9.35	-466.85	-3.591	0.035259	*	Mmu.7187	chr17:13195825-13196388 (+) // 99.65 //	Hypothetical protein LOC708774	LOC708774	708774	0006260 // DNA replication // inferred from electronic annotation	0005634 // nucleus // inferred from electronic annotation	0000166 // nucleotide binding // inferred from electronic annotation /// 0003677 // DNA binding // inferred from electronic annotation /// 0005524 // ATP binding // inferred from electronic annotation /// 0017111 // nucleoside-triphosphatase activity // inferred from electronic annotation	---	TRUE
MmugDNA.24517.1.S1_at	5997.75	1817.33	-3.3	-2.65	-4.22	-4180.41	-8.796	0.000519	*	Mmu.1411	chr5:47168139-47171687 (+) // 99.34 //	heterogeneous nuclear ribonucleoprotein D-like	HNRPDL	694603	---	---	---	---	TRUE
MmugDNA.24520.1.S1_at	98.95	460.17	4.65	3.25	7.17	361.21	6.193	0.004226	*	---	chr2:48867487-48868074 (-) // 100.0 //	similar to synapsin II isoform IIa	LOC695412	695412	---	---	---	---	TRUE
MmugDNA.24528.1.S1_at	997.71	289.84	-3.44	-2.72	-4.59	-707.87	-10.522	5.6e-05	*	---	chr16:53127991-53132817 (-) // 93.28 // /// chr1:218976667-218977143 (-) // 91.39 //	---	---	---	---	---	---	---	TRUE
MmugDNA.24534.1.S1_at	580.11	64.3	-9.02	-5.39	-21.11	-515.81	-6.417	0.004791	*	---	chr9:62896604-62902974 (-) // 99.5 //	---	---	---	---	---	---	---	TRUE
MmugDNA.24546.1.S1_at	492.74	1602.73	3.25	2.31	4.5	1109.99	4.491	0.01541	*	---	chr13:70980208-70980633 (-) // 100.0 //	---	---	---	0006811 // ion transport // inferred from electronic annotation /// 0030036 // actin cytoskeleton organization // inferred by curator /// 0030097 // hemopoiesis // inferred from electronic annotation /// 0032092 // positive regulation of protein binding // inferred from direct assay /// 0051016 // barbed-end actin filament capping // inferred from direct assay /// 0051017 // actin filament bundle…	0005737 // cytoplasm // inferred from electronic annotation /// 0005856 // cytoskeleton // inferred from electronic annotation /// 0005886 // plasma membrane // inferred from electronic annotation /// 0008290 // F-actin capping protein complex // inferred from direct assay /// 0016020 // membrane // inferred from electronic annotation	0003779 // actin binding // inferred from electronic annotation /// 0003779 // actin binding // traceable author statement /// 0005198 // structural molecule activity // inferred from electronic annotation /// 0005516 // calmodulin binding // inferred from electronic annotation /// 0030507 // spectrin binding // inferred from direct assay /// 0042803 // protein homodimerization activity // inferr…	---	TRUE
MmugDNA.24557.1.S1_at	4588.75	452.82	-10.13	-6.76	-14.61	-4135.92	-4.978	0.015166	*	Mmu.4071	chr7:132905203-132905867 (+) // 99.83 //	splicing factor, arginine/serine-rich 5	SFRS5	712867	---	---	---	---	TRUE
MmugDNA.24563.1.S1_at	173.8	473.92	2.73	2.19	3.36	300.12	6.054	0.0056	*	Mmu.13449	chr14:106743838-106744406 (-) // 100.0 //	nuclear protein, ataxia-telangiectasia locus	NPAT	707873	---	---	---	---	TRUE
MmugDNA.24587.1.S1_at	981.63	169.5	-5.79	-4.19	-9.19	-812.13	-13.365	1.6e-05	*	Mmu.12248	chr16:71217450-71220103 (-) // 99.04 //	mitochondrial ribosomal protein L38	MRPL38	704973	---	---	---	---	TRUE
MmugDNA.2459.1.S1_at	1821.97	507.02	-3.59	-3.04	-4.29	-1314.95	-11.307	0.000379	*	Mmu.856	chr7:167287444-167290417 (-) // 82.47 //	chromosome 14 open reading frame 2 ortholog	C7H14orf2	701404	---	---	---	---	TRUE
[truncated: 1,356 more rows]
