# Supplementary material for: Transcriptional Differences between Rhesus Embryonic Stem Cells Generated from In Vitro and In Vivo Derived Embryos
Source: PLoS One. 2012 Sep 18;7(9):e43239. doi: 10.1371/journal.pone.0043239 (PMC3445581; doi:10.1371/journal.pone.0043239)
Supplement: Table S3 — Genomatix output generated from CEL files (GEO: GSE25198; http://www.ncbi.nlm.nih.gov/geo/query/acc.cgi?acc=GSE25198). (XLSX) [file pone.0043239.s004.xlsx]

## Sheet: 3881
Gene ID	Gene Symbol	Gene Name	UnigeneID	Gene Bank Accession	q value
703010	MAR7	membrane-associated ring finger (C3HC4) 7	Mmu.13317	XM_001091324	-1.51
716339	6-16	6-16 protein-like	Mmu.1660	BN000252///XM_001111771///NM_001048170///XM_001111810	-1.02
717682	SEPT2	septin 2	Mmu.4220	XM_001109436	-2.725
694021	SEPT6	septin 6	Mmu.13253	XM_001082728	-1.45333
677666	SEPT7	septin 7	Mmu.3935	XM_001104752///AY680444	-1.24
708424	SEPT8	septin 8	Mmu.2877	XM_001104760///XM_001104688	-1.3
695515	SEPT10	septin 10	Mmu.15829	XM_001085100///XM_001084975///XM_001085213	-1.78
698867	SEPT11	septin 11	#N/A	XM_001093263///XM_001093370	-1.23
710327	76P	gamma tubulin ring complex protein (76p gene)	Mmu.6933	AANU01129237///AANU01129238///AANU01129235///XR_013434///AANU01129236///AANU01129239	-1.125
710998	A4GALT	alpha 1,4-galactosyltransferase	#N/A	XM_001107622	-1.49
702626	AARS2	alanyl-tRNA synthetase 2, mitochondrial (putative)	#N/A	XM_001099647	-1.19
574169	ABCC2	ATP-binding cassette, sub-family C (CFTR/MRP), member 2	Mmu.3476	NM_001032847///Y18222///AF410948///DQ015923	-1.05
704326	ABCC5	ATP-binding cassette, sub-family C (CFTR/MRP), member 5	Mmu.14961	XM_001105045///XM_001104822///XM_001104519///XM_001105139///XM_001104746///XM_001104966	1.56
709188	ABCD3	ATP-binding cassette, sub-family D, member 3	Mmu.247	AANU01219593///AANU01219592///AANU01219595///AANU01219594///XR_012834///AANU01219591///AANU01219590///AANU01219589	-1.29
574307	ABCG3	breast cancer resistance protein	Mmu.3144	AY841878///NM_001032919///AY864772	-1.09
707464	ABHD10	abhydrolase domain containing 10	Mmu.11821	XM_001102959	-1.24
707698	ABI1	abl-interactor 1	Mmu.1483	XM_001103969///XM_001102717///XM_001103888///XM_001103797///XM_001103227///XM_001103709///XM_001103457///XM_001103063///XM_001103372///XM_001103546///XM_001102896///XM_001103149///XM_001103625///XM_001103303///XM_001104055///XM_001102444	-1.19955
698641	ABLIM1	actin binding LIM protein 1	Mmu.12159	XM_001093170///XM_001093065	-1.18
700856	ABT1	activator of basal transcription 1	#N/A	XM_001092231	-1.67
704527	ACAD9	acyl-Coenzyme A dehydrogenase family, member 9	#N/A	XM_001096856///XM_001096530	-1.26
705168	ACADM	acyl-Coenzyme A dehydrogenase, C-4 to C-12 straight chain	Mmu.11842	XM_001100913///XM_001101274///XM_001101187	-1.64
707487	ACADSB	acyl-Coenzyme A dehydrogenase, short/branched chain	Mmu.3903	XM_001104844	-1.1
699311	ACBD3	acyl-Coenzyme A binding domain containing 3	Mmu.14063	XM_001091471	-0.15
708501	ACLY	ATP citrate lyase	Mmu.991	XM_001108114///DQ147961///XM_001108053	-1.57667
697593	ACN9	ACN9 homolog (S. cerevisiae)	#N/A	XM_001089986	-1.33
705075	ACO1	aconitase 1	Mmu.11986	XM_001103761///XM_001103675	-1.14
707441	ACO2	aconitase 2, mitochondrial	Mmu.2851	XM_001104873///XM_001104573///XM_001104944///XM_001104650///XM_001105023	-1.63667
697367	ACTC1	actin, alpha, cardiac muscle 1	Mmu.16341	XM_001088312///XM_001087964///XM_001088409	-2.71
707447	ACTG2	actin, gamma 2, smooth muscle, enteric	Mmu.2306	XM_001105970///XM_001105889///XM_001105819///XM_001105762	-3.16
708935	ACTL6A	actin-like 6A	Mmu.12425	XM_001108268///XM_001108057///NM_001104559///XM_001108220///XM_001108324///XM_001108168	-1.36
710750	ACTL7B	actin-like 7B	#N/A	XM_001108601	-1.07
700125	ACTR10	uncharacterized hypothalamus protein HARP11	Mmu.858	AANU01200386///AANU01200390///AANU01200388///AANU01200387///AANU01200389///XR_011027	-0.22
697080	ACTR2	ARP2 actin-related protein 2 homolog (yeast)	Mmu.3918	XM_001090417///XM_001090999///XM_001090883///XM_001090525///XM_001090768///XM_001090645	-2.37625
709836	ACTR3	similar to ARP3 actin-related protein 3 homolog	Mmu.9589	AANU01295783///AANU01295784///XR_012216///AANU01295785///AANU01295786///AANU01295780///AANU01295781///AANU01295782	-2.235
698191	ACTR5	ARP5 actin-related protein 5 homolog (yeast)	#N/A	XM_001089026	-1.15
693539	ACTR8	ARP8 actin-related protein 8 homolog (yeast)	#N/A	XM_001082127	-1.2675
701355	ADAM10	ADAM metallopeptidase domain 10	Mmu.12805	XM_001096908///XM_001096798///XM_001097016///XM_001096006///XM_001096227	-1.775
705350	ADAM22	ADAM metallopeptidase domain 22	#N/A	XM_001104527	2.34
701124	ADAM9	ADAM metallopeptidase domain 9	Mmu.12084	XM_001092710	-1.4025
695328	ADCY2	adenylate cyclase 2 (brain)	#N/A	XM_001083524	1.89
700805	ADD1	adducin 1 (alpha)	Mmu.2116	XM_001088017///XM_001088136///XM_001088571///XM_001087654///XM_001088457///DQ147993///XM_001087775///XM_001088796///XM_001088348///XM_001088679///XM_001087528///XM_001087894///XM_001088253///XM_001086460///XM_001087293	-1.43643
677712	ADD3	adducin 3 (gamma)	Mmu.1844	AY680478///XM_001084569	-1.87667
705246	ADK	adenosine kinase	#N/A	XM_001098345///XM_001098242	-1.58
703305	ADM	adrenomedullin	Mmu.1495	XM_001100827///XM_001100373///XM_001100748	-2.23
701422	ADNP	activity-dependent neuroprotector homeobox	Mmu.2236	XM_001094852///XM_001094605///XM_001095077///XM_001095183///XM_001094971///XM_001094733	-1.93
698259	ADO	2-aminoethanethiol (cysteamine) dioxygenase	#N/A	XM_001092839	1.29
696848	ADORA2B	adenosine A2b receptor	#N/A	XM_001088484	-1.86
699257	ADPGK	ADP-dependent glucokinase	Mmu.82	XM_001093274	-1.29
699928	ADRM1	adhesion regulating molecule 1	Mmu.945	XM_001088798///XM_001088910///XM_001089025	-1.31
709259	ADSL	adenylosuccinate lyase	Mmu.7109	DQ147954///XM_001117123///XM_001117131///XR_012004	-1.56
713580	ADSS	adenylosuccinate synthase	Mmu.894	XM_001102992	-2.19
696100	AFTPH	aftiphilin	Mmu.2712	XM_001088813///XM_001088690///XM_001088472	-1.225
693652	AGAP1	ArfGAP with GTPase domain, ankyrin repeat and PH domain 1	Mmu.2141	XM_001082607///XM_001082744	-1.385
697940	AGBL5	ATP/GTP binding protein-like 5	Mmu.15877	XM_001087666///XM_001088919///XM_001088033///XM_001087910///XM_001088812///XM_001088689///XM_001088262///XM_001088581///XM_001088148	-1.01
708910	AGFG1	ArfGAP with FG repeats 1	Mmu.4191	XM_001111247///XM_001111208	-1.585
707686	AGGF1	angiogenic factor with G patch and FHA domains 1	Mmu.12022	XM_001106767///XM_001106588///XM_001106645///XM_001106704	-2.7875
709753	AGPAT2	1-acylglycerol-3-phosphate O-acyltransferase 2 (lysophosphatidic acid acyltransferase, beta)	#N/A	XM_001094264///XM_001094500	-1.02
713301	AGPAT3	1-acylglycerol-3-phosphate O-acyltransferase 3	Mmu.2177	XM_001104367	1.82
704132	AGPAT4	1-acylglycerol-3-phosphate O-acyltransferase 4	Mmu.13202	XM_001100131///XM_001100222///XM_001099947	-1.14
716847	AGPAT5	1-acylglycerol-3-phosphate O-acyltransferase 5	Mmu.2688	XM_001098129	-1.37
700400	AGRN	similar to agrin	Mmu.14494	AANU01224045///AANU01224044///XM_001088755///AANU01224046///AANU01224041///AANU01224043///AANU01224042	-1.16
702705	AHCTF1	AT hook containing transcription factor 1	Mmu.11098	XM_001088016///XM_001088135///XM_001087893	-0.0169999
706412	AHI1	Abelson helper integration site 1	#N/A	XM_001099029///XM_001099136	-1.07
709737	AK2	adenylate kinase 2	Mmu.9795	XM_001105613///XM_001106101///XM_001106031	-1.21
709841	AKAP2	A kinase (PRKA) anchor protein 2	Mmu.12286	XM_001106950	-1.08
719202	AKAP8L	A kinase (PRKA) anchor protein 8-like	#N/A	XM_001113053	-1.98
702970	AKAP9	A kinase (PRKA) anchor protein (yotiao) 9	Mmu.2452	XM_001102334///XM_001101788///XM_001102239	-1.01
705957	AKR1B1	aldo-keto reductase family 1, member B1	Mmu.4238	XM_001100679	-1.39
715623	AKR7A3	aldo-keto reductase family 7, member A3	Mmu.3114	XM_001105933	-1.17
697747	AKT1	v-akt murine thymoma viral oncogene homolog 1	Mmu.1599	XM_001085746///XM_001085495///XM_001085265///XM_001085623///XM_001085152	1.7
700591	AKT2	v-akt murine thymoma viral oncogene homolog 2	Mmu.1386	XM_001093350///XM_001093579///XM_001093245///XM_001093024///XM_001092909///XM_001093700///XM_001093461///XM_001093137	1.54
703777	ALCAM	activated leukocyte cell adhesion molecule	Mmu.12763	XM_001099834	-1.9
713451	ALDH2	mitochondrial aldehyde dehydrogenase 2	Mmu.9621	XR_012809///AANU01210495///AANU01210500///AANU01210496///AANU01210497///AANU01210498///AANU01210499	-2.25
703870	ALDH3A1	aldehyde dehydrogenase 3 family, memberA1	Mmu.9660	XM_001102220///XM_001101953///XM_001102132	-1.23
703661	ALDH3A2	aldehyde dehydrogenase 3 family, member A2	Mmu.15606	XM_001101580///XM_001101491///XM_001101124///XM_001101304///XM_001101210///XM_001101397///XM_001100663	-1.40222
698755	ALDH6A1	aldehyde dehydrogenase 6 family, member A1	Mmu.11793	XM_001093055///XM_001093276	-1.495
713818	ALDOB	aldolase B	Mmu.1758	XM_001111095///XM_001111064///XM_001111029///XM_001110991///XM_001110961	-1.17
709213	ALDOC	aldolase C, fructose-bisphosphate	Mmu.2882	XM_001107579///XM_001107637	-1.1
696323	ALG6	asparagine-linked glycosylation 6	Mmu.4167	XM_001086933///XM_001087054	-1.29
706760	ALKBH1	alkylated DNA repair protein alkB homolog	Mmu.7477	XR_012945///AANU01199095///AANU01199094///AANU01199093///AANU01199092///AANU01199096///AANU01199091	-1.13
699343	ALKBH7	alkB, alkylation repair homolog 7 (E. coli)	Mmu.9769	XM_001087443	-1.13
717809	ALPL	alkaline phosphatase, liver/bone/kidney	#N/A	XM_001109717	-1.25
698365	AMACR	alpha-methylacyl-CoA racemase	Mmu.16417	XM_001088403///XM_001088307///XM_001088198///XM_001088085	-1.08833
694006	ANAPC4	anaphase promoting complex subunit 4	#N/A	XM_001082716	-1.46
696653	ANKRD1	ankyrin repeat domain 1 (cardiac muscle)	#N/A	XM_001087855	-2.18
698722	ANKRD11	ankyrin repeat domain 11	Mmu.8659	XR_010968///AANU01214517///AANU01214518///AANU01214519	-1.26333
708383	ANKRD13B	similar to ankyrin repeat domain 13	Mmu.979	AANU01210315///AANU01210316///AANU01210314///XM_001106177///AANU01210318///AANU01210317	-1.06
706451	ANKRD40	ankyrin repeat domain 40	#N/A	XM_001094828	0.00999999
701339	ANKRD6	ankyrin repeat domain 6	Mmu.2108	XM_001096673///XM_001097435///XM_001097007///XM_001097836///XM_001096568///XM_001096336///XM_001097739///XM_001096899///XM_001097533///XM_001097332///XM_001097628///XM_001096783	-1.04
706404	ANLN	anillin, actin binding protein	Mmu.12004	XM_001103356///XM_001103129///XM_001103440	-1.26
694356	ANP32A	acidic (leucine-rich) nuclear phosphoprotein 32 family, member A	Mmu.14262	XM_001084552///XM_001084434///XM_001084314	1.57667
702946	ANXA1	annexin A1	Mmu.4484	XM_001098693///XM_001098092///XM_001098593///XM_001098496	-2.09
693439	ANXA10	annexin A10	Mmu.3216	XM_001082021	-1.04
706240	ANXA2	annexin A2	Mmu.4104	XM_001094593	-1.1
720875	AP2A2	adaptor-related protein complex 2, alpha 2 subunit	#N/A	XM_001116794	-2.08
716911	AP2S1	adaptor-related protein complex 2, sigma 1 subunit	#N/A	XM_001112688///XM_001112654	-2.39
708754	AP3B1	adaptor-related protein complex 3, beta 1 subunit	Mmu.7190	AANU01187944///AANU01187958///AANU01187945///AANU01187959///AANU01187946///AANU01187947///AANU01187956///AANU01187957///AANU01187948///AANU01187949///AANU01187954///AANU01187955///XR_013467///AANU01187953///AANU01187952///AANU01187951///AANU01187950	-1.26
701342	APBB2	amyloid beta (A4) precursor protein-binding, family B, member 2	Mmu.9912	XM_001096787///XM_001097537///XM_001097334///XM_001097230///XM_001097118///XM_001097439	-1.07
707345	APC2	adenomatosis polyposis coli 2	#N/A	XM_001095330///XM_001095216	-1.01
702084	APEX2	APEX nuclease (apurinic/apyrimidinic endonuclease) 2	#N/A	XM_001092143	1.28
716346	API5	apoptosis inhibitor 5	Mmu.12220	XM_001114443///XM_001114389///XM_001114461///XM_001114497///XM_001114479	-1.54
718819	APLP2	amyloid beta (A4) precursor-like protein 2	Mmu.2800	XM_001112057	-1.72
702708	APOBEC3A	similar to ARP10 protein	#N/A	AANU01294203///AANU01294202///AANU01294201///XM_001096739	-1.1
705870	APOBEC3C	apolipoprotein B mRNA editing enzyme, catalytic polypeptide-like 3C	Mmu.1708	XM_001094206///EU381233///NM_001114359	-1.14
708212	APP	amyloid beta (A4) precursor protein	Mmu.4790	XM_001104679///X15985///XM_001104525///XM_001104368///AY011352///AF067971///XM_001104599///XM_001104450	-1.4025
697715	APRT	adenine phosphoribosyltransferase	Mmu.14309	XM_001089636///XM_001089867	-1.375
702671	APTX	aprataxin	Mmu.13056	XM_001090958	1.01
707169	ARAF	v-raf murine sarcoma 3611 viral oncogene homolog	Mmu.15274	XM_001094928///XM_001094810///XM_001094567///XM_001095044///XM_001094692	1.29
703432	ARF4	ADP-ribosylation factor 4	Mmu.2506	XM_001099012///XM_001098910///XM_001099121///XM_001098805	-2.4
697533	ARFIP1	ADP-ribosylation factor interacting protein 1	Mmu.12405	XM_001086103	-0.142
710929	ARFIP2	ADP-ribosylation factor interacting protein 2	#N/A	XM_001109657	-1.13
695611	ARFRP1	ADP-ribosylation factor related protein 1	#N/A	XM_001084614	-1.65
711033	ARG2	arginase, type II	Mmu.17247	XM_001107475///XM_001107412	-1.5
696402	ARHGAP12	Rho GTPase activating protein 12	Mmu.4175	XM_001084448///XM_001084689///XM_001084810///XM_001084325///XM_001084566	-1.22
701988	ARHGAP17	Rho GTPase activating protein 17	Mmu.1190	XM_001090267	1.36
706084	ARHGAP26	Rho GTPase activating protein 26	Mmu.14055	XM_001096464	1.58
714752	ARHGDIA	Rho GDP dissociation inhibitor (GDI) alpha	Mmu.11137	XM_001112043///XM_001112147///XM_001112008	-1.294
703823	ARID2	AT rich interactive domain 2 (ARID, RFX-like)	Mmu.13318	XM_001092151	1.61667
709672	ARIH2	similar to Protein ariadne-2 homolog (ARI-2) (Triad1 protein) (UbcM4-interacting protein 48)	Mmu.9842	XR_013398///AANU01297743	-1.37
695469	ARL1	similar to ADP-ribosylation factor-like 1	Mmu.2567	AANU01209798///AANU01209799///XM_001084102	-1.5
715121	ARL4C	ADP-ribosylation factor-like 4C	Mmu.816	XM_001115089///XM_001115103	-1.91
693296	ARL6IP1	ADP-ribosylation factor-like 6 interacting protein 1	Mmu.9751	XM_001082004///AANU01212436///AANU01212437	-2.22
707810	ARL6IP4	similar to SRp25 nuclear protein isoform 2	Mmu.523	AANU01217043///XM_001096247///AANU01217044	-1.29
695619	ARL6IP6	ADP-ribosylation-like factor 6 interacting protein 6	Mmu.1130	XM_001084622	-1.085
704035	ARMCX3	armadillo repeat containing, X-linked 3	Mmu.1221	XM_001095149///XM_001095496///XM_001095380///XM_001095703///XM_001095603	-1.28833
700464	ARNTL	aryl hydrocarbon receptor nuclear translocator-like	Mmu.15749	XM_001095089///XM_001095200///XM_001094988///XM_001095316	-1.226
718668	ARPC1B	actin related protein 2/3 complex, subunit 1B, 41kDa	Mmu.1779	XM_001111652	-1.61
700536	ARPC2	actin related protein 2/3 complex, subunit 2, 34kDa	Mmu.4368	XM_001088889	-1.22
713235	ARS2	arsenate resistance protein ARS2	Mmu.14896	AANU01190499///XM_001106640///AANU01190500///XM_001106698///XM_001106388	-1.33
698368	ARSK	arylsulfatase family, member K	#N/A	XM_001092820	-1.03
699996	ARTS-1	type 1 tumor necrosis factor receptor shedding aminopeptidase regulator	Mmu.1096	XM_001094790///AANU01186976///AANU01186975///AANU01186977///XM_001094669	1.45
703699	ASAH1	N-acylsphingosine amidohydrolase (acid ceramidase) 1	Mmu.1534	XM_001098342///XM_001098236	-1.654
699882	ASB2	ankyrin repeat and SOCS box-containing 2	Mmu.12354	XM_001095898///XM_001095689///XM_001096011	-1.20333
699382	ASH2L	ash2 (absent, small, or homeotic)-like	Mmu.8549	AANU01283905///AANU01283906///XR_010902///AANU01283907	-0.923333
711153	ASPM	asp (abnormal spindle) homolog, microcephaly associated (Drosophila)	Mmu.17304	NM_001104535///AY497013///XR_013891	-1.1
693644	ATF1	activating transcription factor 1	Mmu.12123	XM_001083228	-1.47
703965	ATF4	activating transcription factor 4 (tax-responsive enhancer element B67)	Mmu.4189	XM_001099190///XM_001099402///XM_001099510///XM_001098887///XM_001099301///XM_001099094	-1.83
714092	ATG16L1	ATG16 autophagy related 16-like 1 (S. cerevisiae)	Mmu.15894	XM_001114814///XM_001114700///XM_001114803///XM_001114716///XM_001114668///XM_001114791	-1.02
695606	ATG4C	ATG4 autophagy related 4 homolog C (S. cerevisiae)	Mmu.12776	XM_001086705///XM_001086456///XM_001086344///XM_001086218///XM_001086576	-1.15
696874	ATG5	ATG5 autophagy related 5 homolog (S. cerevisiae)	Mmu.11838	XM_001087825///XM_001088300///XM_001088186///XM_001088076	-1.70286
708453	ATP11B	ATPase, Class VI, type 11B	Mmu.4634	XR_011885///AANU01300211///AANU01300216///AANU01300217///AANU01300214///AANU01300215///AANU01300212///AANU01300213	-1.24
707893	ATP13A3	ATPase type 13A3	Mmu.13025	XM_001096323	-1.25
698222	ATP4B	ATPase, H+/K+ exchanging, beta polypeptide	#N/A	XM_001088163	-1.29
701389	ATP5A1	ATP synthase, H+ transporting, mitochondrial F1 complex, alpha subunit	Mmu.4317	XM_001089681	-1.88
705465	ATP5B	ATP synthase, H+ transporting, mitochondrial F1 complex, beta polypeptide	Mmu.12947	XM_001091520	-4.1
703751	ATP5G2	ATP synthase, H+ transporting, mitochondrial F0 complex, subunit C2 (subunit 9)	Mmu.4300///Mmu.2437	XM_001107007///XM_001091011///XM_001086288///XM_001106939///XM_001091260///XM_001091128///XM_001104905	-2.63
708411	ATP5J	ATP synthase, H+ transporting, mitochondrial F0 complex, subunit F6	Mmu.4267	XM_001105213///XM_001105426///XM_001105349///XM_001105143///XM_001104968///XM_001105283///XM_001105051	-2.03
699950	ATP5L	ATP synthase, H+ transporting, mitochondrial F0 complex, subunit G	Mmu.9738	XM_001098091///XM_001098196	-1.85
705086	ATP5SL	ATP5S-like	Mmu.11303	XM_001102507///XM_001102319///XM_001102228	-1.30714
700020	ATP6AP1	ATPase, H+ transporting, lysosomal accessory protein 1	Mmu.4576	XR_011227///AANU01207942///AANU01207943	0.21
705048	ATP6AP2	ATPase, H+ transporting, lysosomal accessory protein 2	Mmu.2937	XM_001093417	-2.32
677865	ATP6V0A1	lysosomal (H )-transporting ATPase V0 subunit A isoform 1	Mmu.9529	XM_001095161///AY680437	-1.06
710162	ATP6V0A2	ATPase, H+ transporting, lysosomal V0 subunit a2	#N/A	XM_001098750	-1.21
693840	ATP6V1C1	ATPase, H+ transporting, lysosomal 42kDa, V1 subunit C1	Mmu.1812	XM_001084086///XM_001083862///XM_001083973	-1.86
698215	ATP6V1D	similar to Vacuolar ATP synthase subunit D (V-ATPase D subunit) (Vacuolar proton pump D subunit) (V-ATPase 28 kDa accessory protein)	Mmu.15655	AANU01166782///XR_011102	-2.32
693323	ATP6V1H	ATPase, H+ transporting, lysosomal 50/57kDa, V1 subunit H	Mmu.4969	AANU01108287///AANU01108288///AANU01108289///AANU01108286///AANU01108285///AANU01108284///AANU01108283///AANU01108282///XR_009673	-1.47
710250	ATP9A	ATPase, class II, type 9A	Mmu.12736	XM_001098852	1.83
697957	ATP9B	ATPase, class II, type 9B	#N/A	XM_001087685///XM_001087804	-1.165
716870	ATPIF1	ATPase inhibitory factor 1	Mmu.4313	XM_001113002	-2.13
717374	ATRN	attractin	Mmu.11354	XM_001115192	-1.25
705735	ATRX	alpha thalassemia/mental retardation syndrome X-linked (RAD54 homolog, S. cerevisiae)	Mmu.3517	XM_001099769///XM_001099671///XM_001099572///XM_001099874	-0.14
713805	ATXN10	ataxin 10	Mmu.57	XM_001110207	-1.36
721955	AURKB	aurora kinase B	#N/A	XM_001118154	1.12
705275	AZI2	5-azacytidine induced 2	Mmu.2888	XM_001093647	-1.65667
693581	AZIN1	antizyme inhibitor 1	Mmu.2921	XM_001083537///XM_001083174///XM_001083647///XM_001082539///XM_001082674///XM_001083290///XM_001082807	-1.949
712428	B2M	beta-2-microglobulin	Mmu.5037	XM_001110696///AY349163///NM_001047137///AY445834///XM_001110659	-3.04
693396	B3GNT7	similar to UDP-GlcNAc:betaGal beta-1,3-N-acetylglucosaminyltransferase 1	Mmu.9819	AANU01291509///XM_001082101///AANU01291508///XM_001082227///XM_001082356///AANU01291511///AANU01291510	-2.354
698037	B3GNT7	similar to UDP-GlcNAc:betaGal beta-1,3-N-acetylglucosaminyltransferase 7 (predicted)	#N/A	XM_001086557///AANU01177222///AANU01177221	-1.12
704038	B4GALT2	UDP-Gal:betaGlcNAc beta 1,4- galactosyltransferase, polypeptide 2	Mmu.13448	XM_001092377	1.24
713891	B4GALT5	UDP-Gal:betaGlcNAc beta 1,4- galactosyltransferase, polypeptide 5	Mmu.11249	XM_001103384	1.64
702949	B9D1	B9 protein domain 1	Mmu.15607	XM_001100023///XM_001100108///XM_001100199	-1.248
712778	BAG2	BCL2-associated athanogene 2	Mmu.14780	XM_001110588///XM_001110510///XM_001110620	-2.13
703953	BAG4	BCL2-associated athanogene 4	Mmu.14159	XM_001092290	1.14
702982	BAHD1	bromo adjacent homology domain containing 1	#N/A	XM_001096466///XM_001096581	1.19
700058	BAIAP2L2	BAI1-associated protein 2-like 2	#N/A	XM_001092303///XM_001092417	-1.13
697221	BAP1	BRCA1 associated protein-1 (ubiquitin carboxy-terminal hydrolase)	#N/A	XM_001089173	-1.03
694301	BARD1	BRCA1 associated RING domain 1	Mmu.15913	XM_001084623///XM_001084147///XM_001084377///XM_001084740///XM_001084499	1.35
704297	BAT2D1	BAT2 domain containing 1	Mmu.1517	XM_001099503///XM_001099599///XM_001099296///XM_001099086///XM_001099800///XM_001099186///XM_001099698///XM_001099397///XM_001098881	-2.36818
693697	BAZ1A	bromodomain adjacent to zinc finger domain, 1A	Mmu.1505	XM_001082156	-1.23
702780	BAZ2B	bromodomain adjacent to zinc finger domain, 2B	Mmu.8059	AANU01251039///AANU01251029///AANU01251028///XR_011064///AANU01251030///AANU01251035///AANU01251026///AANU01251036///AANU01251027///AANU01251037///AANU01251024///AANU01251038///AANU01251025///AANU01251022///AANU01251031///AANU01251023///AANU01251032///AANU01251033///AANU01251034	1.36
708449	BCAM	similar to melanoma cell adhesion molecule	#N/A	AANU01119098///AANU01119099///XM_001096935	-1.17
696663	BCAP31	B-cell receptor-associated protein 31	Mmu.14085	XM_001084698///XM_001084933///XM_001084820///XM_001085046///XM_001085171	1.26
697082	BCL2L11	BCL2-like 11 (apoptosis facilitator)	Mmu.14594	XM_001086237	0.471
705028	BCL7A	B-cell CLL/lymphoma 7A	Mmu.13580	XM_001093401	1.71
705705	BCLAF1	BCL2-associated transcription factor 1	Mmu.9836	AANU01207094///AANU01207095///AANU01207096///XR_012133	-2.49
698644	BCOR	BCL6 co-repressor	Mmu.8670	DQ147933///XR_010147	-1.39
702657	BCORL1	BCL6 co-repressor-like 1	#N/A	XM_001091556	1.8
700492	BET1	blocked early in transport 1 homolog (S. cerevisiae)	Mmu.2621	XM_001098215///XM_001098109///XM_001098018	-1.55
707083	BHLHE40	basic helix-loop-helix family, member e40	Mmu.2936	XM_001095506	-1.38
708840	BIN3	bridging integrator 3	Mmu.14646	XM_001104225///XM_001104299///XM_001104054	-1.09
702592	BIRC2	baculoviral IAP repeat-containing 2	Mmu.1906	XM_001096648///XM_001097089///XM_001096543	-1.13
712275	BLMH	bleomycin hydrolase	Mmu.4931	XR_013984///AANU01205500///AANU01205501///AANU01205502///AANU01205503	-1.27
707395	BLOC1S1	biogenesis of lysosomal organelles complex-1, subunit 1	#N/A	XM_001095809	-1.35
700980	BLVRA	biliverdin reductase A	Mmu.9887	XM_001095668	-1.58
713291	BNC2	basonuclin 2	Mmu.15663	XM_001110426///XM_001110467///XM_001110334	-1.05
703234	BNIP2	BCL2/adenovirus E1B 19kDa interacting protein 2	Mmu.16319	XM_001100604///XM_001100508///XM_001100406	-1.19
641440	BNIP3L	BCL2/adenovirus E1B 19kDa interacting protein 3-like	Mmu.4295	NM_001037284///AY680445///CN641767	-1.14667
701430	BOK	BCL2-related ovarian killer	Mmu.14395	XM_001093115///XM_001093221	-1.02
705297	BOLA1	bolA homolog 1 (E. coli)	Mmu.11701	XM_001096955///XM_001096844	-1.07
702888	BRCC3	BRCA1/BRCA2-containing complex, subunit 3	Mmu.13167	XM_001097957	-1.27
717893	BRD2	bromodomain containing 2	Mmu.2924	XM_001115845///XM_001115832///XM_001115854///XM_001115839///XM_001115815///XM_001115804///XM_001115810///XM_001115820	-1.93
694850	BRD7	bromodomain containing 7	Mmu.17192	XM_001083389	-1.38
695909	BRMS1L	breast cancer metastasis-suppressor 1-like	Mmu.13819	XM_001088972	-1.07
699850	BRPF1	bromodomain and PHD finger containing, 1	Mmu.14998	XM_001093809///XM_001093928///XM_001094039///XM_001094152	-1.21
719092	BST2	bone marrow stromal cell antigen 2	Mmu.12761	NM_001161666///XM_001113599///FJ943432///FJ943431///GQ304749///FJ868941	-2.215
698008	BTAF1	BTAF1 RNA polymerase II, B-TFIID transcription factor-associated, 170kDa	Mmu.4973	AANU01192859///XR_010742///AANU01192862///AANU01192861///AANU01192860	-1.55
700325	BTBD10	BTB (POZ) domain containing 10	Mmu.13109	XM_001094497///XM_001094623///XM_001094261///XM_001094747///XM_001094382	-1.01
704916	BTBD11	BTB (POZ) domain containing 11	Mmu.12793	XM_001093296	-1.12
703339	BTF3	basic transcription factor 3	Mmu.9701	XM_001100404///XM_001100502///XM_001100318	-1.34
710579	BTG3	BTG family, member 3	Mmu.14291	XM_001106829///XM_001106583	-1.27
694292	C10H20orf7	chromosome 20 open reading frame 7 ortholog	#N/A	XM_001083688	-1.03
717258	C10H22orf28	chromosome 22 open reading frame 28 ortholog	Mmu.3176	DQ148181///XM_001112395	-2.31
702255	C11H12orf10	chromosome 12 open reading frame 10 ortholog	Mmu.14503	XM_001104094///XM_001103833///XM_001103748	-1.75
695054	C11H12orf35	chromosome 12 open reading frame 35 ortholog	Mmu.11338	XM_001084371///XM_001084251///XM_001084139	-1.46
701654	C11H3orf19	chromosome 3 open reading frame 19 ortholog	#N/A	XM_001092997	-1.33
699201	C13H2orf28	chromosome 2 open reading frame 28 ortholog	Mmu.4646	XM_001091249///XM_001091370///XM_001091118///XM_001091715///XM_001091599///XM_001091491	-1.52
693395	C13H2orf79	chromosome 2 open reading frame 79 ortholog	#N/A	XM_001081983	-2.08
693401	C14H11orf79	chromosome 11 open reading frame 79 ortholog	Mmu.4147	XM_001082359///XM_001082231///XM_001082106	-2.465
707231	C15H9orf140	chromosome 9 open reading frame 140 ortholog	#N/A	XM_001091379	1.09
695885	C16orf70	chromosome 16 open reading frame 70	Mmu.11165	XM_001086873	1.33
699220	C18H18orf22	similar to CG15916-PA	Mmu.2696	XM_001089856///AANU01183146///XM_001089970	-1.7
695477	C19H19orf10	similar to chromosome 19 open reading frame 10	Mmu.1422	AANU01180361///XM_001084109	-1.81
700838	C19H19orf2	chromosome 19 open reading frame 2 ortholog	Mmu.12357	XM_001085459///XM_001085119///XM_001085232///XM_001085349	-1.54833
696662	C1GALT1C1	C1GALT1-specific chaperone 1	Mmu.2010	XM_001086794///XM_001086671	-1.29
701890	C1H1orf156	chromosome 1 open reading frame 156 ortholog	Mmu.12734	XM_001096407///XM_001096286	-1.77
705776	C1H1orf9	chromosome 1 open reading frame 9 ortholog	Mmu.4574	XM_001100732	1.56
705579	C20H16orf5	chromosome 16 open reading frame 5 ortholog	Mmu.4404	XM_001097617///XM_001097525///XM_001097426	1.31
698189	C20orf11	chromosome 20 open reading frame 11	Mmu.10041	XM_001086462///XM_001086584	1.56
693668	C2H3orf38	chromosome 3 open reading frame 38 ortholog	Mmu.14061	XM_001082253///XM_001082126	-1.01
708623	C2H3orf60	similar to chromosome 3 open reading frame 60 isoform a	Mmu.14973	AANU01238585///XM_001111638///XM_001111599///XM_001111675	-1.39
703092	C3H7orf11	chromosome 7 open reading frame 11 ortholog	#N/A	XM_001098814	-1.53
706405	C3H7orf23	chromosome 7 open reading frame 23 ortholog	Mmu.12053	XM_001107469	-1.11
708218	C4H6orf62	similar to chromosome 6 open reading frame 62	Mmu.1549	XM_001101419///XM_001101326///AANU01227823	-1.88
705102	C4H6orf66	chromosome 6 open reading frame 66 ortholog	Mmu.2365	XM_001100962	-1.03
700734	C5H4orf16	chromosome 4 open reading frame 16 ortholog	Mmu.13570	XM_001091996///XM_001091880	-1.15
694607	C5H4orf27	chromosome 4 open reading frame 27 ortholog	Mmu.4487	XM_001083741	-1.91
696521	C6H5orf44	chromosome 5 open reading frame 44 ortholog	Mmu.4021	XM_001086286	-1.38
702988	C7H14orf1	chromosome 14 open reading frame 1 ortholog	Mmu.788	XM_001099663	-1.505
705487	C7H14orf138	similar to Protein C14orf138 homolog	#N/A	XM_001099562///XM_001099661///AANU01127687	-1.16
696031	C7H14orf153	chromosome 14 open reading frame 153 ortholog	#N/A	XM_001084203///XM_001084683	-1.27
700515	C8H8orf38	chromosome 8 open reading frame 38 ortholog	#N/A	XM_001090361	-1.27
703702	C8H8orf82	similar to CG30010-PA	#N/A	XM_001094185///XM_001094802///XM_001094074///AANU01106846///XM_001094921	1.3
704028	C9H10orf119	chromosome 10 open reading frame 119 ortholog	Mmu.9859	XM_001099969	-1.73
699009	C9H10orf97	chromosome 10 open reading frame 97 ortholog	Mmu.13425	XM_001089898	-1.29
718066	CA11	carbonic anhydrase XI	Mmu.11296	XM_001113730	-1.355
703801	CA3	carbonic anhydrase III	#N/A	XM_001095795///XM_001095900	-1.31
711166	CAB39	calcium binding protein 39	Mmu.4054	XM_001112762	-1.98
695983	CADM1	cell adhesion molecule 1	Mmu.812	XM_001089492///EF523557///XM_001089156///EF523558///XM_001089728///EF523556///XM_001089039///XM_001089381///XM_001089616	-1.19286
707050	CALD1	caldesmon 1	Mmu.1286	XM_001103209///XM_001103288///XM_001103868///XM_001103951///XM_001103781///XM_001104289///XM_001103606///XM_001104371///XM_001103692///XM_001104129///XM_001103048///XM_001103525///XM_001104210///XM_001104042	-2.28389
716910	CALR	calreticulin	Mmu.4315	XM_001110217///XM_001110174	-1.92
702504	CAMK2D	calcium/calmodulin-dependent protein kinase II delta	Mmu.16448	XM_001096789///XM_001096001///XM_001096460///XM_001095780///XM_001096108///XM_001096220///XM_001096343///XM_001095890///XM_001096678///XM_001096573	-1.1
705980	CAMK2G	calcium/calmodulin-dependent protein kinase II gamma	Mmu.14107	XM_001099567	-1.24333
704794	CANX	calnexin	Mmu.2244	XM_001101065///XM_001100864///XM_001101429///XM_001100506///XM_001100603///XM_001101237///XM_001101154///XM_001101337	-0.783
693719	CAP1	CAP, adenylate cyclase-associated protein 1 (yeast)	Mmu.4676	XM_001082428	-2.53667
693594	CAPRIN2	caprin family member 2	Mmu.16010	XM_001082308	-1.21
705653	CAPZA1	capping protein (actin filament) muscle Z-line, alpha 1	Mmu.3877	XM_001107677	-2.25
704662	CAPZA2	capping protein (actin filament) muscle Z-line, alpha 2	Mmu.173	XM_001102063///NM_001168609///DP000005	1.82
712205	CARD14	caspase recruitment domain protein 14	#N/A	XM_001110299///XM_001110338	-1.22
709224	CARHSP1	calcium regulated heat stable protein 1, 24kDa	Mmu.4544	XM_001102694///XM_001102514///XM_001102603	-1.72
707428	CASK	calcium/calmodulin-dependent serine protein kinase (MAGUK family)	#N/A	XM_001095837	-1.07
694473	CASP3	caspase 3, apoptosis-related cysteine peptidase	Mmu.1947	XM_001082922///XM_001083044///XM_001083160	-2.71
702781	CASP8	caspase 8, apoptosis-related cysteine peptidase	#N/A	XM_001091080	-1.11286
702294	CASP8AP2	caspase 8 associated protein 2	Mmu.12676	XM_001098220///XM_001098324	-1.1
703623	CAST	calpastatin	Mmu.13872	XM_001091928	-1.16667
717406	CAT	catalase	Mmu.4200	XM_001115579///XM_001115625	-1.28333
704449	CAV1	caveolin 1, caveolae protein, 22kDa	Mmu.11409	XM_001101509///CO579359///XM_001101228///NM_001168614///XM_001101323///DP000005///XM_001101417	-2.594
706980	CAV2	caveolin 2	#N/A	XM_001095399///DP000005///NM_001168619	-1.62
695767	CBFB	core-binding factor, beta subunit	Mmu.12463	XM_001086629///XM_001086753	-1.52
699655	CBR1	carbonyl reductase 1	Mmu.3234	XM_001088120	-1.3
701991	CCDC132	coiled-coil domain containing 132	Mmu.12682	XM_001090270	-1.1
707005	CCDC28B	coiled-coil domain containing 28B	Mmu.12424	XM_001102480///XM_001102748///XM_001102574///XM_001102840	-1.265
705459	CCDC50	coiled-coil domain containing 50	Mmu.14924	XM_001094521///XM_001094644	-1.13
697824	CCDC53	similar to Coiled-coil domain-containing protein 53	Mmu.10044	AANU01209847///AANU01209848///XR_011402///AANU01209845///AANU01209846	-2.02
700198	CCDC82	coiled-coil domain containing 82	Mmu.1819	XM_001094025///XM_001094139	-1.25
715413	CCDC85B	coiled-coil domain containing 85B	#N/A	XM_001112215	-1.02
699504	CCNB1	cyclin B1	Mmu.16408	XM_001091421///XM_001091533///XM_001091170///XM_001090925	1.582
703502	CCNB1IP1	cyclin B1 interacting protein 1	#N/A	XM_001091805	-1.46
694465	CCNC	cyclin C	Mmu.13428	XM_001085481	-1.43
574320	CCND1	cyclin D1	Mmu.3863	AY950561///XM_001101029	-1.81
710379	CCND2	similar to G1/S-specific cyclin-D2	Mmu.16706	AANU01190285///AANU01190286///XR_012297	-1.5
696745	CCNF	cyclin F	Mmu.11675	XM_001085466	2.17
694224	CCNH	cyclin H	Mmu.689	XM_001084195///XM_001084547///XM_001084309///XM_001084672	-1.67
701413	CCNL2	cyclin L2	Mmu.13222	XM_001093311///XM_001093665///XM_001093538///XM_001093421///XM_001092985///XM_001093201	-1.51
698889	CCNY	cyclin Y	Mmu.14195	XM_001093856///XM_001093739///XM_001093498///XM_001093967///XM_001093618///XM_001094187///XM_001094076	0.0599999
717182	CCT2	chaperonin containing TCP1, subunit 2	Mmu.2144	DQ147984///XM_001108460	-3.51
696640	CCT5	chaperonin containing TCP1, subunit 5 (epsilon)	Mmu.2698	XM_001085610///XM_001084906///XM_001084790///XM_001085735	-1.31
706157	CCT7	chaperonin containing TCP1, subunit 7	Mmu.1980	XM_001104809///XM_001104880///XM_001104660///XM_001104503	-2.03
699242	CD164	CD164 molecule, sialomucin	Mmu.4015	XM_001090918///XM_001091286///XM_001091042///XM_001091162	-1.65556
708110	CD200	CD200 molecule	Mmu.2411	XM_001103685///XM_001103943///XM_001104031///XM_001104121	-1.915
707749	CD40	CD40 molecule, TNF receptor superfamily member 5	#N/A	XM_001104255///XM_001104333	-1.01
717204	CD44	CD44 molecule (Indian blood group)	Mmu.1850	XM_001115344///XM_001115390///XM_001115258///XM_001115359///XM_001115302///XM_001115286///XM_001115273///XM_001115314///XM_001115375///XM_001115329	-1.218
714082	CD46	CD46 molecule, complement regulatory protein	Mmu.1566	XM_001111731///XM_001111617///XM_001111656///XM_001111498///XM_001111350///XM_001111381///XM_001111534///XM_001111203///XM_001111580///XM_001111698///XM_001111271///XM_001111311///XM_001111463///XM_001111770///U87922///XM_001111423///XM_001111239///XM_001111809	-1.58727
695249	CD5	CD5 molecule	Mmu.11772	XM_001083880	2.12
714429	CD52	CD52 molecule	Mmu.11949	XM_001108919	-1.06
710732	CD58	CD58 molecule	Mmu.12852	XM_001112756	-1.43
693402	CD59	CD59 molecule, complement regulatory protein	Mmu.4308	XM_001083003///XM_001082879///XM_001082615///XM_001082751	-1.66
709828	CD63	CD63 molecule	Mmu.1509	XM_001111245///XM_001111353///XM_001111276///XM_001111318///XM_001111129	1.2
712262	CD9	CD9 molecule	Mmu.1583	XM_001102665///XM_001102751	-1.48
100141395	CD9	CD9 molecule	Mmu.3633	AM418584///AF322859///AB128049///NM_001114965	-1.24
694239	CDC123	cell division cycle 123 homolog (S. cerevisiae)	Mmu.3992	XM_001083055	-2.79
699089	CDC16	cell division cycle 16 homolog (S. cerevisiae)	Mmu.2739	XM_001089273///XM_001089625///XM_001088375	-1.16
699269	CDC2	cell division cycle 2, G1 to S and G2 to M	Mmu.16170	XM_001095903///XM_001095697///XM_001095798	-1.77333
714115	CDC25C	cell division cycle 25 homolog C (S. pombe)	Mmu.16380	XM_001112750///XM_001112660///XM_001112725	-1.2775
717321	CDC27	cell division cycle 27 homolog (S. cerevisiae)	Mmu.12601	XM_001115976///XM_001115994	-0.262
703046	CDC2L1	cell division cycle 2-like 1 (PITSLRE proteins)	Mmu.15193	XM_001096404///XM_001096282///XM_001095840///XM_001095947///XM_001095523///XM_001096162///XM_001096048	-1.30071
715390	CDC37	cell division cycle 37 homolog (S. cerevisiae)	Mmu.2958	XM_001105596	-1.85
694008	CDC37	similar to Hsp90 co-chaperone Cdc37 (Hsp90 chaperone protein kinase-targeting subunit) (p50Cdc37)	Mmu.9397	XR_009784///AANU01122402	-1.53
694831	CDC37L1	cell division cycle 37 homolog (S. cerevisiae)-like 1	#N/A	XM_001085222	-1.08
697474	CDC40	cell division cycle 40 homolog	Mmu.12014	XM_001088397	-1.07
703099	CDC5L	CDC5 cell division cycle 5-like (S. pombe)	Mmu.3932	XM_001100220///XM_001100129	-1.78
700081	CDC6	cell division cycle 6 homolog (S. cerevisiae)	Mmu.15566	XM_001097097///XM_001096984///XM_001096872///XM_001096756	-1.43
696474	CDCA7	cell division cycle associated 7	Mmu.2520	XM_001086948///XM_001086468///XM_001086843	1.01
703324	CDH15	cadherin 15, M-cadherin (myotubule)	Mmu.9800	AANU01177394///AANU01177395///AANU01177396///XR_012266///AANU01177401///AANU01177402///AANU01177403///AANU01177404///AANU01177397///AANU01177398///AANU01177399///AANU01177400	1.69
695557	CDH6	cadherin 6, type 2	Mmu.16418	XM_001084546///XM_001084306///XM_001084907///XM_001084791///XM_001084071///XM_001084670///XM_001084427	-1.10286
700096	CDK10	cyclin-dependent kinase 10	Mmu.4911	AANU01214468///AANU01214469///XR_011252	-1.02
711002	CDK2	cyclin-dependent kinase 2	Mmu.15991	XM_001113345///XM_001113284///XM_001113255///XM_001113192///XM_001113314///XM_001113219	1.7
715650	CDK4	cyclin-dependent kinase 4	Mmu.2568	XM_001116418///XM_001116407///XM_001116422///XM_001116412	-1.38
714274	CDK5R1	cyclin-dependent kinase 5, regulatory subunit 1	Mmu.437	XM_001113136///XM_001113074	1.84
701822	CDK6	cyclin-dependent kinase 6	Mmu.2176	XM_001100307	-1.21
709761	CDK8	cyclin-dependent kinase 8	Mmu.14583	XM_001093454	0.005
699840	CDK9	cyclin-dependent kinase 9	#N/A	XM_001094626///XM_001094502	-1.08
721220	CDKN1C	cyclin-dependent kinase inhibitor 1C (p57, Kip2)	Mmu.4353	XM_001117302	-1.46
694877	CDKN3	cyclin-dependent kinase inhibitor 3	Mmu.13676	XM_001085150///XM_001085027	-1.1
722957	CDYL	chromodomain protein, Y-like	Mmu.14830	DQ354946///XM_001119034	-2.14
704322	CEBPG	CCAAT/enhancer binding protein (C/EBP), gamma	Mmu.13294	XM_001088494///XM_001088379	-0.905
697312	CENPA	centromere protein A	#N/A	XM_001087306	-1.62333
721498	CENPJ	centromere protein J	#N/A	XM_001117666	-1.13333
696142	CENPK	centromere protein K	Mmu.11619	XM_001084908	-1.485
705427	CEP170	centrosomal protein 170kDa	Mmu.15027	XM_001091584///XM_001091357///XM_001091698///XM_001091474///XM_001090630///XM_001091819///XM_001091236	-1.31818
705173	CEP250	centrosomal protein 250kDa	#N/A	XM_001099401///XM_001099508	-1.11
708286	CEP290	centrosomal protein 290kDa	Mmu.12575	XM_001101114///XM_001100925	-1.02
699835	CEP57	centrosomal protein 57kDa	Mmu.13805	XM_001093565///XM_001093445///XM_001093124///XM_001093231	-1.3
706167	CEP78	centrosomal protein 78kDa	#N/A	XM_001101301///XM_001101209	-1.02
574234	CFLAR	CASP8 and FADD-like apoptosis regulator	Mmu.3649	AF530077///XM_001096860	-1.06444
695231	CGRRF1	cell growth regulator with ring finger domain 1	Mmu.13243	XM_001086182	-1.37
706322	CHCHD1	coiled-coil-helix-coiled-coil-helix domain containing 1	#N/A	XM_001100612///XM_001100699	-1.73
699551	CHCHD7	coiled-coil-helix-coiled-coil-helix domain containing 7	#N/A	XM_001088006	-1.57
700179	CHD1L	chromodomain helicase DNA binding protein 1-like	#N/A	XM_001093777	-1.146
694297	CHFR	checkpoint with forkhead and ring finger domains	Mmu.15935	XM_001083587///XM_001083796///XM_001083915	-1.46
701720	CHIC1	cysteine-rich hydrophobic domain 1	#N/A	XM_001095379	1.53
703191	CHMP5	chromatin modifying protein 5	Mmu.2212	XM_001100473///XM_001100378///XM_001100290	-0.035
698697	CHN1	chimerin (chimaerin) 1	Mmu.88	XM_001093553///XM_001092066///XM_001092532///XM_001093000///XM_001092881///XM_001092309	1.6975
708901	CHRM3	cholinergic receptor, muscarinic 3	Mmu.15024	XM_001096408///XM_001096165///XM_001096287///XM_001096524	-1.08
700612	CHRNA9	cholinergic receptor, nicotinic, alpha 9	#N/A	XM_001094288	-1.08
715509	CHRNB1	cholinergic receptor, nicotinic, beta 1 (muscle)	#N/A	XM_001108848	-1.08
700690	CHST11	carbohydrate (chondroitin 4) sulfotransferase 11	#N/A	XM_001098084///XM_001097990	-1.63
704906	CHST7	carbohydrate (N-acetylglucosamine 6-O) sulfotransferase 7	Mmu.2846	XM_001090022	-1.44
709511	CHUK	conserved helix-loop-helix ubiquitous kinase	Mmu.16157	XM_001107043///XM_001107103///XM_001107171	-0.483333
704770	CIAPIN1	similar to Anamorsin (Cytokine-induced apoptosis inhibitor 1) (CUA001)	Mmu.1705	AANU01109262///XR_012249	-1.9
701842	CIB1	calcium and integrin binding 1 (calmyrin)	#N/A	XM_001096008	-1.11
709429	CIB2	calcium and integrin binding family member 2	#N/A	XM_001106401	-1.01
705036	CIRH1A	similar to cirrhosis, autosomal recessive 1A (cirhin)	Mmu.12050	AANU01177470///AANU01177471///AANU01177472///AANU01177473///AANU01177469///XM_001093408///AANU01177468	-1.71333
707729	CITED2	similar to Cbp/p300-interacting transactivator, with Glu/Asp-rich carboxy-terminal	Mmu.12809	XM_001096152///AANU01207265///AANU01207264	-2.06
709680	CKAP1	similar to Tubulin-specific chaperone B (Tubulin folding cofactor B) (Cytoskeleton-associated protein 1) (Cytoskeleton-associated protein CKAPI)	Mmu.7037	AANU01170358///XR_012418	-1.6
693673	CKLF	chemokine-like factor	Mmu.15312	XM_001084053///XM_001084288///XM_001084408	-1.31
696577	CLCC1	chloride channel CLIC-like 1	Mmu.14499	XM_001087055///XM_001087523///XM_001086934///XM_001087176	-1.15
704709	CLCN2	chloride channel 2	Mmu.7786	AANU01300335///AANU01300336///AANU01300333///AANU01300334///AANU01300331///AANU01300332///XR_011321	-1.29
696363	CLDN11	claudin 11	Mmu.13681	XM_001089174	-1.56
719637	CLDN15	similar to Claudin-15	Mmu.5563	XR_014238///AANU01190550///AANU01190548///AANU01190549	-1.33
716628	CLDN18	claudin 18	Mmu.11402	XM_001114724///XM_001114708	2.13
698472	CLDND1	claudin domain containing 1	Mmu.3931	XM_001087933///XM_001086973///XM_001088169///XM_001087328///XM_001087446///XM_001087687///XM_001087215///XM_001088058///XM_001087807///XM_001087565	-1.54
712337	CLIC4	chloride intracellular channel 4	Mmu.4332	XM_001106424///XM_001106485///XM_001106291	-1.3075
702137	CLIP1	CAP-GLY domain containing linker protein 1	Mmu.1220	AANU01216948///AANU01216949///XM_001098185///AANU01216946///AANU01216947///AANU01216944///AANU01216945///AANU01216962///AANU01216942///AANU01216961///AANU01216943///AANU01216960///XM_001097802///AANU01216950///AANU01216952///AANU01216951///AANU01216954///AANU01216953///AANU01216956///AANU01216955///AANU01216958///AANU01216957///AANU01216959///XM_001098085///XM_001097991///XM_001098293	-1.07
696352	CLN5	ceroid-lipofuscinosis, neuronal 5	Mmu.13140	XM_001086029	-1.225
699904	CLNS1A	chloride channel, nucleotide-sensitive, 1A	Mmu.14689	XM_001088333	-1.5
699593	CLPP	ClpP caseinolytic peptidase, ATP-dependent, proteolytic subunit homolog (E. coli)	Mmu.13859	XM_001087805	-1.09
722304	CLSTN1	calsyntenin 1	Mmu.4451	XM_001118466	1.4
693659	CLTA	clathrin, light chain (Lca)	Mmu.1256	XM_001082238///XM_001082364///XM_001082487///XM_001082617///XM_001082882///XM_001082752	-1.8725
711563	CLTC	clathrin, heavy chain (Hc)	Mmu.1203	XM_001108492///XM_001108754///XM_001108647///XM_001108544///XM_001108798///XM_001108373///XM_001108702	-2.36
677866	CLU	clusterin	Mmu.2280	XM_001109522///AY680475	-1.788
699339	CLYBL	citrate lyase beta like	#N/A	XM_001092440	-1.24667
706604	CMAS	cytidine monophosphate N-acetylneuraminic acid synthetase	Mmu.9620	XM_001099303	-2.425
705147	CMC1	COX assembly mitochondrial protein homolog (S. cerevisiae)	#N/A	XM_001093525	-1.09
705919	CMTM6	similar to CKLF-like MARVEL transmembrane domain-containing protein 6 (Chemokine-like factor superfamily member 6)	Mmu.10786	XR_012647///AANU01281748	-1.44
704329	CMTM7	CKLF-like MARVEL transmembrane domain containing 7	Mmu.14928	XM_001097925///XM_001097730///XM_001097825	-1.1
704234	CMTM8	CKLF-like MARVEL transmembrane domain containing 8	#N/A	XM_001097424///XM_001097523	-1.1
698092	CNKSR3	CNKSR family member 3	Mmu.12065	XM_001091023///XM_001091141///XM_001091622///XM_001090904	-2.10667
710322	CNO	cappuccino homolog (mouse)	#N/A	XM_001091640	-1.25
718501	CNOT2	CCR4-NOT transcription complex, subunit 2	Mmu.11414	XM_001117431///XM_001117430///XM_001117427///XM_001117400	-1.37
693292	CNOT3	CCR4-NOT transcription complex, subunit 3	Mmu.9500	XR_009664///AANU01181604///AANU01181605	-1.07
702192	CNOT7	CCR4-NOT transcription complex, subunit 7	Mmu.11716	XM_001095793///XM_001095691///XM_001095485///XM_001095899///XM_001095033///XM_001095368///XM_001095259///XM_001095592	-1.574
714813	CNOT8	CCR4-NOT transcription complex, subunit 8	Mmu.12893	XM_001112726///XM_001112661///XM_001112600///XM_001112631///XM_001112508///XM_001112693///XM_001112416	-1.59
641337	CNP	2',3'-cyclic nucleotide 3' phosphodiesterase	Mmu.4779	DQ188084///NM_001035528	-1.12
574172	CNTNAP2	contactin associated protein-like 2	Mmu.3608	XM_001094652///AY680537///XM_001094531///AF424822	-1.545
693867	COBL	similar to cordon-bleu homolog	#N/A	AANU01110188///XM_001082572///AANU01110187///AANU01110198///AANU01110189///AANU01110197///AANU01110196///AANU01110186///AANU01110195///AANU01110185///AANU01110194///AANU01110193///AANU01110192///AANU01110191///AANU01110190	-1.65
695754	COG1	component of oligomeric golgi complex 1	Mmu.1968	XM_001086609///XM_001086146///XM_001086484///XM_001086027///XM_001085918///XM_001085698	-1.2425
714263	COG2	component of oligomeric golgi complex 2	Mmu.9672	XR_013437///AANU01168966///AANU01168965	-1.3
702375	COG3	component of oligomeric golgi complex 3	Mmu.578	XM_001096317///XM_001096875	-1.26
706149	COL16A1	collagen, type XVI, alpha 1	#N/A	XM_001100182	-1.35667
705834	COL4A3BP	alpha 3 type IV collagen binding protein	Mmu.10022	AANU01255425///AANU01255424///AANU01255427///AANU01255426///AANU01255421///AANU01255420///AANU01255423///AANU01255422///XR_013150	-1.69333
703814	COL4A5	collagen, type IV, alpha 5	Mmu.11162	XM_001098546	-1.18
703707	COL4A6	collagen, type IV, alpha 6	Mmu.14512	XM_001098348///XM_001098448///XM_001098247	-1.132
709354	COL7A1	collagen, type VII, alpha 1	#N/A	XM_001097876	-1.33
677699	COMMD3	COMM domain containing 3	Mmu.16767	XM_001096477///AY680485	-1.2
695191	COMMD6	COMM domain containing 6	Mmu.2345	XM_001085114///XM_001085345	-1.7375
719683	COPA	coatomer protein complex, subunit alpha	Mmu.4604	XR_014609///AANU01239593///AANU01239592///AANU01239594///AANU01239595	-1.58
707516	COPG2	coatomer protein complex, subunit gamma 2	Mmu.11945	XM_001095932	-1.55
698461	COPS3	COP9 constitutive photomorphogenic homolog subunit 3 (Arabidopsis)	Mmu.11788	XM_001089496///XM_001089733///XM_001089619	-2.02
693435	COPS4	COP9 signalosome complex subunit 4	Mmu.4623	XM_001082789///NM_001105280///XM_001082395///XM_001082918///XM_001082657	-2.42
704584	COPS5	COP9 constitutive photomorphogenic homolog subunit 5 (Arabidopsis)	Mmu.4188	XM_001097450///XM_001097856///XM_001097650///XM_001097549///XM_001097759///XM_001098042	-2.295
641445	COX11	COX11 homolog, cytochrome c oxidase assembly protein	Mmu.4772	AY680459///XM_001102862	-1.21
693674	COX4NB	COX4 neighbor	Mmu.14284	XM_001083258	-1.68
692062	COX6B	cytochrome c oxidase subunit 6B	Mmu.1407	XM_001096553///NM_001040281///AY585854	-1.24
692060	COX7AH	cytochrome c oxidase subunit 7AH	Mmu.4698	XM_001102958///NM_001040278///AY585862	-1.28
702856	CPA4	carboxypeptidase A4	#N/A	XM_001095233	2.1
708881	CPE	carboxypeptidase E	Mmu.4477	XM_001097378	-1.73
695332	CPLX2	complexin 2	#N/A	XM_001083046	1.56
718315	CPM	carboxypeptidase M	Mmu.4341	XM_001117353///XM_001117346	-1.02
696586	CPNE8	copine VIII	Mmu.16007	XM_001087065///XM_001086942///XM_001087185	-1.39
702082	CPSF1	cleavage and polyadenylation specific factor 1, 160kDa	Mmu.8170	AANU01106864///AANU01106863///AANU01106866///XR_011108///AANU01106865///AANU01106867	-1.15
697875	CPSF2	cleavage and polyadenylation specific factor 2, 100kDa	Mmu.13848	XM_001092828///XM_001092942	-1.06
708119	CPSF4	cleavage and polyadenylation specific factor 4, 30kDa	#N/A	XM_001094527///XM_001094280	-1.3
714150	CPT2	carnitine palmitoyltransferase 2	#N/A	XM_001112489	0.145
697111	CPVL	carboxypeptidase, vitellogenic-like	Mmu.820	XM_001087700///XM_001087574///XM_001087817///XM_001087943	-2.2
716790	CPXM1	carboxypeptidase X (M14 family), member 1	Mmu.4825	XM_001114327///XM_001114351///AANU01275942	-1.02
710048	CRABP1	cellular retinoic acid binding protein 1	#N/A	XM_001107715	-2.43
695065	CRB2	crumbs homolog 2 (Drosophila)	Mmu.17067	XM_001083811	-1.14
708717	CREB1	cAMP responsive element binding protein 1	Mmu.13784	XM_001107192	-1.48
696952	CREBL2	cAMP responsive element binding protein-like 2	Mmu.965	XM_001085204	-1.08
701021	CREG1	cellular repressor of E1A-stimulated genes 1	Mmu.4012	XM_001089325	-1.24
698636	CREM	cAMP responsive element modulator	Mmu.2805	XM_001092258///XM_001090829///XM_001093168///XM_001093063///XM_001092950///XM_001088641///XM_001090366///XM_001091309///XM_001091662///XM_001091190///XM_001092367///XM_001090477///XM_001092602///XM_001090015///XM_001088981///XM_001092837///XM_001090136///XM_001090595///XM_001091547///XM_001092480///XM_001090248///XM_001088747///XM_001089092///XM_001089667	-1.8003
710362	CRIP1	cysteine-rich protein 1 (intestinal)	#N/A	XM_001098971	-1.49
696584	CRKL	v-crk sarcoma virus CT10 oncogene homolog (avian)-like	Mmu.12764	XM_001086006///XM_001086123	-1.06
696733	CRKRS	Cdc2-related kinase, arginine/serine-rich	#N/A	XM_001088594///XM_001088486	-0.026
711349	CRMP1	collapsin response mediator protein 1	Mmu.16480	XM_001093717///XM_001093261///XM_001093594///XM_001093829///XM_001093945	-1.1
705949	CRTAP	cartilage associated protein	Mmu.1945	XM_001099332///XM_001099225///XM_001099124///XM_001099429	-1.28667
711554	CRYBB3	crystallin, beta B3	Mmu.10869	NM_001122900///XM_001098886///XM_001098780///XM_001098679	-1.02
704403	CRYZ	crystallin, zeta (quinone reductase)	Mmu.2248	XM_001100086///XM_001099900///XM_001100174	-2.33
698723	CRYZL1	crystallin, zeta (quinone reductase)-like 1	Mmu.14043	XM_001090445	-1.236
708897	CSDE1	upstream of NRAS	Mmu.2385	XM_001111655///DQ147969	-3.43
704301	CSE1L	CSE1 chromosome segregation 1-like (yeast)	Mmu.2545	XM_001100735///XM_001100553///XM_001100361///XM_001100454	-3.61
710775	CSNK1A1	casein kinase 1, alpha 1	Mmu.785	XM_001106768///XM_001106836///XM_001106264///DQ147962///XM_001106904///XM_001106522///XM_001106203///XM_001106969///XM_001106705///XM_001106455	-1.92
700565	CSNK1E	casein kinase 1, epsilon	#N/A	XM_001093672	-1.306
704476	CSPP1	centrosome and spindle pole associated protein 1	#N/A	XM_001097021	-1.20333
713504	CSTB	cystatin B (stefin B)	Mmu.14403	XM_001104524	-2.055
698976	CTCF	similar to Transcriptional repressor CTCF (CCCTC-binding factor) (CTCFL paralog) (11-zinc finger protein)	Mmu.401	XM_001091981///AANU01177276///AANU01177277///AANU01177278///XM_001091862	-1.35
715956	CTDSP2	CTD (carboxy-terminal domain, RNA polymerase II, polypeptide A) small phosphatase 2	Mmu.12033	XM_001116520///XM_001116527	-1.62
713850	CTF1	cardiotrophin 1	#N/A	XM_001103315	1.19
714520	CTGF	connective tissue growth factor	Mmu.3969	XM_001104316	-2.11
574385	CTNNA1	catenin (cadherin-associated protein), alpha 1, 102kDa	Mmu.3720	AY369797///XM_001113555	-1.7275
574265	CTNNB1	catenin (cadherin-associated protein), beta 1, 88kDa	Mmu.2322	AY369799///XM_001115474	-1.76
704212	CTNND1	catenin (cadherin-associated protein), delta 1	Mmu.1419	XM_001098301///XM_001096539///XM_001098491///XM_001098792///XM_001099613///XM_001096864///XM_001099411///XM_001097599///XM_001095967///XM_001099819///XM_001099102///XM_001097202///XM_001099314///XM_001097908///XM_001098194///XM_001096070///XM_001099203///XM_001096747///XM_001095429///XM_001098689///XM_001097299///XM_001097998///XM_001097505///XM_001099920///XM_001095745///XM_001096644///XM_001099…	-0.0850003
708592	CTSA	cathepsin A	Mmu.10185	AANU01259026///XM_001105960///AANU01259027///XM_001105807///XM_001105540///XM_001106032///XM_001105880	-1.05
705320	CTSC	cathepsin C	Mmu.4035	XM_001104734///DQ147988///XM_001104585	-2.135
703534	CTSD	cathepsin D	Mmu.2920	XM_001091374///XM_001091495///XM_001091601	-1.18
574112	CTSK	cathepsin K	Mmu.3465	NM_001032812///AF124092	1.78
705295	CTTNBP2NL	CTTNBP2 N-terminal like	Mmu.15116	XM_001106929///XM_001106864///XM_001106725///XM_001106792	1.45
713167	CUGBP1	CUG triplet repeat, RNA binding protein 1	Mmu.15777	XM_001106106///XM_001105693///XM_001105822///XM_001106041///XM_001105892	-1.614
710581	CUL1	cullin 1	Mmu.9717	AANU01114479///XR_011590///AANU01114478///AANU01114480///AANU01114481///AANU01114482///AANU01114483///AANU01114484	-1.775
698384	CUL2	cullin 2	Mmu.13593	XM_001087853///XM_001087735	1.61
696410	CUL4B	cullin 4B	Mmu.3258	XM_001086195///XM_001086307	-1.14
707559	CUL5	cullin 5	#N/A	XM_001103587	0.14
699545	CUL7	cullin 7	Mmu.14492	XM_001088003	1.28
698332	CWC15	CWC15 spliceosome-associated protein homolog (S. cerevisiae)	Mmu.4254	XM_001089958	-2.16
704087	CWC22	CWC22 spliceosome-associated protein homolog (S. cerevisiae)	Mmu.12453	XM_001100189///XM_001100282///XM_001100463///XM_001100369///XM_001100012	-1.3
706825	CWF19L2	CWF19-like 2, cell cycle control (S. pombe)	Mmu.699	XM_001102590///XM_001102308	-1.56
574334	CXCL12	chemokine (C-X-C motif) ligand 12 (stromal cell-derived factor 1)	Mmu.3714	AF449283///NM_001032934	-2.44
705125	CXHXorf26	chromosome X open reading frame 26 ortholog	Mmu.3933	XM_001098545	-2
694746	CXXC5	CXXC finger 5	Mmu.14020	XM_001084794///XM_001085021///XM_001084911///XM_001084673///XM_001085144	-0.05
714970	CYR61	cysteine-rich, angiogenic inducer, 61	Mmu.3468	XM_001104992	-3.44
704221	CYTSB	cytospin B	Mmu.12914	XM_001102500///XM_001102680///XM_001102594	-1.15
712289	D4S234E	similar to Neuron-specific protein family member 1 (Brain neuron cytoplasmic protein 1) (D4S234)	Mmu.183	XM_001095887///AANU01232530///XM_001095350///XM_001095468///AANU01232531///AANU01232528///AANU01232529///AANU01232527///XM_001095676///XM_001095240///XM_001095124///XM_001095776///XM_001095580	-1.12
706179	DAG1	dystroglycan 1	Mmu.2657	XM_001108378///XM_001108436///XM_001108323	-1.5275
694315	DAPK1	death-associated protein kinase 1	Mmu.149	XM_001084871///XM_001084983///XM_001084752///XM_001084634	-1.05
714221	DAPK3	death-associated protein kinase 3	Mmu.9700	XM_001101214///XM_001101129	-2.15
707449	DARS	aspartyl-tRNA synthetase	Mmu.1229	XM_001095858	-1.9
707002	DARS2	aspartyl-tRNA synthetase 2, mitochondrial	Mmu.11270	XM_001101931	-1.165
707132	DAZAP1	DAZ associated protein 1	Mmu.3052	XM_001094757///XM_001094635	1.04
695282	DAZAP2	DAZ associated protein 2	Mmu.4055	XM_001088141///XM_001088465	-1.25
700375	DBN1	drebrin 1	Mmu.16353	XM_001091425///XM_001091295///XM_001091175///XM_001091536	-1.39
698686	DCAF6	DDB1 and CUL4 associated factor 6	Mmu.14613	XM_001091356///XM_001091473///XM_001091235///XM_001090985///XM_001091583	-1.11625
715234	DCBLD1	discoidin, CUB and LCCL domain containing 1	Mmu.6213	AANU01206144///AANU01206143///AANU01206145///XR_013875///AANU01206142	-1.375
696243	DCI	similar to 3,2-trans-enoyl-CoA isomerase, mitochondrial precursor (Dodecenoyl-CoA	Mmu.3031	AANU01106549///AANU01106548///XM_001084889///XM_001084770///AANU01106550///AANU01106551	-1.07
697882	DCLRE1A	DNA cross-link repair 1A (PSO2 homolog, S. cerevisiae)	Mmu.956	XM_001090942	1.35
694225	DCP2	DCP2 decapping enzyme homolog (S. cerevisiae)	Mmu.13937	XM_001082528///XM_001082402	1.87
700995	DCTD	dCMP deaminase	Mmu.11106	XM_001092119///XM_001091883///XM_001092239///XM_001091999	-0.3
714948	DCTN2	dynactin 2	Mmu.9631	XM_001116134///XM_001116123///XM_001116148///XM_001116115///XM_001116140///XM_001116130	-1.602
700703	DCTN3	dynactin 3 (p22)	Mmu.12187	XM_001096432///XM_001096311	-2.8
712783	DCTN4	dynactin 4 (p62)	Mmu.779	XM_001109230///XM_001109172	-1.38
698277	DCTN5	dynactin 5 (p25)	#N/A	XM_001086801	-1.38
694273	DCTN6	dynactin 6	Mmu.12791	XM_001082975	-1.49
702908	DCUN1D4	DCN1, defective in cullin neddylation 1, domain containing 4	Mmu.13048	XM_001091219	1.33
715513	DCXR	dicarbonyl/L-xylulose reductase	Mmu.3103	XM_001112983	-1.02
711395	DDAH1	dimethylarginine dimethylaminohydrolase 1	Mmu.505	XM_001108967	-1.63
693677	DDC	dopa decarboxylase (aromatic L-amino acid decarboxylase)	Mmu.3184	XM_001082132	-1.4175
694361	DDHD1	DDHD domain containing 1	Mmu.16275	XM_001083752///XM_001083858///XM_001083968	-1.12
574266	DDX17	DEAD (Asp-Glu-Ala-Asp) box polypeptide 17	Mmu.2004	XM_001092491///AY369803	-2.96
693278	DDX18	DEAD (Asp-Glu-Ala-Asp) box polypeptide 18	Mmu.5029	AANU01295565///AANU01295566///AANU01295568///AANU01295567///XR_009656	-2.175
704731	DDX20	DEAD (Asp-Glu-Ala-Asp) box polypeptide 20	Mmu.13577	XM_001106355	-1.53
700253	DDX24	DEAD (Asp-Glu-Ala-Asp) box polypeptide 24	Mmu.2302	XM_001097132///XM_001096805///XM_001096472///XM_001096912///XM_001097020	-1.18333
703852	DDX27	DEAD (Asp-Glu-Ala-Asp) box polypeptide 27	#N/A	XM_001099400	0.005
701929	DDX28	DEAD (Asp-Glu-Ala-Asp) box polypeptide 28	#N/A	XM_001097528	-1.04
706891	DDX3X	DEAD (Asp-Glu-Ala-Asp) box polypeptide 3, X-linked	Mmu.1754	XM_001095294	-2.67
697304	DDX47	DEAD (Asp-Glu-Ala-Asp) box polypeptide 47	Mmu.13447	XM_001086008///XM_001086352///XM_001086229	1.15
677694	DDX5	DEAD (Asp-Glu-Ala-Asp) box polypeptide 5	Mmu.16502	XM_001109860///AY680455	-2.13
712763	DDX54	DEAD (Asp-Glu-Ala-Asp) box polypeptide 54	Mmu.2631	XM_001111246///XM_001111130	-1.17
720821	DEAF1	deformed epidermal autoregulatory factor 1	Mmu.12520	XM_001116691	-1.08
696035	DECR1	2,4-dienoyl CoA reductase 1	Mmu.2410	XM_001085155	-1.83
693759	DENND3	DENN/MADD domain containing 3	Mmu.4084	XM_001082457	1.96
703803	DERL1	Der1-like domain family, member 1	Mmu.824	XM_001099154///XM_001099047	-1.17333
707554	DGUOK	deoxyguanosine kinase	Mmu.15854	XM_001106563///XM_001106495///XM_001106944///XM_001107072	-1.80429
707762	DHCR7	7-dehydrocholesterol reductase	Mmu.15814	XM_001099101///XM_001099313///XM_001099202	-1.7
698071	DHFR	similar to Dihydrofolate reductase	Mmu.8771	AANU01291203///XR_011379	-1.31
715852	DHX15	DEAH (Asp-Glu-Ala-His) box polypeptide 15	Mmu.12381	XM_001105991///XM_001105914///XM_001105781///XM_001105716///XM_001106067	-1.78
695919	DHX32	DEAH (Asp-Glu-Ala-His) box polypeptide 32	Mmu.12643	XM_001085754///XM_001086076///XM_001085971///XM_001085633	-1.13
697673	DHX35	DEAH (Asp-Glu-Ala-His) box polypeptide 35	#N/A	XM_001088680///XM_001088460	-1.28
708112	DHX57	similar to DEAH (Asp-Glu-Ala-His) box polypeptide 36	Mmu.12820	AANU01195606///AANU01195608///XM_001106315///AANU01195607///XM_001106252	-1.9
715453	DHX9	DEAH (Asp-Glu-Ala-His) box polypeptide 9	Mmu.11214	XM_001114405///XM_001114384	-2.75
700918	DIAPH1	diaphanous homolog 1 (Drosophila)	Mmu.11607	XM_001089232	-0.3475
695990	DIAPH3	diaphanous homolog 3	Mmu.9085	AANU01126489///AANU01126479///AANU01126478///AANU01126485///AANU01126486///AANU01126487///XR_010341///AANU01126488///AANU01126481///AANU01126482///AANU01126483///AANU01126484///AANU01126491///AANU01126490///AANU01126480///AANU01126498///AANU01126499///AANU01126496///AANU01126497///AANU01126494///AANU01126501///AANU01126495///AANU01126500///AANU01126503///AANU01126492///AANU01126493///AANU01126502	-1.42
698313	DIDO1	death inducer-obliterator 1	Mmu.14476	XM_001086709	-1.22
696688	DIMT1L	DIM1 dimethyladenosine transferase 1-like (S. cerevisiae)	Mmu.2509	XM_001085304	-2.315
694048	DIS3	DIS3 mitotic control homolog (S. cerevisiae)	Mmu.4853	XM_001083820///XM_001083708///XM_001083013///XM_001084036///XM_001083933///AANU01263526///AANU01263527///AANU01263525	-1.87125
702563	DKC1	dyskeratosis congenita 1, dyskerin	Mmu.1374	XM_001090867	-0.09
700494	DLD	dihydrolipoamide dehydrogenase	Mmu.68	XM_001095013///XM_001095232///XM_001095118	-2.45
709572	DLG1	discs, large homolog 1 (Drosophila)	Mmu.13233	XM_001098808///XM_001098510///XM_001098707///XM_001099017///XM_001098914///XM_001099226///XM_001099125	-1.50917
711238	DLGAP3	discs, large (Drosophila) homolog-associated protein 3	#N/A	XM_001108687	-1.06
700106	DLK2	delta-like 2 homolog (Drosophila)	Mmu.14789	XM_001094410///XM_001094533///XM_001094655	-1.04
701006	DLST	dihydrolipoamide S-succinyltransferase (E2 component of 2-oxo-glutarate complex)	Mmu.4472	XM_001095138	-1.59
703765	DNAJA1	DnaJ (Hsp40) homolog, subfamily A, member 1	Mmu.2487	XM_001101853///XM_001101766///XM_001102042///XM_001101951	-2.89
699482	DNAJB11	DnaJ (Hsp40) homolog, subfamily B, member 11	Mmu.14451	XM_001091858	-1.21
702936	DNAJB2	DnaJ (Hsp40) homolog, subfamily B, member 2	Mmu.12358	XM_001102492///XM_001102302///XM_001102585	1.57
699081	DNAJB5	DnaJ (Hsp40) homolog, subfamily B, member 5	#N/A	XM_001092432	-1.31
693305	DNAJB6	DnaJ (Hsp40) homolog, subfamily B, member 6	Mmu.4092	XM_001082390///XM_001082651///XM_001082013///XM_001082264///XM_001082515///XM_001082134	-1.845
704151	DNAJC1	DnaJ (Hsp40) homolog, subfamily C, member 1	Mmu.9966	XM_001096014///XM_001096122	0.185
705787	DNAJC10	DnaJ (Hsp40) homolog, subfamily C, member 10	Mmu.156	XM_001102300///XM_001102206///XM_001102034	-1.51
705057	DNAJC11	DnaJ (Hsp40) homolog, subfamily C, member 11	Mmu.238	XM_001094602	-1.02
700339	DNAJC15	DnaJ (Hsp40) homolog, subfamily C, member 15	Mmu.17072	XM_001092902	-1.57
699233	DNAJC28	DnaJ (Hsp40) homolog, subfamily C, member 28	Mmu.14908	XM_001091400///XM_001091275///XM_001091149	-1.04
707599	DNAJC9	DnaJ (Hsp40) homolog, subfamily C, member 9	Mmu.14469	XM_001103305	-1.13
716191	DOCK6	dedicator of cytokinesis 6	Mmu.14293	XM_001106785	-1.04
717045	DOLK	dolichol kinase	#N/A	XM_001109312///AANU01102867	1.21
698853	DONSON	downstream neighbor of SON	Mmu.12297	XM_001090910///XM_001091031	-1.22
712253	DPH5	DPH5 homolog	Mmu.15128	XM_001109026///XM_001109082///XM_001108783///XM_001109137///XM_001108916	-1.09
706155	DPY30	dpy-30 homolog (C. elegans)	Mmu.2253	XM_001105621///XM_001105547	-1.26
708425	DPYSL3	dihydropyrimidinase-like 3	Mmu.11571	XM_001102251///XM_001101984	-1.68
707632	DR1	down-regulator of transcription 1, TBP-binding (negative cofactor 2)	Mmu.11913	XM_001102017///XM_001101928	-1.35
702714	DRB1	developmentally regulated RNA-binding protein 1	Mmu.14533	XM_001097905///AANU01250028///AANU01250029	-0.23
699952	DRG2	developmentally regulated GTP binding protein 2	Mmu.11465	XM_001093452///XM_001093568	-1.1125
705805	DSG2	desmoglein 2	Mmu.12673	XM_001098597	-1.87
693241	DST	dystonin	Mmu.2202	DQ148212///AY680582///XM_001105386///DQ148162	-1.234
695969	DSTN	destrin	Mmu.2966	XM_001088351///XM_001088461///DQ147992	-2.08
664732	DSTYK	dual serine/threonine and tyrosine protein kinase	Mmu.9551	NM_001039949///DQ341264	-0.38
702981	DUSP1	dual specificity phosphatase 1	Mmu.4362	XM_001096004	-1.095
705824	DUSP22	dual specificity phosphatase 22	#N/A	XM_001089185	1.89
714401	DUT	deoxyuridine triphosphatase	Mmu.2446	XM_001112932///XM_001112992///XM_001113023///XM_001112963///XM_001113050	-3.072
695696	DYNC1I2	dynein, cytoplasmic 1, intermediate chain 2	Mmu.12432	XM_001084340	-1.406
704654	DYNC1LI1	dynein light chain-A	Mmu.4978	AANU01277490///AANU01277492///AANU01277491///AANU01277489///XR_012074///AANU01277488///AANU01277487	-1.33
694204	DYNC1LI2	dynein, cytoplasmic 1, light intermediate chain 2	Mmu.2473	XM_001085468	-1.52
717941	DYRK2	dual-specificity tyrosine-(Y)-phosphorylation regulated kinase 2	Mmu.2001	XM_001117126///XM_001117140///XM_001117134///XM_001117146///XM_001117130	0.108182
705573	DZIP3	similar to Ubiquitin ligase protein DZIP3 (DAZ-interacting protein 3) (RNA-binding ubiquitin ligase of 138 kDa) (hRUL138)	Mmu.7650	AANU01279310///AANU01279311///XR_012598///AANU01279309///AANU01279307///AANU01279308///AANU01279312///AANU01279313	-1.38
694423	E2F7	E2F transcription factor 7	Mmu.15969	XM_001083107///XM_001082867///XM_001082992	1.46
699305	EBAG9	estrogen receptor binding site associated, antigen, 9	Mmu.1040	XM_001087769	-1.335
699672	EBNA1BP2	EBNA1 binding protein 2	Mmu.12074	XM_001092293///XM_001091939///XM_001092406	-1.2625
694056	ECT2	epithelial cell transforming sequence 2 oncogene	Mmu.12669	XM_001083830	-1.82
699982	EDN1	endothelin 1	Mmu.13776	XM_001089874	-1.88
707019	EEF1B2	eukaryotic translation elongation factor 1 beta 2	Mmu.2342	XM_001106179///XM_001106237///XM_001106040///XM_001106298	-1.35
695426	EEF1E1	eukaryotic translation elongation factor 1 epsilon 1	#N/A	XM_001086399	-2.18
723733	EEF1G	eukaryotic translation elongation factor 1 gamma	Mmu.12564	XM_001119776	-3.36
722274	EEF1G	eukaryotic translation elongation factor 1 gamma	Mmu.2624	XM_001118440	-3.36
721806	EEF2	eukaryotic translation elongation factor 2	Mmu.9666	XM_001118006	-2.51
706065	EFHA1	EF-hand domain family, member A1	Mmu.2225	XM_001089388	-2.37
711288	EFNB2	ephrin-B2	#N/A	XM_001100069	-1.3
703083	EGLN2	egl nine homolog 2 (C. elegans)	Mmu.12025	XM_001099424///XM_001099832///XM_001099533///XM_001099630///XM_001099727	-1.06
693902	EHBP1	EH domain binding protein 1	Mmu.12134	XM_001083359///XM_001083480///XM_001083235///XM_001083695///XM_001083593///XM_001083802///XM_001082746	-1.32
722036	EHD1	EH-domain containing 1	#N/A	XM_001118235	-1.12
717109	EIF1B	eukaryotic translation initiation factor 1B	Mmu.12923	XM_001115601///XM_001115613	-1.81
699575	EIF2AK3	eukaryotic translation initiation factor 2-alpha kinase 3	Mmu.13969	XM_001094493///XM_001094377///XM_001094258	-1.21
705438	EIF2B1	eukaryotic translation initiation factor 2B, subunit 1 alpha, 26kDa	Mmu.12035	XM_001101480	-1.61
710150	EIF2S1	eukaryotic translation initiation factor 2, subunit 1 alpha, 35kDa	Mmu.2790	XM_001105924///XM_001106000///XM_001105852	-1.13
698481	EIF3B	eukaryotic translation initiation factor 3, subunit B	Mmu.14900	AANU01169970///AANU01169969///XM_001086876	-1.72667
695051	EIF3D	eukaryotic translation initiation factor 3, subunit D	Mmu.4158	XM_001083790///XM_001084017///XM_001084369///XM_001084492	-2.545
697622	EIF3E	eukaryotic translation initiation factor 3, subunit E	Mmu.1927	AANU01123492///AANU01123491///AANU01123490///AANU01123496///AANU01123495///AANU01123494///AANU01123493///XM_001090593///AANU01123498///AANU01123497///XM_001090475///XM_001090132///AANU01123488///AANU01123489///XM_001090362///XM_001090244	-2.54
706269	EIF3F	eukaryotic translation initiation factor 3, subunit F	Mmu.1747	XM_001105764///XM_001105823///XM_001105893	-1.9125
714726	EIF3G	eukaryotic translation initiation factor 3, subunit G	Mmu.3955	XM_001104633///AANU01122753///AANU01122752	-1.63
699189	EIF3L	eukaryotic translation initiation factor 3, subunit L	Mmu.4166	AANU01294350///AANU01294351///AANU01294352///AANU01294353///AANU01294354///AANU01294355///AANU01294356///XM_001089709///AANU01294357///AANU01294349///AANU01294348///XM_001090065///AANU01294347	-3.02
707775	EIF4A2	eukaryotic translation initiation factor 4A, isoform 2	Mmu.1866	XM_001103041///XM_001102512///XM_001102417///XM_001102961///XM_001102871///XM_001102325///XM_001102692///DQ147978///XM_001102775	-2.10667
704923	EIF4G1	eukaryotic translation initiation factor 4 gamma, 1	Mmu.11358	XM_001093301	-2.14
705510	EIF4G2	eukaryotic translation initiation factor 4 gamma, 2	Mmu.3098	XM_001093873	-1.95
693429	EIF4H	eukaryotic translation initiation factor 4H	Mmu.2847	XM_001082007	-2.56
714129	EIF5B	eukaryotic translation initiation factor 5B	Mmu.14461	XM_001103720	-1.185
705806	ELAVL1	ELAV (embryonic lethal, abnormal vision, Drosophila)-like 1 (Hu antigen R)	Mmu.1915	XM_001092794///XM_001092907///XM_001092674///XM_001092444	-1.33
696760	ELF2	similar to E74-like factor 2 (ets domain transcription factor) isoform 2	Mmu.12713	XM_001087584///XM_001087236///AANU01271658///XM_001087349///XM_001087120///XM_001087465	-1.12
699506	ELL2	elongation factor, RNA polymerase II, 2	Mmu.13932	XM_001094059///XM_001093837	-1.31
707316	ELMO2	engulfment and cell motility 2	Mmu.16123	XM_001103257///XM_001103487///XM_001103175///XM_001103406///XM_001102841///XM_001103324	-1.11
711589	ELTD1	EGF, latrophilin and seven transmembrane domain containing 1	Mmu.13009	XM_001100419	-1.59333
703425	EML2	similar to Echinoderm microtubule-associated protein-like 2 (EMAP-2) (HuEMAP-2)	Mmu.7962	XR_012485///AANU01165078	-1.32
709378	ENO1	enolase 1	Mmu.4213	XM_001098675///XM_001098378///XM_001098480///XM_001098286///XM_001098980///XM_001098778///XM_001098572///XM_001099088///XM_001097982///XM_001098883	-1.13
717197	ENTPD4	ectonucleoside triphosphate diphosphohydrolase 4	Mmu.13530	XM_001108472	-1.13667
705663	ENTPD6	ectonucleoside triphosphate diphosphohydrolase 6	Mmu.16085	XM_001100005///XM_001099807///XM_001099703	1.59
699048	ENY2	enhancer of yellow 2 homolog (Drosophila)	Mmu.11328	XM_001087516	-2.79
714889	EPB41L2	erythrocyte membrane protein band 4.1-like 2	Mmu.13768	XM_001104857	-1.48
693475	EPB41L3	erythrocyte membrane protein band 4.1-like 3	Mmu.9477	AANU01221953///AANU01221954///XR_009702	-1.6
706762	EPB49	erythrocyte membrane protein band 4.9 (dematin)	Mmu.16231	XM_001101612	1.86
702956	EPN1	epsin 1	Mmu.3207	XM_001089860///XM_001089740///XM_001090090///XM_001089973	-1.19
702600	EPN2	epsin 2	Mmu.15608	XM_001098695///XM_001098406///XM_001098594///XM_001098498///XM_001098306	-1.09
708111	EPRS	glutamyl-prolyl-tRNA synthetase	Mmu.2963	XM_001110256///XM_001110219	-1.71
698281	EPS8L1	EPS8-like 1	#N/A	XM_001086805	-1.04
697573	ERBB2	v-erb-b2 erythroblastic leukemia viral oncogene homolog 2, neuro/glioblastoma derived oncogene homolog (avian)	#N/A	XM_001090319///XM_001090430	-1.13
700429	ERBB2IP	erbb2 interacting protein	Mmu.13520	XM_001088781	-1.09
698829	ERCC3	excision repair cross-complementing rodent repair deficiency, complementation group 3	Mmu.11726	XM_001086722///XM_001086238	-1.18
707822	ERCC5	excision repair cross-complementing rodent repair deficiency, complementation group 5	Mmu.3039	XM_001096257	-1.2
693362	ERCC8	excision repair cross-complementing rodent repair deficiency, complementation group 8	Mmu.16409	XM_001082072	-1.26
710623	ERGIC1	endoplasmic reticulum-golgi intermediate compartment (ERGIC) 1	Mmu.12388	XM_001099287	1.42
704817	ERI3	exoribonuclease 3	#N/A	XM_001093178	-1.2
708329	ERO1L	ERO1-like	Mmu.134	XM_001103965///XM_001103883///XM_001103792	-1.47
698845	ESCO1	establishment of cohesion 1 homolog 1 (S. cerevisiae)	#N/A	XM_001091733	-1.56
693942	ESYT2	extended synaptotagmin-like protein 2	Mmu.757	XM_001083514	-0.346667
707693	ETFA	electron-transfer-flavoprotein, alpha polypeptide	Mmu.3988	XM_001104838///XM_001104763	-2.25
707177	ETNK1	similar to ethanolamine kinase 1 isoform A	#N/A	XM_001095609///AANU01253760///AANU01253757///AANU01253758///AANU01253759	-1.1275
714697	ETS1	v-ets erythroblastosis virus E26 oncogene homolog 1 (avian)	Mmu.13289	XM_001113071///XM_001113198///XM_001113164///XM_001113134	-1.31667
715887	ETS2	v-ets erythroblastosis virus E26 oncogene homolog 2	Mmu.592	XM_001109324///XM_001109376	-1.68
700907	ETV5	ets variant 5	Mmu.1149	XM_001089224	1.56
695734	ETV6	ets variant 6	#N/A	XM_001083470///XM_001083583	-1.31333
712296	EXD2	exonuclease 3'-5' domain containing 2	Mmu.16262	XM_001108714///XM_001108902///XM_001108864///XM_001108952	-1.03
712458	EXOC4	exocyst complex component 4	Mmu.13409	XM_001101461	-1.64
699001	EXOC5	exocyst complex component 5	Mmu.2904	XM_001090127	-2.05667
700046	EXOC6	exocyst complex component 6	Mmu.14051	XM_001088450	-1.04
715960	EXOSC2	exosome component 2	#N/A	XM_001106567	-1.6
716347	EXOSC3	exosome component 3	#N/A	XM_001114719///XM_001114687	-2.09
700012	EXOSC4	exosome component 4	Mmu.4344	XM_001089090	-1.29
714624	EXOSC7	exosome component 7	Mmu.6305	AANU01238961///AANU01238960///AANU01238962///XR_013017	1.3
719824	F11R	F11 receptor	Mmu.15082	XM_001117686///XM_001117677///XM_001117664///XM_001117672///XM_001117693///XM_001117642///XM_001117690///XM_001117698///XM_001117670	-1.46
707479	F2RL1	coagulation factor II (thrombin) receptor-like 1	#N/A	XM_001106201///XM_001106263	-2.78667
707260	F2RL2	coagulation factor II (thrombin) receptor-like 2	#N/A	XM_001106069	-1.12
701009	FABP5	fatty acid binding protein 5 (psoriasis-associated)	Mmu.2121	XM_001091773	-2.28
722337	FADS3	fatty acid desaturase 3	Mmu.9978	XR_014740	-1.11
714405	FAF1	Fas (TNFRSF6) associated factor 1	#N/A	XM_001104146	-1.12
712716	FAH	fumarylacetoacetate hydrolase (fumarylacetoacetase)	Mmu.11979	XM_001109472///XM_001109382///XM_001109520	1.71
701455	FAM107A	family with sequence similarity 107, member A	Mmu.200	XM_001095450///XM_001095761///XM_001095220///XM_001095660///XM_001095564///XM_001095875	-1.08
705467	FAM126A	family with sequence similarity 126, member A	Mmu.12481	XM_001101787///XM_001101693	-1.07667
677707	FAM18B	family with sequence similarity 18, member B	Mmu.2525	XM_001084390///AY680486	-1.42
717134	FAM20B	family with sequence similarity 20, member B	Mmu.12922	XM_001115532	-1.11
714176	FAM53C	family with sequence similarity 53, member C	Mmu.1832	XM_001112807///XM_001112778	1.5
703789	FAM8A1	family with sequence similarity 8, member A1	Mmu.11807	XM_001095672	-1.12
700626	FAM98B	family with sequence similarity 98, member B	#N/A	XM_001092248///XM_001092008	-1.24
698837	FANCG	Fanconi anemia, complementation group G	Mmu.11430	XM_001092322///XM_001091966	1.17
699878	FANCI	Fanconi anemia, complementation group I	Mmu.13404	XM_001092826///XM_001092590///XM_001093053	-1.17143
699947	FAR1	fatty acyl CoA reductase 1	Mmu.13576	XM_001093685///XM_001093564///XM_001093916	-1.52
705557	FARSB	phenylalanyl-tRNA synthetase, beta subunit	Mmu.7655	XR_013473///AANU01247673///AANU01247672///AANU01247675///AANU01247674///AANU01247671	1.23
574332	FAS	Fas (TNF receptor superfamily, member 6)	Mmu.649	AF530075///AF344833///NM_001032933///AY007572	-1.055
712283	FBXL19	F-box and leucine-rich repeat protein 19	Mmu.15331	XM_001111440///XM_001111402///XM_001111365	-1.18
697394	FBXL20	F-box and leucine-rich repeat protein 20	#N/A	XM_001085981	-1.02
702246	FBXO28	F-box protein 28	Mmu.13422	XM_001097187	1.02
709869	FBXO38	F-box protein 38	Mmu.12780	XM_001104218///XM_001104379///XM_001104134///XM_001104295	-1.03333
703219	FBXO5	F-box protein 5	Mmu.12667	XM_001095886///XM_001095997///XM_001096104	-1.46
717317	FBXO7	F-box protein 7	Mmu.1787	XM_001112523///XM_001112612	-1.486
712024	FBXO9	F-box protein 9	Mmu.10158	XR_012552///AANU01242914///AANU01242915///AANU01242916///AANU01242913///NM_001160298	-1.24
700958	FBXW2	F-box and WD repeat domain containing 2	Mmu.12554	XM_001096431///XM_001096076///XM_001096310///XM_001096189	-1.25
716383	FBXW9	F-box and WD repeat domain containing 9	#N/A	XM_001108495///XM_001108547	-1.16
718859	FCGRT	Fc fragment of IgG, receptor, transporter, alpha	Mmu.4881	XM_001115290///XM_001115305///XM_001115276	1.41
712201	FCMD	Fukuyama type congenital muscular dystrophy (fukutin)	Mmu.1570	XM_001109554///XM_001109503///XM_001109456	-1.14
696396	FDFT1	farnesyl-diphosphate farnesyltransferase 1	Mmu.1831	XM_001086183///XM_001086419///XM_001085747///XM_001086293///XM_001085624///XM_001085961///XM_001085859///XM_001086070	-1.78667
693958	FERMT2	fermitin family homolog 2 (Drosophila)	Mmu.12950	XM_001083284///XM_001083051///XM_001083416///XM_001082668///XM_001083168///XM_001082931	-1.91625
713106	FEZ1	fasciculation and elongation protein zeta 1 (zygin I)	Mmu.3277	XM_001111094///XM_001110921///XM_001110806///XM_001111062///XM_001111027///XM_001110959///XM_001110989///XM_001110887	-1.64
712132	FGD6	FYVE, RhoGEF and PH domain containing 6	Mmu.13533	XM_001106559///XM_001106491	-1.02
574136	FGF2	fibroblast growth factor 2 (basic)	Mmu.3766	XM_001099284///AF251270	-1.465
700126	FGFR1	fibroblast growth factor receptor 1	#N/A	XM_001090823	-1.02364
706749	FGFR1OP	FGFR1 oncogene partner	Mmu.13783	XM_001102527///XM_001102430	-1.1
715949	FGFR2	fibroblast growth factor receptor 2	#N/A	XM_001106418	-1.38
707542	FH	fumarate hydratase	Mmu.1651	XM_001094729///XM_001094968	-1.78667
710692	FHL1	four and a half LIM domains 1	Mmu.12731	XM_001102629///XM_001102989///XM_001102360///XM_001103069///XM_001102904///XM_001103233///XM_001102451///XM_001102168///XM_001102262///XM_001102722///XM_001102549///XM_001102805///XM_001103156	-1.462
697346	FHOD1	formin homology 2 domain containing 1	Mmu.13037	XM_001089059///XM_001088717	1.98
699594	FILIP1L	filamin A interacting protein 1-like	Mmu.11482	XM_001090673///XM_001090550///XM_001090789///XM_001090903	-1.47
697725	FIP1L1	FIP1 like 1 (S. cerevisiae)	Mmu.14344	XM_001090115///XM_001089880///XM_001090455///XM_001090230///XM_001089763///XM_001090692///XM_001090572///XM_001090343///XM_001090808	-1.49333
707881	FKBP10	FK506 binding protein 10, 65 kDa	Mmu.14407	XM_001107696///XM_001107581///XM_001107756///XM_001107821///XM_001107638	-1.24
702405	FKBP3	FK506 binding protein 3, 25kDa	Mmu.13849	XM_001096116	-1.21
708481	FKBP4	FK506 binding protein 4, 59kDa	#N/A	XM_001097900///XM_001098079	-1.26
698082	FLCN	folliculin	#N/A	XM_001088928	-1.1
700471	FLII	flightless I homolog	Mmu.15610	XM_001094385///XM_001094504///XM_001094751///XM_001094628///XM_001094142	-1.41667
699524	FLNA	filamin A, alpha	Mmu.11548	XM_001090724///XM_001091073///XM_001091203///XM_001090839///XM_001090950	-1.92
702732	FLNB	filamin B, beta	Mmu.6463	XM_001097823///XM_001097922///XM_001097727	-1.66
700909	FLYWCH1	FLYWCH-type zinc finger 1	Mmu.15356	XM_001089226	-1.14
700138	FMR1	fragile X mental retardation 1	#N/A	XM_001087382///XM_001087617	-1.4
694847	FNDC3B	fibronectin type III domain containing 3B	Mmu.10057	XM_001085354///XM_001085124	-1.2
696573	FOXJ3	forkhead box J3	#N/A	XM_001085783///XM_001085670	1.55
694756	FOXN3	forkhead box N3	Mmu.12552	AANU01198521///AANU01198522///AANU01198523///AANU01198524///AANU01198500///AANU01198501///AANU01198520///AANU01198502///XM_001088315///AANU01198504///AANU01198529///AANU01198503///XM_001087845///AANU01198506///AANU01198505///AANU01198526///AANU01198508///AANU01198525///AANU01198507///AANU01198528///AANU01198527///AANU01198509///XM_001088095///AANU01198499///XM_001087970///AANU01198495///AANU01198…	-1.13
700030	FOXO1	forkhead box O1	#N/A	AANU01098213///AANU01098212///AANU01098215///AANU01098214///AANU01098223///AANU01098222///AANU01098221///AANU01098220///XM_001088437///AANU01098216///AANU01098217///AANU01098218///AANU01098219	-1.34
698743	FRG1	FSHD region gene 1	Mmu.13675	XM_001090694	-1.4
707420	FST	follistatin	Mmu.12656	XM_001095829	-1.53
713367	FSTL1	follistatin-like 1	Mmu.2510	XM_001110729///XM_001110768	-1.82
703724	FTO	fat mass and obesity associated	#N/A	XM_001092038	-0.1
707102	FUBP1	far upstream element (FUSE) binding protein 1	Mmu.12702	XM_001103908	-1.77
710993	FUCA1	fucosidase, alpha-L- 1, tissue	Mmu.2247	XM_001104941	-2.63333
710170	FXR1	fragile X mental retardation, autosomal homolog 1	Mmu.9602	XM_001098757	-2.628
574214	FYN	FYN oncogene related to SRC, FGR, YES	Mmu.3611	AF424825///XM_001085015	-1.21857
703942	FZD1	frizzled homolog 1 (Drosophila)	Mmu.14247	XM_001092281	1.32
713839	FZD3	frizzled homolog 3 (Drosophila)	Mmu.14248	XM_001110867///XM_001110824	-1.21
694625	FZD6	frizzled homolog 6 (Drosophila)	Mmu.14124	XM_001085270///XM_001085156///XM_001085383	-1.23
713884	G3BP	Ras-GTPase-activating protein SH3-domain-binding protein	Mmu.671	XM_001110776///XM_001110590///XM_001110478///XM_001110623///XM_001110695///XM_001110819///XM_001110514///XM_001110737///XM_001110658///AANU01185186///AANU01185185///AANU01185188///AANU01185192///AANU01185187///AANU01185190///AANU01185189///AANU01185191	-1.06
700197	GAB2	GRB2-associated binding protein 2	#N/A	XM_001093686///XM_001093917	1.98
715334	GABPAP	GA binding protein transcription factor, alpha subunit pseudogene	Mmu.12178	XM_001114303///XM_001114242///XM_001114338///XM_001114277///XM_001114320///XM_001114217///XM_001114263///XM_001114198	-1.38111
711838	GABRA5	gamma-aminobutyric acid (GABA) A receptor, alpha 5	Mmu.13791	XM_001109231///XM_001109173	-1.15
711754	GABRB3	gamma-aminobutyric acid (GABA) A receptor, beta 3	Mmu.16343	XM_001109005///XM_001108947///XM_001109060///XM_001109118	-1.64286
703406	GAK	cyclin G associated kinase	#N/A	XM_001094120	-1.04
696924	GALNT7	UDP-N-acetyl-alpha-D-galactosamine:polypeptide N-acetylgalactosaminyltransferase 7 (GalNAc-T7)	Mmu.11403	XM_001085532	-1.47
697526	GARS	glycyl-tRNA synthetase	Mmu.11235	XM_001086099	-2.36
704926	GART	phosphoribosylglycinamide formyltransferase, phosphoribosylglycinamide synthetase, phosphoribosylaminoimidazole synthetase	Mmu.14018	XM_001093303	-1.5
694895	GAS2L3	growth arrest-specific 2 like 3	#N/A	XM_001083547	-1.15
699407	GATC	similar to CG33649-PA, isoform A	#N/A	XM_001087866///AANU01246467///AANU01246466	-1.56
713306	GATM	glycine amidinotransferase (L-arginine:glycine amidinotransferase)	Mmu.4177	XM_001111486///XM_001111604///XM_001111522///XM_001111561	-1.02
715352	GBAS	nipsnap homolog 2	Mmu.9686	AANU01017293///AANU01017294///AANU01017296///AANU01017295///XR_013181	-1.17
722884	GBE1	glucan (1,4-alpha-), branching enzyme 1	Mmu.12374	XM_001118968	-1.36
716935	GCDH	glutaryl-Coenzyme A dehydrogenase	Mmu.15435	XM_001110430///XM_001110384///XM_001110300	1.395
697468	GCNT2	glucosaminyl (N-acetyl) transferase 2, I-branching enzyme (I blood group)	Mmu.12380	XM_001087111///XM_001087231	-1.01
700247	GCOM1	GRINL1A complex locus	Mmu.13287	XM_001093273///XM_001093603///XM_001093725///XM_001093485///XM_001093379///XM_001094176	-1.1525
697136	GDAP1	ganglioside-induced differentiation-associated protein 1	Mmu.14153	XM_001086782///XM_001087011///XM_001086903	-1.2675
694849	GDE1	glycerophosphodiester phosphodiesterase 1	Mmu.1516	XM_001084051	-1.99
719466	GDF15	growth differentiation factor 15	Mmu.1513	XM_001114375	-1.21
712510	GDI2	GDP dissociation inhibitor 2	Mmu.4060	XM_001105441///XM_001105787///XM_001105365///XM_001105854///XM_001105297	-2.321
574107	GEM 1	GEM 1 protein	Mmu.3470	XM_001090207///AF079412	-1.09
706456	GFM1	G elongation factor, mitochondrial 1	Mmu.529	XM_001094832	1.04
704247	GFM2	G elongation factor, mitochondrial 2	Mmu.10565	DQ147975///XM_001102157///XM_001102249///XM_001102344///XM_001101884	-1.64571
697929	GGA1	golgi associated, gamma adaptin ear containing, ARF binding protein 1	Mmu.16060	XM_001088352///XM_001088257///XM_001088573///XM_001088024///XM_001087899///XM_001087534///XM_001088463///XM_001088139	1.33
700421	GGA2	ADP-ribosylation factor binding protein 2	Mmu.8403	AANU01212807///AANU01212806///AANU01212805///AANU01212804///AANU01212803///AANU01212796///AANU01212801///AANU01212802///AANU01212798///AANU01212797///AANU01212800///XR_010730///AANU01212799	-1.6
695547	GGCT	gamma-glutamyl cyclotransferase	Mmu.14878	XM_001085128///XM_001085239///XM_001085474	2.11
706813	GGT7	gamma-glutamyltransferase 7	#N/A	XM_001103258	-1.1425
702691	GHITM	growth hormone inducible transmembrane protein	Mmu.1309	XM_001090977	-1.24
697986	GHR	growth hormone receptor	Mmu.3595	XM_001088963///XM_001088858///U85396///U84589///NM_001042667	-1.16333
694999	GLCE	glucuronic acid epimerase	Mmu.14521	XM_001085618///XM_001085491	-1.16
718956	GLIPR1	GLI pathogenesis-related 1	Mmu.2230	XM_001117594///XM_001117592	-1.61
693734	GLIPR2	GLI pathogenesis-related 2	#N/A	XM_001082438	-1.43
698997	GLRX	glutaredoxin (thioltransferase)	Mmu.16802	XM_001093482	-1.27
698891	GLRX3	glutaredoxin 3	Mmu.2293	AANU01120764///AANU01120765///XM_001090479///XM_001090370///AANU01120766	-2.54
693520	GLS	glutaminase C	Mmu.854	AANU01249369///AANU01249368///AANU01249367///XR_009901///AANU01249374///AANU01249373///AANU01249375///AANU01249371///AANU01249372///AANU01249370	1.54
695999	GLT8D1	glycosyltransferase 8 domain containing 1	Mmu.801	XM_001086866///XM_001086623///XM_001086384///XM_001086497///XM_001086975///XM_001086747	-1.24
701777	GLTP	glycolipid transfer protein	#N/A	XM_001089032///XM_001089145	-1.15
706932	GMPS	guanine monphosphate synthetase	Mmu.13005	XM_001105046	1.03
703780	GNAI2	guanine nucleotide binding protein (G protein), alpha inhibiting activity polypeptide 2	Mmu.4331	XM_001103122///XM_001103040	-1.27
699310	GNAI3	guanine nucleotide binding protein (G protein), alpha inhibiting activity polypeptide 3	Mmu.686	XM_001091470	-0.48
694289	GNAS	GNAS complex locus	Mmu.4448	XM_001083345///XM_001084136///XM_001083687///XM_001083221///XM_001083466///XM_001083581///XM_001083906	-1.31385
700606	GNG11	guanine nucleotide binding protein (G protein), gamma 11	Mmu.2028	XM_001098319	-2.04
695877	GNL3	guanine nucleotide binding protein-like 3 (nucleolar)	Mmu.2555	XM_001086259	-1.325
717500	GNS	glucosamine (N-acetyl)-6-sulfatase	Mmu.1101	XM_001116940	-0.335
694170	GORASP2	golgi reassembly stacking protein 2, 55kDa	Mmu.1213	XM_001083589///XM_001083476///XM_001083797///XM_001083692	-1.37
696042	GPAM	glycerol-3-phosphate acyltransferase, mitochondrial	Mmu.7	XM_001088103///XM_001087979	-1.39
706690	GPBP1L1	GC-rich promoter binding protein 1-like 1	Mmu.12403	XM_001103907///XM_001103995	-1.41
708322	GPBP1L1	similar to vasculin	Mmu.2798	XM_001101703///AANU01256306///AANU01256307///AANU01256310///AANU01256314///AANU01256313///XM_001101335///AANU01256312///AANU01256311///AANU01256315///AANU01256309///AANU01256308///XM_001101605	-1.91
706665	GPC4	glypican 4	#N/A	XM_001097252	-2.04
697192	GPD2	glycerol-3-phosphate dehydrogenase 2 (mitochondrial)	Mmu.2754	XM_001086947///XM_001086842///XM_001087191///XM_001087069///XM_001087302	1.84
709677	GPHN	gephyrin	#N/A	XM_001105226///XM_001105293	-1.158
711762	GPM6B	glycoprotein M6B	Mmu.176	XM_001098845///XM_001098542///XM_001098446///XM_001098947	-1.03
715618	GPR125	G protein-coupled receptor 125	Mmu.16477	XM_001104831///XM_001104904///XM_001104685///XM_001104604	-2.01429
701712	GPR172A	G protein-coupled receptor 172A	Mmu.16203	XM_001090827///XM_001091189///XM_001091065///XM_001090939	-1.01
613233	GPR56	G protein-coupled receptor 56	Mmu.10085	NM_001033020///AY845352	-1.07
704888	GPR63	G protein-coupled receptor 63	#N/A	XM_001100856	-1.03
696529	GPR68	G protein-coupled receptor 68	#N/A	XM_001091059	1.77
693850	GPRASP1	G protein-coupled receptor associated sorting protein 1	Mmu.12817	XM_001083071///XM_001082557///XM_001082822///XM_001082691///XM_001082950	1.15
695204	GPRC5B	G protein-coupled receptor, family C, group 5, member B	Mmu.374	XM_001084286	-1.515
706732	GPX1	glutathione peroxidase 1	Mmu.9746	AANU01238527///XR_013650///NM_001159298	-1.44
705333	GPX4	glutathione peroxidase 4	Mmu.9752	AANU01110880///CB552751///NM_001118889///CN643832///XR_011424	-2.07
705965	GPX8	glutathione peroxidase 8 (putative)	Mmu.4435	XM_001098032	-1.61
697870	GRAMD2	GRAM domain containing 2	#N/A	XM_001091654	1.3
702639	GRAMD3	GRAM domain containing 3	Mmu.16389	XM_001095476///XM_001095359///XM_001095024///XM_001095248	-1.01
694786	GRB10	growth factor receptor-bound protein 10	Mmu.13002	XM_001083447	-1.474
574176	GREM1	gremlin	Mmu.3599	NM_001032848///AF439783	-1.68333
574380	GRIN1	glutamate receptor, ionotropic, N-methyl D-aspartate 1	Mmu.3788	AY723728///XM_001117773	-0.586667
698736	GRM1	glutamate receptor, metabotropic 1	#N/A	XM_001085942	-1.18
709772	GRPEL1	GrpE-like 1, mitochondrial (E. coli)	Mmu.4023	XM_001091412	1.06
706301	GRSF1	G-rich RNA sequence binding factor 1	Mmu.35	XM_001105061	1.36
695343	GSDMC	gasdermin C	#N/A	XM_001083863	-1.14
699705	GSN	gelsolin	Mmu.3965	XM_001092660///XM_001093339///XM_001093009///XM_001092321///XM_001092785///XM_001091723///XM_001091607///XM_001092431///XM_001093125///XM_001092894///XM_001092204///XM_001093234///XM_001091500///XM_001092546///XM_001093567///XM_001091965///XM_001091840///XM_001093447///XM_001092079	-1.028
709232	GSTA1	glutathione S-transferase A1	Mmu.12556///Mmu.11859///Mmu.3898///Mmu.11464	XM_001108174///XM_001108125///AANU01242901///XM_001108008///XM_001108065///XM_001108229	2.47
709498	GSTA3	glutathione S-transferase alpha 3	Mmu.12556///Mmu.11859///Mmu.3898///Mmu.11464	XM_001108174///XM_001108125///AANU01242901///XM_001108008///XM_001108065///XM_001108229	1.67
694220	GSTCD	glutathione S-transferase, C-terminal domain containing	Mmu.16453	XM_001083273///XM_001083156///XM_001083401	-1.04
700053	GSTM2	glutathione S-transferase mu 2 (muscle)	Mmu.9881///Mmu.2291	XM_001094965///XM_001094359///XM_001095177///XM_001094599///XM_001094114///XM_001094847///XM_001094003///XM_001094237///XM_001093897///XM_001094725///XM_001095297///XM_001095632	-1.53
699923	GSTM4	glutathione S-transferase mu 4	Mmu.9881///Mmu.2291	XM_001094965///XM_001094359///XM_001095177///XM_001094599///XM_001094114///XM_001094847///XM_001094003///XM_001094237///XM_001093897///XM_001094725///XM_001095297///XM_001095632	-2.08
708130	GTF2A1	general transcription factor IIA, 1, 19/37kDa	Mmu.12206	XM_001105362///XM_001105227///XM_001105294	1.42
699221	GTF2F1	general transcription factor IIF, polypeptide 1, 74kDa	Mmu.1586	XM_001087325	-1.39
694564	GTF2H1	general transcription factor IIH, polypeptide 1, 62kDa	Mmu.194	XM_001085333///XM_001085692///XM_001085569///XM_001085807	-1.508
700737	GTF2H2	general transcription factor IIH, polypeptide 2, 44kDa	Mmu.12281	XM_001095474///XM_001095784///XM_001095679	0.27
714285	GTF2H4	general transcription factor IIH, polypeptide 4, 52kDa	Mmu.10863	AB128049///NM_001047142///XM_001109466	-1.35
574269	GTF2I	general transcription factor II	Mmu.10023	XM_001083724///AY369819	-2.56
710492	GTF3A	general transcription factor IIIA	Mmu.217	XM_001095556	-2.27
700067	GTF3C2	general transcription factor IIIC, polypeptide 2, beta 110kDa	Mmu.11498	XM_001093223///XM_001092776///XM_001092886///XM_001093557///XM_001093330///XM_001093002///XM_001093439///XM_001093117	-1.3
696338	GTF3C3	general transcription factor IIIC, polypeptide 3, 102kDa	Mmu.15920	XM_001087070///XM_001087192///XM_001087541	-1.415
711836	H2AFY	H2A histone family, member Y	Mmu.4152	XM_001110513///XM_001110589///XM_001110477///XM_001110552	-1.35
711117	H2AFY2	H2A histone family, member Y2	Mmu.4797	XM_001109237///XM_001109286///XM_001109123///XM_001109179	-1.47
696181	HADH	hydroxyacyl-Coenzyme A dehydrogenase	Mmu.12127	XM_001084834///AANU01270000///AANU01269997///AANU01269998///AANU01269995///AANU01269996///AANU01269999	-0.095
698025	HADHB	hydroxyacyl-Coenzyme A dehydrogenase/3-ketoacyl-Coenzyme A thiolase/enoyl-Coenzyme A hydratase (trifunctional protein), beta subunit	Mmu.4072	XM_001086547	-2.18
699237	HBP1	HMG-box transcription factor 1	Mmu.2055	XM_001092104///XM_001093149///XM_001093361///XM_001093256///XM_001092921///XM_001093036///XM_001092804///XM_001093472///XM_001092688	-1.78
706748	HBS1L	HBS1-like (S. cerevisiae)	Mmu.11573	XM_001100130///XM_001100221///XM_001099850	-0.7
709878	HCCS	holocytochrome c synthase (cytochrome c heme-lyase)	Mmu.12431	XM_001094439///XM_001094191///XM_001094078///XM_001094312	-0.00999996
699557	HCFC1	host cell factor C1 (VP16-accessory protein)	#N/A	XM_001088011	-1.25
700351	HCFC1R1	host cell factor C1 regulator 1 (XPO1 dependent)	Mmu.14482	XM_001090908///XM_001091028	-1.1825
700267	HCN2	similar to agrin	#N/A	XM_001088651///AANU01224039///AANU01224041///AANU01224040	-1.16
718684	HDGFRP3	similar to Hepatoma-derived growth factor-related protein 3 (HRP-3) (Hepatoma-derived growth factor 2)	Mmu.14652	AANU01175652///AANU01175653///AANU01175654///XM_001111693///AANU01175650///AANU01175651///AANU01175648///AANU01175647///AANU01175649	-1.4
697821	HEBP1	heme binding protein 1	Mmu.11875	XM_001086941	-1.29
701598	HELLS	helicase, lymphoid-specific	Mmu.13556	XM_001094687///XM_001094310///XM_001095492///XM_001094077///XM_001095376///XM_001095601///XM_001094924///XM_001094189///XM_001095267///XM_001094806///XM_001095039///XM_001095698///XM_001095147	-2.96533
703210	HERPUD1	homocysteine-inducible, endoplasmic reticulum stress-inducible, ubiquitin-like domain member 1	Mmu.4859	XM_001094892///XM_001094524///XM_001094044///XM_001094768///XM_001094402///XM_001095112///XM_001095009	-1.22
707140	HES1	hairy and enhancer of split 1, (Drosophila)	#N/A	XM_001095664	-1.73
704551	HESX1	HESX homeobox 1	#N/A	XM_001100209///XM_001100300	-1.12
704678	HIF1A	hypoxia inducible factor 1, alpha subunit (basic helix-loop-helix transcription factor)	Mmu.4843	XM_001098939///XM_001098836///XM_001099043///XM_001098731///XM_001098338///XM_001099149///XM_001098630	-2.46222
696888	HIGD2A	HIG1 hypoxia inducible domain family, member 2A	Mmu.16846	XM_001084675	-1.56
706083	HINT1	histidine triad nucleotide binding protein 1	Mmu.12732	XM_001099859	-2.77
707856	HIPK1	homeodomain interacting protein kinase 1	Mmu.15113	XM_001111270///XM_001111085///XM_001111238///XM_001111202///XM_001111160///XM_001111126	1.84
716152	HIPK2	homeodomain interacting protein kinase 2	Mmu.4514	XM_001106719///AY680567	1.77
693786	HIPK3	homeodomain interacting protein kinase 3	Mmu.15760	XM_001083238///XM_001083121///XM_001083362	-1.02
705153	HIVEP1	human immunodeficiency virus type I enhancer binding protein 1	Mmu.5112	AANU01227125///AANU01227124///AANU01227127///AANU01227126///AANU01227123///XR_011395	-1.9
696084	HIVEP3	human immunodeficiency virus type I enhancer binding protein 3	#N/A	XM_001085194///XM_001085309	2.02
717721	HMGA2	high mobility group AT-hook 2	#N/A	XM_001117025	-1.205
702553	HMGCS1	3-hydroxy-3-methylglutaryl-Coenzyme A synthase 1 (soluble)	Mmu.12207	XM_001090857	-1.97333
719266	HMOX1	heme oxygenase (decycling) 1	Mmu.10024	XM_001113241	-1.56
702283	HN1L	hematological and neurological expressed 1-like	Mmu.1524	XM_001089865///XM_001089979	-1.3825
701821	HNRNPA2B1	heterogeneous nuclear ribonucleoprotein A2/B1	Mmu.2765	AANU01289359///XM_001094282	-3.2375
702509	HNRNPAB	heterogeneous nuclear ribonucleoprotein A/B	Mmu.1793	XM_001096907///XM_001096684///XM_001096580///XM_001096797///XM_001096353///XM_001096226	-2.91
694867	HNRNPD	heterogeneous nuclear ribonucleoprotein D (AU-rich element RNA binding protein 1, 37kDa)	Mmu.2493	XM_001089070///XM_001089190///XM_001088727///XM_001089297	-0.384615
694760	HNRNPH3	heterogeneous nuclear ribonucleoprotein H3 (2H9)	Mmu.2024	XM_001084922///XM_001085863///XM_001084090///XM_001085275///XM_001085159///XM_001084690///XM_001084327///XM_001085969///XM_001085503///XM_001084209///XM_001085035///XM_001085631///XM_001084450///XM_001084811///XM_001085387///XM_001083865///XM_001083975///XM_001085752///XM_001084568	-1.77
694448	HNRNPL	heterogeneous nuclear ribonucleoprotein L	Mmu.1847	XM_001084881///XM_001084996///XM_001085120///XM_001085233	-2.236
718721	HNRNPR	heterogeneous nuclear ribonucleoprotein R	Mmu.1864	AANU01188206///AANU01188205///AANU01188204///AANU01188203///XM_001111802///AANU01188207	-2.61
694603	HNRPDL	heterogeneous nuclear ribonucleoprotein D-like	Mmu.1411	XM_001088399///XM_001088191///XM_001087953///XM_001088081///XM_001088510///XM_001088302	-1.94778
704469	HNRPH1	heterogeneous nuclear ribonucleoprotein H1	Mmu.2467	XM_001099346///XM_001099039///XM_001099754///XM_001099249///XM_001100049///XM_001100137///XM_001099955///XM_001098332///XM_001099448	-2.35818
693345	HNT	neurotrimin	Mmu.11158	AANU01118428///AANU01118429///AANU01118426///AANU01118427///AANU01118430///AANU01118431///AANU01118432///AANU01118433///AANU01118424///AANU01118425///XM_001082058///AANU01118423	-1.3
709774	HOMER1	homer homolog 1 (Drosophila)	Mmu.16400	XM_001109003///XM_001108946///XM_001108808///XM_001109170///XM_001109116///XM_001108899///XM_001109058///XM_001108859	-1.441
696111	HOXB1	homeobox B1	Mmu.17234	NM_001080760///DQ976864///XM_001087797	-1.05
705539	HPDL	4-hydroxyphenylpyruvate dioxygenase-like	#N/A	XM_001100445	-1.02
698724	HRSP12	heat-responsive protein 12	Mmu.11924	XM_001090682///XM_001090561	-1.26
712540	HS2ST1	heparan sulfate 2-O-sulfotransferase 1	Mmu.13466	XM_001109871///XM_001109825	1.33
698369	HSD17B4	hydroxysteroid (17-beta) dehydrogenase 4	Mmu.4507	XM_001087837///XM_001087962///XM_001088200	-1.54
707233	HSDL2	hydroxysteroid dehydrogenase like 2	Mmu.4621	XM_001103930///XM_001104108///XM_001104020///XM_001104189	-2.675
714078	HSF1	heat shock transcription factor 1	Mmu.6382	XR_012924///AANU01106877///AANU01106876	-1.05
713938	HSF2	heat shock transcription factor 2	Mmu.10050	XM_001109000///XM_001108944	-1.14
708431	HSP90AA1	heat shock protein 90kDa alpha (cytosolic), class A member 1	Mmu.2598	XR_013338///DQ147979	-1.8625
699568	HSP90B1	tumor rejection antigen (gp96) 1	Mmu.1931	XM_001095189///DQ147987	-2.5
703193	HSPA5	heat shock 70kDa protein 5 (glucose-regulated protein, 78kDa)	Mmu.4069	XM_001099110///XM_001098999	-2.61
707989	HSPA8	heat shock 70kDa protein 8	Mmu.10564	XM_001108049	-3.07
714506	HSPA9	heat shock 70kDa protein 9 (mortalin)	Mmu.1439	XM_001113234///XM_001113176///XM_001113106///AANU01297393///AANU01297394///XM_001113143	0.275
715615	HSPB1	heat shock 27kDa protein 1	Mmu.10905	XM_001109274	-2.07
574341	HSPB8	heat shock 22kDa protein 8	Mmu.3744	NM_001032937///AY457046	-1.25
697273	HSPC159	galectin-related protein	#N/A	XM_001085876	-1.11
693438	HSPD1	heat shock 60kDa protein 1 (chaperonin)	Mmu.4183	XM_001082397///XM_001082144	-3.39
707213	HSPG2	heparan sulfate proteoglycan 2	#N/A	XM_001099299	-1.01
693589	HTATSF1	HIV-1 Tat specific factor 1	Mmu.10026	XM_001082302///XM_001082823///XM_001082693	-2.3
702484	HYAL2	hyaluronoglucosaminidase 2	Mmu.14981	XM_001101219///XM_001101408///XM_001101500///XM_001101134///XM_001101313	-1.44
705825	ID4	inhibitor of DNA binding 4, dominant negative helix-loop-helix protein	Mmu.10211	XM_001098022	-2.075
710019	IDH1	isocitrate dehydrogenase 1 (NADP+), soluble	Mmu.2453	XM_001107875///XM_001107934///XM_001107627///XM_001107992///XM_001107810	-2.32
696527	IFITM3	interferon induced transmembrane protein 3 (1-8U)	#N/A	XM_001088204	-3.71
697829	IFITM3	interferon induced transmembrane protein 3 (1-8U)	#N/A	XM_001085567	-2.02
719537	IFITM3	interferon induced transmembrane protein 3 (1-8U)	#N/A	XM_001113914	-1.47
704571	IFNGR1	interferon gamma receptor 1	Mmu.822	AF227551///XM_001097008///EF173884///XM_001096900///XM_001096784///DV768875	-2.06
702624	IFRD1	interferon-related developmental regulator 1	Mmu.4037	XM_001099941///XM_001099740///XM_001099843	-1.58
694933	IFT52	intraflagellar transport 52 homolog (Chlamydomonas)	Mmu.16113	XM_001085555///XM_001085430///XM_001085317	-1.3
705088	IFT57	intraflagellar transport 57 homolog (Chlamydomonas)	Mmu.422	XM_001101043	-1.41
708227	IGF1R	insulin-like growth factor 1 receptor	#N/A	XM_001100407	-1.07
704774	IGF2BP3	insulin-like growth factor 2 mRNA binding protein 3	Mmu.2113	XM_001098318///XM_001098017///XM_001098422	-2.17
703220	IGF2R	insulin-like growth factor 2 receptor	Mmu.7995	XR_012149///AANU01296649///AANU01296648///AANU01296647///AANU01296646///AANU01296645///AANU01296643///AANU01296644///AANU01296641///AANU01296642///AANU01296640	-1.11
696214	IGFBP2	insulin-like growth factor binding protein 2, 36kDa	Mmu.10509	XM_001087071	-3.25
703739	IGSF11	similar to V-set and immunoglobulin domain containing 1	Mmu.14535	XM_001092052///AANU01095339///AANU01095338///AANU01095337///AANU01095336///AANU01095335	-1.04
693896	IKIP	IKK interacting protein	#N/A	XM_001084373///XM_001084253	-1.16
700201	IL11RA	interleukin 11 receptor, alpha	Mmu.15672	XM_001093448///XM_001093126	1.38
703205	IL-12A	interleukin 12A	Mmu.3360	XM_001099635///NM_001044734///U19842///XM_001099536	2.24
698972	IL17RE	interleukin 17 receptor E	Mmu.162	XM_001091392///XM_001091140///XM_001091270///XM_001091022	1.68
718027	IL26	interleukin 26	#N/A	XM_001117154	-1.02
719114	IL4I1	interleukin 4 induced 1	Mmu.15390	XM_001115731///XM_001115759///XM_001115739///XM_001115773///XM_001115750///XM_001115764	-2.07
706334	ILKAP	integrin-linked kinase-associated serine/threonine phosphatase 2C	#N/A	XM_001094705	1.24
697156	IMMT	inner membrane protein, mitochondrial	Mmu.3998	XM_001085763	-1.57333
706202	IMP3	IMP3, U3 small nucleolar ribonucleoprotein, homolog (yeast)	Mmu.4077	XM_001103881	-2.05
702144	IMP4	IMP4, U3 small nucleolar ribonucleoprotein, homolog (yeast)	#N/A	XM_001093227	-1.05
696893	IMPAD1	inositol monophosphatase domain containing 1	Mmu.13229	XM_001086527	-0.2
708307	IMPDH2	IMP (inosine monophosphate) dehydrogenase 2	Mmu.4053	XM_001110855///XM_001110813///XM_001110690///XM_001110769///XM_001110652///XM_001110506	-1.85
722320	INCENP	inner centromere protein antigens 135/155kDa	#N/A	XM_001118481	-1.33
694955	ING1	inhibitor of growth family, member 1	Mmu.12359	XM_001084274///XM_001084038///XM_001084163	-1.02
701839	INGX	inhibitor of growth family, X-linked, pseudogene	Mmu.14605	XM_001093372///DQ147943	-1.21
716851	INPP5B	inositol polyphosphate-5-phosphatase, 75kDa	Mmu.5966	AANU01008828///AANU01008826///AANU01008827///AANU01008824///AANU01008825///XR_013480///AANU01008823	1.35
705240	INTS10	integrator complex subunit 10	Mmu.10512	XM_001100412///XM_001100325///XM_001100236///XM_001100143	-2
699466	INTS4	integrator complex subunit 4	#N/A	XM_001092075///XM_001092200	-1.71
700255	INTS8	integrator complex subunit 8	#N/A	XM_001089781///XM_001089895	-1.36
705576	IP6K1	inositol hexakisphosphate kinase 1	Mmu.14661	XM_001107272///XM_001106960///XM_001107207///XM_001107152///XM_001107338///XM_001107086	0.716667
709221	IP6K2	inositol hexaphosphate kinase 2	Mmu.4956	XR_013990///AANU01238637///AANU01238636	-1.12
704213	IPO7	importin 7	Mmu.9918	AANU01215420///XR_012703///AANU01215419///AANU01215409///AANU01215418///AANU01215417///AANU01215416///AANU01215415///AANU01215414///AANU01215413///AANU01215412///AANU01215411///AANU01215410	-0.98
709283	IQGAP1	IQ motif containing GTPase activating protein 1	Mmu.9794	AANU01176143///AANU01176138///AANU01176144///AANU01176139///AANU01176145///XR_012012///AANU01176146///AANU01176140///AANU01176141///AANU01176142	-0.76
718970	IRF3	interferon regulatory factor 3	Mmu.925	EU204919///XM_001115379///NM_001135797	-1.01
706727	IRF4	interferon regulatory factor 4	Mmu.15461	XM_001094391	1.62
705669	ISCU	iron-sulfur cluster scaffold homolog (E. coli)	Mmu.2009	XM_001103100///XM_001103020///XM_001103180///XM_001102846	-1.6
700141	ISG15	ISG15 ubiquitin-like modifier	Mmu.14380	XM_001088541	-1.09
705231	ISOC1	isochorismatase domain containing 1	Mmu.3276	XM_001099037///XM_001099145	-2.12
714955	ITGA2B	integrin, alpha 2b (platelet glycoprotein IIb of IIb/IIIa complex, antigen CD41)	#N/A	XM_001114526	-1.05
574315	ITGA5	integrin, alpha 5 (fibronectin receptor, alpha polypeptide)	Mmu.3853	AY901982///XM_001110116	-1.33
697643	ITGA6	integrin, alpha 6	Mmu.11085	XM_001086200	-2.27
699902	ITGB1BP1	similar to Integrin beta-1-binding protein 1 (Integrin cytoplasmic domain-associated protein 1) (ICAP-1)	Mmu.4125	XM_001088332///AANU01116654	-1.09
703669	ITPR1	inositol 1,4,5-triphosphate receptor, type 1	Mmu.5152	AANU01290249///AANU01290248///AANU01290247///XR_012237///AANU01290246///AANU01290253///AANU01290245///AANU01290252///AANU01290244///AANU01290251///AANU01290250///AANU01290256///AANU01290254///AANU01290255	-1.07
702867	IVD	isovaleryl Coenzyme A dehydrogenase	#N/A	XM_001096005///XM_001096354	-1.01
699205	IWS1	IWS1 homolog (S. cerevisiae)	Mmu.2096	XM_001087548///XM_001087787	-1.69
718580	JAG1	jagged 1	Mmu.16088	XM_001116216	-1.36
699718	JAGN1	jagunal homolog 1 (Drosophila)	Mmu.2053	XM_001093581	-1.5
708756	JAKMIP2	janus kinase and microtubule interacting protein 2	#N/A	XM_001102707	-1.26
697630	JMJD1C	jumonji domain containing 1C	Mmu.1556	XM_001091434///XM_001091664///XM_001090831///XM_001091549///XM_001091191///XM_001091903///XM_001091310///XM_001091777	-1.45111
707262	JMJD7-PLA2G4B	JMJD7-PLA2G4B readthrough transcript	Mmu.16334	XM_001101520	-1.09
708336	KAL1	Kallmann syndrome 1 protein	Mmu.7250	AANU01236860///AANU01236861///AANU01236862///AANU01236858///AANU01236867///AANU01236859///AANU01236856///AANU01236857///AANU01236863///AANU01236864///AANU01236865///AANU01236866///XR_010826	-1.02
714516	KARS	lysyl-tRNA synthetase	Mmu.2902	XM_001104312	-1.67
715880	KAT5	K(lysine) acetyltransferase 5	Mmu.15801	XM_001112981///XM_001112915///XM_001113069///XM_001113038///XM_001113008	-1.63
709126	KBTBD2	kelch repeat and BTB (POZ) domain containing 2	Mmu.4856	XM_001108172///XM_001108225///XM_001108122	0.125
698337	KBTBD7	kelch repeat and BTB (POZ) domain containing 7	Mmu.12857	XM_001089853///XM_001090199///XM_001090083///XM_001089965	1.7
694645	KCMF1	potassium channel modulatory factor 1	Mmu.591	XM_001083313	-0.4125
574361	KCND2	potassium voltage-gated channel, Shal-related subfamily, member 2	Mmu.85	XM_001082011///AY345968	-1.11
718815	KCNK1	potassium channel, subfamily K, member 1	Mmu.11109	XM_001112053	-1.21
707443	KCTD10	potassium channel tetramerisation domain containing 10	Mmu.12323	XM_001105406///XM_001105027///XM_001105476	1.07
708102	KCTD10	similar to tumor necrosis factor, alpha-induced protein 1	#N/A	AANU01205318///XM_001106630	-1.01
695756	KCTD12	potassium channel tetramerisation domain containing 12	Mmu.2580	XM_001085454	2.31
696210	KCTD17	potassium channel tetramerisation domain containing 17	Mmu.16061	XM_001085680///XM_001085557///XM_001085432	-1.1
703107	KCTD8	potassium channel tetramerisation domain containing 8	#N/A	XM_001099551	-1.21
704335	KDELR2	KDEL (Lys-Asp-Glu-Leu) endoplasmic reticulum protein retention receptor 2	Mmu.2312	XM_001090559///XM_001090796	-0.5
700810	KDELR3	KDEL (Lys-Asp-Glu-Leu) endoplasmic reticulum protein retention receptor 3	Mmu.16611	XM_001093907///XM_001093785	-1.77667
697775	KDM3A	lysine (K)-specific demethylase 3A	Mmu.11897	XM_001086319	-1.38
696063	KIAA0020	KIAA0020	Mmu.2898	XM_001084706	-2.51
712169	KIAA0368	KIAA0368 protein	Mmu.5056	AANU01201565///AANU01201566///AANU01201567///AANU01201568///AANU01201569///AANU01201570///XR_012577	-1.04
698006	KIAA1128	KIAA1128	Mmu.17046	XM_001085630	-1.02
703373	KIAA1715	KIAA1715	#N/A	XM_001091675	2.1
704679	KIAA1737	KIAA1737	Mmu.13038	XM_001101241///XM_001101159///XM_001100975///XM_001101340///XM_001101069	-1.11
717388	KIAA2026	KIAA2026 protein	Mmu.10542	XM_001108823///DQ148087	-1.05
698453	KIF18A	kinesin family member 18A	#N/A	XM_001089262///XM_001089154	-1.07
706401	KIF22	kinesin family member 22	Mmu.14637	XM_001104522///XM_001104446///XM_001104204///XM_001104365///XM_001104124	-2.02
696561	KIF2A	kinesin heavy chain member 2A	Mmu.12450	XM_001085185	-1.04
711883	KIF3B	kinesin family member 3B	Mmu.12765	XM_001108309///XM_001108420///XM_001108359///XM_001108204	1.44
695287	KIF3C	kinesin family member 3C	Mmu.11166	XM_001084972///XM_001085098///XM_001084742///XM_001084502///XM_001085440///XM_001085328///XM_001085211///XM_001084862	1.26
693340	KIF5C	kinesin family member 5C	#N/A	XM_001082054	-1.25
677714	KIFAP3	kinesin-associated protein 3	Mmu.2636	AY680443///XM_001093630	-1.3
717800	KIFC1	kinesin family member C1	#N/A	XM_001109683	-1.36
574306	KISS1	KiSS-1 metastasis-suppressor	Mmu.3806	XM_001098284///AY823262	-1.35
697724	KLF3	Kruppel-like factor 3 (basic)	Mmu.1544	XM_001087952///XM_001088190///XM_001088080	1.36
694320	KLF5	similar to Krueppel-like factor 5	Mmu.9354	XR_010039///AANU01263499///AANU01263500	-1.28
695768	KLHDC4	kelch domain containing 4	#N/A	XM_001086874	-1.16
711593	KLHDC5	kelch domain containing 5	Mmu.12617	XM_001100422	0.485
705991	KLHL12	kelch-like 12 (Drosophila)	#N/A	XM_001094324	-1.22667
708546	KLHL20	similar to kelch-like 20	Mmu.13810	XM_001097033///AANU01240302///AANU01240307///AANU01240308///AANU01240309///AANU01240303///AANU01240304///AANU01240305///AANU01240306	1.32
706609	KLHL23	kelch-like 23 (Drosophila)	Mmu.16966	XM_001104950///XM_001104878	-1.825
702075	KLHL28	kelch-like 28 (Drosophila)	Mmu.13026	XM_001095255///XM_001095031///XM_001095364	1.9
705455	KLHL6	kelch-like 6	#N/A	XM_001106193	-1.23
705349	KLHL7	kelch-like 7 (Drosophila)	Mmu.14871	XM_001101508///XM_001101321///XM_001101595	-1.43
719488	KLK8	kallikrein-related peptidase 8	Mmu.5583	AY563089///XR_014481///EU350537///EF407409	-1.30333
692082	KPNA1	karyopherin alpha 1	Mmu.9518	DQ147932///XM_001112537///CB554149///XM_001112502///XM_001112474	-1.39
706925	KPNA3	karyopherin alpha 3	Mmu.3228	AANU01097683///AANU01097682///AANU01097681///AANU01097676///AANU01097680///XR_013001///AANU01097677///AANU01097678///AANU01097679	-1.44
702486	KPNA4	karyopherin alpha 4	#N/A	XM_001097222	-1.25
706812	KPNA6	karyopherin alpha 6	Mmu.640	XM_001102113///XM_001102197///XM_001102290///XM_001102387///XM_001101656///XM_001101838///XM_001102023	1.45571
718935	KRR1	KRR1, small subunit (SSU) processome component, homolog (yeast)	Mmu.12916	XM_001117587	-2.1
703242	KRT18	similar to Keratin, type I cytoskeletal 18 (Cytokeratin-18) (CK-18) (Keratin-18) (K18)	Mmu.7989	AANU01283678///XR_011513	-1.77
701557	KRT222	keratin 222	Mmu.16917	XM_001099828///XM_001099926	-1.01
706388	KSR1	kinase suppressor of ras	Mmu.2049	XM_001105629	-1.02
705179	KYNU	kynureninase (L-kynurenine hydrolase)	Mmu.10063	AANU01251996///AANU01251997///AANU01251998///AANU01251999///XR_011161///AANU01252000///AANU01252001///AANU01252002///AANU01252003///AANU01252004///AANU01252005///AANU01251995	2.3
705721	L2HGDH	L-2-hydroxyglutarate dehydrogenase	#N/A	XM_001099959	-1.12
706602	L3MBTL2	l(3)mbt-like 2 (Drosophila)	Mmu.13235	XM_001103408///XM_001103491///XM_001103325	-1.01
705365	LACTB	lactamase, beta	Mmu.11743	XM_001104464///XM_001104610	-1.19
697331	LAMP1	lysosomal-associated membrane protein 1	Mmu.2066	XM_001087801///XM_001087681	-2.46
695379	LAMP2	lysosomal-associated membrane protein 2	Mmu.13006	XM_001084005	-1.15
715081	LAP3	leucine aminopeptidase	Mmu.2875	XM_001102787///XM_001102528	-1.80667
701298	LAPTM4A	lysosomal protein transmembrane 4 alpha	Mmu.569	XM_001094983///XM_001094866///XM_001095082	-2.655
703731	LARP7	La ribonucleoprotein domain family, member 7	Mmu.2273	XM_001092044	-1.42
714224	LARS2	leucyl-tRNA synthetase 2, mitochondrial	#N/A	XM_001114552	-1.07
704656	LAT	linker for activation of T cells	Mmu.12152	XM_001102058	-1.1
700801	LBR	lamin B receptor	Mmu.12398	XM_001094600///XM_001094360///XM_001094004///XM_001094477	1.08
664733	LEDGF	lens epithelium-derived growth factor	Mmu.2405	XM_001110685///DQ421326	-1.55
695940	LENG8	leukocyte receptor cluster (LRC) member 8	Mmu.9101	XM_001084592	-1.2
700896	LGALS1	lectin, galactoside-binding, soluble, 1	Mmu.3924	EU152916///XR_010795///NM_001168627	-2.28
697024	LGALS1P	lectin, galactoside-binding, soluble, 1 pseudogene	Mmu.9885	XM_001083299///XM_001083427	-2.31667
697290	LGALS3	lectin, galactoside-binding, soluble, 3	Mmu.4004	XM_001085890	-1.99
703734	LGMN	legumain	Mmu.4005	XM_001092047	-1.82
696978	LHFPL3	similar to lipoma HMGIC fusion partner	Mmu.2560	AANU01098275///AANU01098274///AANU01098269///XM_001088047///AANU01098273///AANU01098272///AANU01098271///AANU01098270	-1.79
699244	LIAS	lipoic acid synthetase	Mmu.17161	XM_001091641///XM_001091994///XM_001091877	-1.14
718528	LIG1	ligase I, DNA, ATP-dependent	Mmu.2215	XM_001111346	-1.46
715181	LIG3	ligase III, DNA, ATP-dependent	Mmu.14408	XM_001113780///XM_001113753///XM_001113648///XM_001113800	-0.192
692334	LILRAB	leukocyte immunoglobulin-like receptor, subfamily A, member b	Mmu.9515	DQ155428///XM_001116715///NM_001040677	2.22
692337	LILRAD	leukocyte immunoglobulin-like receptor, subfamily A, member d	Mmu.9513	XM_001084110///NM_001040675///DQ155430	-1.22
713519	LIMA1	LIM domain and actin binding 1	Mmu.11662	XM_001102909	-1.165
696130	LIN28B	lin-28 homolog B (C. elegans)	Mmu.2034	XM_001086990	-1.06
698832	LIN7C	lin-7 homolog C (C. elegans)	Mmu.13910	XM_001089490///XM_001089615	-0.086
574255	LIS1	platelet activating factor acetylhydrolase 45 kDa subunit brain isoform	Mmu.2037	XM_001087675///AY260741	0.432
697449	LMAN1	lectin, mannose-binding, 1	Mmu.12174	XM_001088053///XM_001087928	-0.448
719414	LMNA	lamin A/C	#N/A	XM_001113604	-1.1
703575	LMNB1	lamin B1	#N/A	XM_001097340///XM_001097237	-1.6
574228	LOC574228	Nr-CAM	Mmu.375	AF462608///XM_001096098	-1.06857
574260	LOC574260	H+ transporting F1 ATP synthase epsilon subunit	Mmu.2095	AY341883///NM_001032901	-2.18
574313	LOC574313	cystatin C	Mmu.3418	AY885223///NM_001032924///U51912	-1.62
574363	LOC574363	acidic ribosomal phosphoprotein PO	Mmu.11092	XM_001087189///AF162483	-2.53
677684	LOC677684	cutaneous T-cell lymphoma tumor antigen se70-2	Mmu.9548	XM_001091730///AY680483	-1.33
677698	LOC677698	MGC15407-like	Mmu.17021	XR_014866///AY680516	-1.23
693337	LOC693337	similar to c-Mpl binding protein isoform c	#N/A	AANU01281506///XM_001082051///AANU01281505	-0.203333
693366	LOC693366	similar to E2F-associated phosphoprotein (EAPP)	#N/A	XM_001082075///AANU01142311	-2.29
693405	LOC693405	similar to actin related protein 2/3 complex, subunit 5-like	Mmu.1068	XM_001082363///AANU01127048	-0.563333
693459	LOC693459	similar to G-protein-coupled receptor induced protein	Mmu.13261	AANU01124392///XM_001082164///XM_001082540	1.38
693489	LOC693489	hypothetical protein LOC693489	#N/A	AANU01256129///XM_001082196	-1.14
693526	LOC693526	similar to HESB like domain containing 2	Mmu.3982	XM_001082365///AANU01167731	-2.23
693554	LOC693554	similar to v-raf murine sarcoma viral oncogene homolog B1	Mmu.9469	AANU01114065///AANU01114074///AANU01114064///AANU01114073///AANU01114076///AANU01114063///AANU01114075///AANU01114062///AANU01114078///AANU01114069///AANU01114077///AANU01114068///XR_009757///AANU01114067///AANU01114079///AANU01114066///AANU01114071///AANU01114072///AANU01114070	-1.64
693561	LOC693561	similar to phosphatidylinositol 4-kinase type-II beta	Mmu.4942	AANU01231778///AANU01231779///AANU01231780///XR_009711///AANU01231777	-1.02
693623	LOC693623	hypothetical protein LOC693623	Mmu.12269	XM_001082332///AANU01256129	-1.14
693630	LOC693630	similar to checkpoint suppressor 1	Mmu.9456	AANU01253018///XR_009726	-1.2
693666	LOC693666	similar to actinin, alpha 4	Mmu.9947	AANU01233895///XM_001083501///AANU01233896///AANU01233894///XM_001083825///AANU01233899///XM_001083610///XM_001083020///AANU01233900///AANU01233897///AANU01233898///XM_001083712	-1.47
693716	LOC693716	similar to Ubiquitin-conjugating enzyme E2 A (Ubiquitin-protein ligase A) (Ubiquitin carrier protein A) (HR6A) (mHR6A)	Mmu.839	XM_001082047///AANU01095984///XM_001082182	-1.69
693726	LOC693726	hypothetical protein LOC693726	#N/A	AANU01209643///XM_001082434	-1.14
693731	LOC693731	similar to lactate dehydrogenase C	Mmu.13696	AANU01215886///AANU01215887///AANU01215888///AANU01215889///AANU01215882///AANU01215883///AANU01215884///XM_001082436///AANU01215885	-1.1075
693752	LOC693752	similar to Epsin-4 (Epsin-related protein) (EpsinR) (Enthoprotin) (Clathrin-interacting protein localized in the trans-Golgi region) (Clint)	Mmu.1559	AANU01122423///AANU01122422///XM_001082452	-1.67
693753	LOC693753	similar to calmodulin-like 4 isoform 2	Mmu.9436	XR_009747///AANU01096761///AANU01096762	1.5
693768	LOC693768	similar to histone 2a	Mmu.11724	XM_001082209///AANU01284401	-1.17
693785	LOC693785	hypothetical protein LOC693785	#N/A	AANU01203406///XM_001082876	-4.15
693804	LOC693804	similar to calpain 12	Mmu.2359	AANU01233893///AANU01233894///XR_009991///AANU01233892	-1.19
693833	LOC693833	similar to Wins2 protein	Mmu.13442	AANU01176728///XM_001083049	-1.05333
693862	LOC693862	similar to Zinc finger protein Rlf (Rearranged L-myc fusion gene protein) (Zn-15-related protein)	#N/A	XM_001082567///AANU01280073///AANU01280074///AANU01280072///AANU01280075///AANU01280076	-1.06
693875	LOC693875	similar to cofilin 2	Mmu.10172	XM_001082579///AANU01128594	-1.13
693879	LOC693879	hypothetical protein LOC693879	#N/A	XM_001082582///AANU01174398	-1.29
693888	LOC693888	similar to nucleoporin 133kDa	Mmu.9417	AANU01169037///AANU01169038///XR_009727///AANU01169039///AANU01169033///AANU01169034///AANU01169035///AANU01169036///AANU01169040	-1.51333
693890	LOC693890	C20orf111	Mmu.4752	XM_001082861///NM_001172172///XM_001082987///DQ148168///AANU01259148///XM_001083101	-1.31
693895	LOC693895	similar to tropomyosin 3 isoform 2	Mmu.10780	AANU01112146///AANU01112145///XR_009729	-1.84
693947	LOC693947	similar to ribosomal protein S23	Mmu.16900	AANU01271070///AANU01271069///XM_001084542	-1.9
693952	LOC693952	similar to DnaJ (Hsp40) homolog, subfamily C, member 18	Mmu.4497	XM_001083851///XM_001083747///AANU01185923///AANU01185924///XM_001083964///AANU01185920///XM_001083638///AANU01185921///AANU01185922	-1.24
693954	LOC693954	similar to Dmx-like 2	Mmu.9410	AANU01108549///AANU01108548///AANU01108543///AANU01108542///AANU01108541///XR_009965///AANU01108540///AANU01108547///AANU01108539///AANU01108546///AANU01108545///AANU01108544	-1.11
693999	LOC693999	similar to DNA polymerase iota (RAD30 homolog B) (Eta2)	Mmu.9400	AANU01183106///AANU01183109///AANU01183108///AANU01183107///AANU01183110///XR_009781	-1.21
694012	LOC694012	similar to Leptin receptor overlapping transcript-like 1	#N/A	AANU01284369///XM_001082721///AANU01284372///AANU01284370///AANU01284371	-1.44667
694019	LOC694019	similar to ARP3 actin-related protein 3 homolog	Mmu.9395	XR_009786///AANU01205748	-1.18
694042	LOC694042	similar to junctional adhesion molecule 3 precursor	Mmu.9391	AANU01118334///AANU01118335///XR_009753///AANU01118330///AANU01118331///AANU01118332///AANU01118333///AANU01118329///AANU01118328	-1.54
694058	LOC694058	similar to hemoglobin mu chain	#N/A	AANU01106276///XM_001083142	-1.31
694075	LOC694075	hypothetical protein LOC694075	Mmu.4044	XM_001084183///XM_001084299///AANU01245204///AANU01245203///XM_001084420///AANU01245206///AANU01245205///XM_001083840///XM_001084062///XM_001083734///XM_001083631///XM_001083957	-1.89
694116	LOC694116	similar to LIM and senescent cell antigen-like domains 1	#N/A	AANU01203390///AANU01203391///XM_001082828	-1.09
694140	LOC694140	similar to receptor accessory protein 5	Mmu.4130	AANU01186128///AANU01186129///AANU01186125///AANU01186124///AANU01186127///AANU01186126///XM_001082843///AANU01186123///AANU01186122	-1.3
694190	LOC694190	similar to chromosome 13 open reading frame 24	Mmu.9369	AANU01263523///AANU01263522///AANU01263521///AANU01263520///XR_010023///AANU01263510///AANU01263511///AANU01263512///AANU01263514///AANU01263513///AANU01263516///AANU01263515///AANU01263509///AANU01263518///AANU01263508///AANU01263517///AANU01263519///AANU01263524///AANU01263525	-1.09
694192	LOC694192	similar to Protein C18orf54 precursor	Mmu.15470	XM_001082761///AANU01183115///XM_001082497///AANU01183116///XM_001082628	1.45
694305	LOC694305	similar to thymosin, beta 10	Mmu.11525	XM_001082610///XM_001083000///XM_001082875///AANU01257096///AANU01257097///XM_001082747///XM_001082480	-2.14167
694332	LOC694332	similar to LUC7-like	Mmu.15362	XM_001083255///AANU01106285///AANU01106283///XM_001083387///AANU01106286///AANU01106284///AANU01106281///XM_001083507///AANU01106282///AANU01106280	-2.42
694390	LOC694390	similar to RING1 and YY1 binding protein	Mmu.137	AANU01290574///AANU01290573///AANU01290575///XM_001083085///AANU01290570///AANU01290571///AANU01290572	-1.47
694409	LOC694409	similar to zinc finger CCHC-type and RNA binding motif 1	#N/A	XM_001083900///AANU01268920	-1.22
694416	LOC694416	similar to Pre-B-cell leukemia transcription factor 1 (Homeobox protein PBX1)	#N/A	AANU01239870///AANU01239872///AANU01239871///AANU01239874///AANU01239873///AANU01239881///AANU01239876///AANU01239880///AANU01239875///AANU01239869///AANU01239878///AANU01239868///AANU01239877///AANU01239867///AANU01239879///XM_001084131///XM_001084010	-1.02
694433	LOC694433	similar to novel 58.3 KDA protein	Mmu.9326	AANU01216632///AANU01216631///XR_009961	-1.5
694500	LOC694500	similar to G protein-coupled receptor associated sorting protein 2	Mmu.389	AANU01253007///XM_001083657///XM_001083760	1.15
694510	LOC694510	similar to myosin IB	Mmu.9314	AANU01249352///AANU01249351///AANU01249354///AANU01249353///AANU01249356///AANU01249355///XR_009863///AANU01249349///AANU01249350	-1.29
694563	LOC694563	hypothetical protein LOC694563	Mmu.13020	XM_001083806///XM_001083921///AANU01216623///AANU01216624///AANU01216625///AANU01216626///AANU01216620///AANU01216621///AANU01216622	-1.0375
694612	LOC694612	similar to YTH domain containing 2	Mmu.9298	AANU01186089///AANU01186088///AANU01186087///AANU01186091///AANU01186090///XR_009814///AANU01186092	1.46
694662	LOC694662	similar to Histone deacetylase 2 (HD2)	Mmu.9710	XR_009889///AANU01296236///AANU01296235///AANU01296234///AANU01296233	-1.72
694803	LOC694803	similar to solute carrier family 25 member 24 isoform 1	Mmu.15123	XM_001083575///XM_001083784///AANU01220320///AANU01220321///XM_001083681	-1.03
694817	LOC694817	similar to RAP1 interacting factor 1	Mmu.9256	AANU01094976///AANU01094975///AANU01094978///AANU01094977///AANU01094980///AANU01094981///XR_009873///AANU01094979	-1.4825
694819	LOC694819	similar to 5-aminoimidazole-4-carboxamide ribonucleotide formyltransferase/IMP cyclohydrolase	Mmu.5059	AANU01248106///AANU01248105///AANU01248107///XR_010199	1.36
694823	LOC694823	similar to RAN binding protein 2	Mmu.9851	AANU01203379///AANU01203380///AANU01203381///XR_009960///AANU01203383///AANU01203378///AANU01203382///AANU01203377///AANU01203385///AANU01203376///AANU01203384	1.16
694878	LOC694878	similar to D4, zinc and double PHD fingers, family 3	Mmu.16258	AANU01199535///AANU01199544///AANU01199536///AANU01199545///AANU01199546///AANU01199534///AANU01199540///AANU01199541///AANU01199542///AANU01199543///XR_010127///AANU01199539///AANU01199538///AANU01199537	1.35
694883	LOC694883	hypothetical protein LOC694883	#N/A	XM_001083423///AANU01124521///AANU01124520///AANU01124523///AANU01124522	-1.43
694906	LOC694906	similar to fidgetin-like 1	#N/A	AANU01110154///XM_001083559	-1.4575
694919	LOC694919	similar to RUN and FYVE domain-containing 2	#N/A	AANU01191676///AANU01191677///AANU01191678///AANU01191679///AANU01191685///AANU01191683///AANU01191684///AANU01191682///AANU01191681///AANU01191680///XM_001083568	-1.73
694942	LOC694942	similar to Trans-Golgi network integral membrane protein 2 precursor (Trans-Golgi network protein TGN51) (TGN46) (TGN48) (TGN38 homolog)	Mmu.9963	XR_009902///AANU01257052///AANU01257054///AANU01257053	-1.14
695002	LOC695002	similar to cornichon-like isoform 1	Mmu.26	XM_001085743///XM_001085493///XM_001085263///XM_001085620///AANU01200600///AANU01200599///XM_001085855	-1.218
695033	LOC695033	hypothetical protein LOC695033	Mmu.9223	AANU01231732///AANU01231733///AANU01231730///AANU01231731///XR_009953	-1.09
695118	LOC695118	similar to Serine/threonine-protein phosphatase 2A catalytic subunit beta isoform (PP2A-beta)	Mmu.2659	AANU01284312///AANU01284313///XM_001084560///XM_001084083///XM_001084684///XM_001084442///XM_001084319	-1.168
695121	LOC695121	similar to presenilin associated, rhomboid-like isoform 1 preproprotein	#N/A	AANU01107796///XM_001083648	-1.17
695144	LOC695144	hypothetical protein LOC695144	Mmu.13951	AANU01212529///XM_001083772	-1.52
695153	LOC695153	hypothetical protein LOC695153	Mmu.1489	XM_001083779///AANU01252981	-1.46
695168	LOC695168	similar to Transmembrane emp24 domain trafficking protein 2 precursor (Membrane protein p24A)	Mmu.9204	XR_009977///AANU01210840	-1.16
695219	LOC695219	hypothetical protein LOC695219	#N/A	XM_001084789///AANU01273987///AANU01273988///AANU01273986///AANU01273989///AANU01273991///AANU01273990///XM_001084669///AANU01273993///AANU01273992	1.14
695223	LOC695223	similar to centrin 3	Mmu.1656	XM_001088309///XM_001088516///AANU01187278///XM_001088405	-1.71
695292	LOC695292	similar to Oligoribonuclease, mitochondrial precursor (Small fragment nuclease) (RNA exonuclease 2 homolog)	#N/A	AANU01119448///AANU01119449///XM_001087552	-1.34
695330	LOC695330	similar to polymerase (RNA) III (DNA directed) polypeptide G (32kD)	Mmu.9180	AANU01187272///AANU01187273///AANU01187274///XR_010701	-1.57
695340	LOC695340	similar to ribosomal protein L19	#N/A	AANU01222831///XM_001083860	-3.21
695376	LOC695376	hypothetical protein LOC695376	Mmu.9172	AANU01255224///AANU01255223///AANU01255222///AANU01255219///XR_010002///AANU01255221///AANU01255220	-1.11
695380	LOC695380	hypothetical protein LOC695380	Mmu.9171	AANU01115558///AANU01115557///AANU01115559///XR_010003///AANU01115561///AANU01115560	-2.43
695395	LOC695395	similar to hippocalcin-like 1	Mmu.15883	AANU01116741///AANU01116742///AANU01116740///XM_001085564///XM_001085097///XM_001085210///AANU01116734///XM_001085327///AANU01116735///AANU01116736///AANU01116737///AANU01116738///AANU01116743///AANU01116739///XM_001084861///XM_001085439///XM_001084971	-1.54
695419	LOC695419	similar to microtubule-associated proteins 1A/1B light chain 3	Mmu.1859	AANU01178724///AANU01178723///XM_001086754///AANU01178725///XM_001086630	-1.87
695429	LOC695429	similar to activating signal cointegrator 1 complex subunit 3 isoform a	Mmu.9167	AANU01245289///AANU01245279///AANU01245269///AANU01245278///AANU01245268///AANU01245284///AANU01245275///AANU01245283///AANU01245274///AANU01245282///AANU01245277///AANU01245281///AANU01245276///AANU01245288///AANU01245271///AANU01245287///AANU01245270///AANU01245286///AANU01245273///AANU01245285///AANU01245272///AANU01245280///XR_010325	-1.04
695449	LOC695449	similar to CG32066-PB, isoform B	Mmu.4080	XM_001084564///XM_001084446///XM_001084087///XM_001084324///XM_001084207///AANU01107745///AANU01107746///AANU01107747///AANU01107748///AANU01107758///AANU01107749///AANU01107756///AANU01107757///AANU01107754///AANU01107755///AANU01107752///AANU01107753///AANU01107750///AANU01107751///AANU01107743///XM_001083974///AANU01107744	-1.02
695453	LOC695453	hypothetical protein LOC695453	Mmu.13349	XM_001087141///XM_001087018///AANU01194194	-1.68333
695458	LOC695458	similar to PDZ domain-containing protein 11	Mmu.2214	AANU01205662///XR_010013///AANU01205663	-1.7
695466	LOC695466	similar to scavenger receptor class F, member 2 isoform 2	#N/A	AANU01210864///AANU01210865///XM_001084100	-1.01
695512	LOC695512	similar to RAB10, member RAS oncogene family	Mmu.9734	AANU01117583///AANU01117585///AANU01117584///AANU01117587///AANU01117586///AANU01117595///AANU01117589///AANU01117594///AANU01117588///AANU01117593///XR_010252///AANU01117590///AANU01117591///AANU01117592	-1.87
695612	LOC695612	similar to neutrophil cytosolic factor 4 (40kD) isoform 1	Mmu.5109	XR_010082///AANU01294463///AANU01294464	-1.02
695677	LOC695677	similar to kinesin 2 60/70kDa isoform 2	Mmu.9131	AANU01197540///AANU01197541///AANU01197542///AANU01197543///AANU01197544///XR_009944///AANU01197545///AANU01197538///AANU01197547///AANU01197537///AANU01197546///AANU01197536///AANU01197539	-1.33
695685	LOC695685	similar to erythroid differentiation-related factor 1	Mmu.9129	XR_010207///AANU01195033///AANU01195036///AANU01195034///AANU01195035	-1.14
695698	LOC695698	similar to B5 receptor	Mmu.1665	XM_001084341///AANU01216597///AANU01216596///AANU01216592///AANU01216595///AANU01216591///AANU01216594///AANU01216593	-1.23
695704	LOC695704	similar to F-box protein FBG4 isoform 2	Mmu.912	AANU01233858///XM_001084347	1.27
695727	LOC695727	similar to filamin-binding LIM protein-1 isoform a	Mmu.10569	XM_001084134///AANU01225321///AANU01225320///XM_001084013///AANU01225319///AANU01225318///AANU01225317///AANU01225316///AANU01225315	-1.12
695784	LOC695784	hypothetical protein LOC695784	Mmu.1315	XM_001086414///XM_001086653///AANU01099921///AANU01099922///AANU01099923///AANU01099924	-1.67333
695854	LOC695854	similar to Protein FAM60A (Tera protein)	Mmu.9104	XR_010320///AANU01189522	-1.3
695862	LOC695862	similar to spindlin	Mmu.15648	XM_001088591///AANU01190372///AANU01190373///AANU01190370///AANU01190371///XM_001088482///XM_001087795///AANU01190376///AANU01190375///AANU01190374///AANU01190369	-1.14
695870	LOC695870	similar to SMC hinge domain containing 1	Mmu.2260	AANU01221809///AANU01221811///AANU01221810///AANU01221814///AANU01221812///AANU01221813///XM_001086253///AANU01221807///AANU01221808	-1.21
695921	LOC695921	similar to nudix-type motif 10	#N/A	XM_001084092///AANU01113621///XM_001084212	-1.07
695933	LOC695933	similar to Histone acetyltransferase type B catalytic subunit	Mmu.9093	AANU01250362///AANU01250361///XR_010074///AANU01250360///AANU01250354///AANU01250353///AANU01250356///AANU01250355///AANU01250357///AANU01250358///AANU01250359	-2.2
695947	LOC695947	hypothetical protein LOC695947	#N/A	AANU01269979///AANU01269980///AANU01269981///XM_001084598///AANU01269982///AANU01269983///AANU01269984///AANU01269985///AANU01269986///AANU01269987///AANU01269988	-1.35
695951	LOC695951	similar to Microsomal signal peptidase 18 kDa subunit (SPase 18 kDa subunit) (SPC18) (Endopeptidase SP18) (SEC11-like 1)	Mmu.1215	XM_001084602///AANU01175739///AANU01175740	-0.5525
696004	LOC696004	similar to glucocorticoid induced transcript 1	Mmu.5066	AANU01288454///XR_010365///AANU01288453///AANU01288456///AANU01288455///AANU01288458///AANU01288457///AANU01288450///AANU01288452///AANU01288451	-1.04
696008	LOC696008	similar to HECT domain and ankyrin repeat containing, E3 ubiquitin protein ligase 1	Mmu.9081	AANU01245490///AANU01245491///XR_010437///AANU01245492///AANU01245493///AANU01245494///AANU01245495///AANU01245496///AANU01245497///AANU01245498///AANU01245489///AANU01245499	-1.02
696036	LOC696036	similar to Protein KIAA0143	Mmu.1573	AANU01107659///AANU01107658///XR_010166///AANU01107661///AANU01107660///AANU01107663///AANU01107662///AANU01107665///AANU01107664	-2.12
696052	LOC696052	similar to ADP-ribosylation factor 1	Mmu.3179	XM_001084699///AANU01284422	-1.88
696076	LOC696076	similar to cytochrome P450, family 2, subfamily U, polypeptide 1	Mmu.4822	AANU01269994///XM_001084718	-1.06
696077	LOC696077	hypothetical protein LOC696077	Mmu.9072	AANU01271214///XR_010094	-1.17
696086	LOC696086	similar to factor for adipocyte differentiation 158	Mmu.12688	AANU01268951///AANU01268950///AANU01268949///XM_001087650	-1.165
696087	LOC696087	hypothetical protein LOC696087	#N/A	AANU01284422///XM_001085673	-1.4
696224	LOC696224	similar to CG13625-PA	Mmu.9042	XR_010895///AANU01119336///AANU01119335	1.15
696253	LOC696253	similar to germinal histone H4 gene	Mmu.4842	AANU01227887///XM_001087343///AANU01227898///XM_001088506///AANU01254161///XM_001097005///AANU01227886///AANU01227895///XM_001083731///XM_001096216///AANU01227890///XM_001086761///AANU01227926///XM_001092924///XM_001095996///XM_001089711///XM_001085940///AANU01227975///XM_001087948///AANU01227978///XM_001083839	-1.37
696272	LOC696272	similar to cyclic AMP phosphoprotein, 19 kDa	Mmu.1801	XM_001086415///AANU01108629///XM_001086521///XM_001086775///AANU01108630///AANU01108631///XM_001086897///XM_001086654	-0.431818
696337	LOC696337	similar to UDP-N-acetyl-alpha-D-galactosamine:polypeptide N-acetylgalactosaminyltransferase 13	Mmu.9019	AANU01251295///AANU01251296///AANU01251297///AANU01251319///AANU01251298///AANU01251318///AANU01251299///AANU01251317///AANU01251316///AANU01251315///AANU01251314///AANU01251312///AANU01251313///AANU01251310///AANU01251311///AANU01251308///AANU01251307///AANU01251309///AANU01251304///AANU01251303///AANU01251306///AANU01251305///AANU01251300///AANU01251301///AANU01251320///AANU01251302///AANU01251…	-1.17
696348	LOC696348	similar to zinc finger protein 259	Mmu.9018	AANU01119335///XR_010915///AANU01119334///AANU01119333	-2.27
696360	LOC696360	similar to ADP-ribosylation-like factor 6 interacting protein 5	Mmu.4000	XM_001087809///XM_001087689///AANU01290720	-1.72
696367	LOC696367	similar to chromodomain helicase DNA binding protein 9	Mmu.5060	XR_010183///AANU01109517///AANU01109516///AANU01109519///AANU01109518///AANU01109513///AANU01109512///AANU01109515///AANU01109514///AANU01109522///AANU01109521///AANU01109511///AANU01109520///AANU01109510	-1.34
696369	LOC696369	similar to phosducin-like 3	Mmu.10642	XR_010163///AANU01218980	-1.3
696408	LOC696408	similar to sorting nexin 12	Mmu.15261	AANU01205596///XM_001085283///AANU01205597///XM_001085637///XM_001085511	-1.12
696412	LOC696412	similar to SRY (sex determining region Y)-box 3	#N/A	XM_001085170///AANU01202251///XM_001085045	-1.08333
696416	LOC696416	similar to pellino protein	Mmu.12193	AANU01291401///AANU01291404///AANU01291402///AANU01291403///XM_001085049	-1.29
696417	LOC696417	hypothetical protein LOC696417	Mmu.13775	XM_001085050///AANU01105177///AANU01105176	1.73
696426	LOC696426	similar to Signal peptidase complex subunit 1 (Microsomal signal peptidase 12 kDa subunit) (SPase 12 kDa subunit)	Mmu.1735	AANU01238210///XM_001085058	-1.71
696445	LOC696445	similar to dehydrogenase E1 and transketolase domain containing protein 1	Mmu.13567	AANU01170988///AANU01170987///AANU01170986///AANU01170985///AANU01170993///AANU01170984///AANU01170983///AANU01170992///AANU01170982///XM_001085071///AANU01170994///AANU01170981///AANU01170989///AANU01170980///AANU01170990///AANU01170991	-1.21
696453	LOC696453	similar to transcription elongation factor A (SII)-like 4	Mmu.4816	AANU01252959///XM_001085077///AANU01252960	-1.67
696495	LOC696495	similar to CG18661-PA	Mmu.8998	AANU01106344///XR_010275	-1.57
696504	LOC696504	similar to transcription elongation factor A (SII)-like 8	Mmu.2255	AANU01287286///XM_001088072	-1.74
696553	LOC696553	hypothetical protein LOC696553	Mmu.9957	AANU01238228///XR_010172	-1.025
696598	LOC696598	similar to BUB1 budding uninhibited by benzimidazoles 1 homolog	Mmu.8984	AANU01105140///XR_010287///AANU01105139	-2.71
696606	LOC696606	hypothetical protein LOC696606	Mmu.13346	XM_001087318///XM_001087206///XM_001086735///XM_001087439///AANU01098284	-1.49
696629	LOC696629	similar to Histone H2A type 1-C	Mmu.11629	XM_001086273///AANU01227891	-1.08
696645	LOC696645	similar to ribosomal protein L36	#N/A	AANU01122254///XM_001085378	-1.41
696661	LOC696661	similar to WW domain binding protein 5	Mmu.935	AANU01252975///XM_001086793///XM_001086912///XM_001086670	-1.51
696671	LOC696671	similar to solute carrier family 36 (proton/amino acid symporter), member 4	Mmu.8970	XR_010192///AANU01130831///AANU01130832	-1.72
696677	LOC696677	hypothetical protein LOC696677	Mmu.8969	AANU01181544///XR_010193	2.22
696685	LOC696685	hypothetical protein LOC696685	Mmu.8967	AANU01296337///AANU01296338///AANU01296339///AANU01296342///XR_010195///AANU01296341///AANU01296340///AANU01296336///AANU01296335	-1.275
696748	LOC696748	similar to cytochrome b, alpha polypeptide	#N/A	AANU01214590///AANU01214589///XM_001089060	-1.09
696756	LOC696756	similar to NS1-associated protein 1 isoform 2	Mmu.10035	XM_001089188///XM_001088849///XM_001089759///XM_001089415///AANU01244500///XM_001089294///AANU01244502///AANU01244501///XM_001088395///XM_001088952///XM_001089521///XM_001088618///XM_001089067///XM_001089645///AANU01244499///XM_001088724	-2.16133
696762	LOC696762	hypothetical protein LOC696762	Mmu.4590	AANU01265838///AANU01265839///AANU01265835///AANU01265836///AANU01265837///XM_001085844	-1.54
696765	LOC696765	similar to APG12 autophagy 12-like	Mmu.1142	XR_010348///AANU01185964	-1.6975
696813	LOC696813	similar to Alpha-1 catenin (Cadherin-associated protein) (Alpha E-catenin) (NY-REN-13 antigen)	Mmu.8948	AANU01186000///AANU01186001///XR_010215	-1.01
696825	LOC696825	similar to Ribosomal protein S6 kinase alpha-3	Mmu.16756	AANU01236234///AANU01236235///AANU01236240///XR_010219///AANU01236241///AANU01236238///AANU01236239///AANU01236236///AANU01236237	-1.09
696834	LOC696834	similar to pogo transposable element with KRAB domain	#N/A	XM_001086831///AANU01239972	1.49
696882	LOC696882	similar to zinc finger RNA binding protein	Mmu.10133	AANU01264612///AANU01264611///AANU01264610///AANU01264607///AANU01264606///XR_010467///AANU01264609///AANU01264608	-2.2875
696883	LOC696883	hypothetical protein LOC696883	Mmu.12681	AANU01264116///XM_001087959	1.24
696907	LOC696907	hypothetical protein LOC696907	#N/A	XM_001085518///AANU01209852///AANU01209853///AANU01209851///AANU01209854	-1.065
696918	LOC696918	similar to Vacuolar ATP synthase 16 kDa proteolipid subunit	Mmu.1205	AANU01106576///AANU01106577///AANU01106578///XM_001085529	-1.87
696934	LOC696934	hypothetical protein LOC696934	Mmu.10171	AANU01255122///AANU01255121///XR_010234///AANU01255128///AANU01255127///AANU01255126///AANU01255125///AANU01255124///AANU01255123	2.48
696943	LOC696943	similar to polymerase (RNA) III (DNA directed) polypeptide C (62kD)	Mmu.10367	XR_010781///AANU01226794	-1.325
696946	LOC696946	similar to eukaryotic translation elongation factor 1 alpha 2	Mmu.11105	XM_001085553///AANU01093170///AANU01093171///XM_001085429///XM_001085316///AANU01093169///XM_001085675	-1.728
696973	LOC696973	similar to SWI/SNF-related matrix-associated actin-dependent regulator of chromatin a2 isoform a	Mmu.8928	AANU01166687///AANU01166688///XR_010821///AANU01166689///AANU01166684///AANU01166685///AANU01166686///AANU01166690	-1.25
696987	LOC696987	similar to family with sequence similarity 19 (chemokine (C-C motif)-like), member A4	Mmu.14994	AANU01290731///AANU01290732///XM_001089172///AANU01290733///AANU01290734///AANU01290730///XM_001089055	-1.64
697019	LOC697019	similar to Annexin A2 (Annexin II) (Lipocortin II) (Calpactin I heavy chain) (Chromobindin-8) (p36) (Protein I) (Placental anticoagulant protein IV) (PAP-IV)	Mmu.10802	XR_010844///AANU01191893	-1.57
697032	LOC697032	hypothetical protein LOC697032	Mmu.8915	XR_010245///AANU01294470///AANU01294471///AANU01294472///AANU01294473	-1.08
697051	LOC697051	similar to CG17065-PA	Mmu.10717	AANU01106578///XR_010248	1.14
697066	LOC697066	similar to zinc finger protein 644 isoform 1	Mmu.8910	AANU01269018///AANU01269019///XR_010849///AANU01269025///AANU01269024///AANU01269023///AANU01269022///AANU01269021///AANU01269020	-1.41
697068	LOC697068	similar to zinc finger protein 678	#N/A	XM_001087652///AANU01284444///AANU01284445	-1.23
697078	LOC697078	similar to twist homolog 2	#N/A	AANU01246702///AANU01246699///AANU01246701///XM_001087543///AANU01246700	-1.06
697097	LOC697097	similar to muscleblind-like 2 isoform 1	Mmu.406	XM_001087680///AANU01262272///XM_001087441///AANU01262271///XM_001088050///XM_001087559///XM_001087925///AANU01262278///AANU01262277///XM_001087800///AANU01262274///AANU01262273///AANU01262276///AANU01262275	-1.11
697168	LOC697168	similar to T-cell receptor beta chain V region 86T1 precursor	Mmu.3305	XM_001085775///AANU01114157///AANU01114158	-1.58
697177	LOC697177	similar to CG9643-PA	Mmu.8899	XR_010266///AANU01194961///AANU01194960	-1.21
697202	LOC697202	similar to phosphoinositide-3-kinase, class 2, alpha polypeptide	Mmu.8894	AANU01215804///AANU01215795///AANU01215802///AANU01215797///AANU01215803///AANU01215796///AANU01215800///AANU01215801///XR_010836///AANU01215799///AANU01215798	-1.445
697233	LOC697233	similar to CG9007-PA	Mmu.1811	AANU01287199///AANU01287198///AANU01287204///AANU01287203///AANU01287202///AANU01287201///AANU01287200///XR_010647	-1.24167
697235	LOC697235	similar to Histone H2A type 1-D (H2A.3)	#N/A	AANU01227895///XM_001086987///XM_001086885	-1.04
697263	LOC697263	similar to non-POU domain containing, octamer-binding	Mmu.2957	AANU01205580///AANU01205581///XM_001091069///XM_001091316///XM_001090372///XM_001091198///XM_001090945	-2.685
697300	LOC697300	similar to DNA topoisomerase I	Mmu.12250	AANU01259322///AANU01259323///AANU01259324///XM_001088021	-1.58
697324	LOC697324	similar to CDC28 protein kinase 2	Mmu.3201	XM_001089494///AANU01190438	-2.58
697365	LOC697365	similar to G protein-regulated inducer of neurite outgrowth 1	#N/A	XM_001085023///AANU01093432	-1.05
697392	LOC697392	hypothetical protein LOC697392	#N/A	XM_001085979///AANU01130856///AANU01130857	-1.30667
697428	LOC697428	similar to ring finger protein 10	Mmu.8868	AANU01246478///AANU01246479///XR_010818///AANU01246484///AANU01246482///AANU01246483///AANU01246480///AANU01246481	1.07
697448	LOC697448	similar to RAN binding protein 5	Mmu.2727	AANU01262246///AANU01262247///XM_001089165///XM_001089272///XM_001089624///XM_001089501///XM_001089390	-1.84
697469	LOC697469	similar to Histone H2B 291B	#N/A	XM_001087112///AANU01227895	-1.01
697481	LOC697481	similar to sema domain, transmembrane domain (TM), and cytoplasmic domain, (semaphorin) 6A	Mmu.9975	XR_010420///AANU01298594///AANU01298593///AANU01298592///AANU01298596///AANU01298595	-1.504
697516	LOC697516	similar to Receptor-type tyrosine-protein phosphatase delta precursor (Protein-tyrosine phosphatase delta) (R-PTP-delta)	#N/A	XM_001086091///AANU01148599	-1.36
697523	LOC697523	hypothetical protein LOC697523	Mmu.8854	AANU01106582///AANU01106583///XR_010312	1.64
697534	LOC697534	similar to tropomyosin 4	Mmu.2665	AANU01255996///XM_001086104	-1.815
697538	LOC697538	similar to eukaryotic translation initiation factor 5	Mmu.3038	AANU01197585///XM_001086107///AANU01197586	-1.39
697550	LOC697550	similar to ephrin receptor EphA2	Mmu.8848	AANU01225362///AANU01225363///AANU01225360///AANU01225361///AANU01225358///XR_010251///AANU01225359	-1.29
697584	LOC697584	similar to olfactory receptor, family 5, subfamily H, member 14	#N/A	AANU01279772///XM_001086494	1.72
697612	LOC697612	similar to ribosomal protein L24-like	Mmu.2503	XM_001089199///AANU01108760///AANU01108759	-1.53
697613	LOC697613	similar to SUMO/sentrin specific protease family member 8	Mmu.16310	XM_001089430///AANU01096509	-1.05
697656	LOC697656	hypothetical protein LOC697656	Mmu.4900	XM_001086209///AANU01185855///AANU01185854///AANU01185853///AANU01185851///AANU01185852///AANU01185850	-1.23
697682	LOC697682	similar to lipin 1	Mmu.8822	AANU01116830///AANU01116828///AANU01116829///AANU01116827///AANU01116826///AANU01116833///XR_010875///AANU01116832///AANU01116831	-1.07
697690	LOC697690	similar to small acidic protein	Mmu.1720	AANU01215774///XM_001089957	-1.05
697726	LOC697726	hypothetical protein LOC697726	Mmu.8814	AANU01270084///XR_010619	-1.53
697736	LOC697736	similar to NADH dehydrogenase (ubiquinone) 1 alpha subcomplex, 2, 8kDa	Mmu.9694	XM_001088089///XM_001087720///AANU01185808///AANU01185809///AANU01185807///XM_001087963///AANU01185810///AANU01185811	-1.91
697744	LOC697744	similar to kinectin 1	Mmu.9929	AANU01200523///AANU01200521///AANU01200522///XR_010741///AANU01200520///AANU01200519	-1.30333
697761	LOC697761	similar to myosin, light polypeptide 6, alkali, smooth muscle and non-muscle	Mmu.15245	AANU01124871///XM_001087616///AANU01124870///XM_001087744///XM_001087985///XM_001087860///AANU01124872	-2.35
697794	LOC697794	similar to monogenic, audiogenic seizure susceptibility 1	Mmu.8807	AANU01187250///AANU01187251///AANU01187252///AANU01187270///AANU01187271///AANU01187272///AANU01187257///AANU01187258///AANU01187259///AANU01187253///AANU01187254///AANU01187255///AANU01187256///AANU01187262///AANU01187263///XR_010355///AANU01187260///AANU01187261///AANU01187249///AANU01187248///AANU01187247///AANU01187246///AANU01187268///AANU01187269///AANU01187266///AANU01187267///AANU01187264…	-1.4
697842	LOC697842	similar to ADP-ribosylhydrolase like 1 isoform 1	Mmu.8801	AANU01095094///AANU01095096///AANU01095095///XR_010594	1.93
697843	LOC697843	similar to NADH dehydrogenase (ubiquinone) 1 alpha subcomplex, 11, 14.7kDa	Mmu.8800	XR_010343///AANU01181043///AANU01181042	-2.4
697860	LOC697860	hypothetical protein LOC697860	#N/A	XM_001090225///AANU01245635	-1.74
697873	LOC697873	hypothetical protein LOC697873	#N/A	AANU01200525///AANU01200526///AANU01200523///AANU01200524///XM_001088973///AANU01200527	-1.13
697892	LOC697892	similar to CG31690-PB, isoform B	#N/A	AANU01112494///AANU01112485///AANU01112493///AANU01112484///AANU01112483///AANU01112482///XM_001086436///AANU01112490///AANU01112481///AANU01112480///AANU01112492///AANU01112491///AANU01112489///AANU01112488///AANU01112487///AANU01112486///AANU01112477///AANU01112478///AANU01112475///AANU01112476///AANU01112479///AANU01112473///AANU01112474///AANU01112472	1.61
697898	LOC697898	similar to CTD small phosphatase-like protein	Mmu.12839	AANU01300587///AANU01300586///XM_001086442///AANU01300585///AANU01300584///AANU01300583	-1.04
697942	LOC697942	hypothetical protein LOC697942	#N/A	AANU01256947///XM_001092194	-1.52
697982	LOC697982	hypothetical protein LOC697982	Mmu.10071	AANU01270087///XR_010633	-2.065
697992	LOC697992	similar to NEDD8-conjugating enzyme	Mmu.2402	XM_001088736///AANU01296826	-1.14
697993	LOC697993	similar to poly (ADP-ribose) polymerase family, member 16	Mmu.8781	AANU01096498///AANU01096496///AANU01096497///XR_011151	-1.065
698022	LOC698022	similar to CG4341-PA	#N/A	XM_001086544///AANU01112501///AANU01112500///AANU01112498///AANU01112499	1.61
698030	LOC698030	similar to homeobox B4	Mmu.8776	AANU01173708///XR_010388	1.33
698039	LOC698039	hypothetical protein LOC698039	Mmu.2884	AANU01227911///AANU01227912///XM_001086559///AANU01227910	-1.55
698045	LOC698045	similar to MASK-4E-BP3 protein	Mmu.5047	XR_010390///AANU01185818///AANU01185819///AANU01185828///AANU01185829///AANU01185826///AANU01185827///AANU01185824///AANU01185825///AANU01185822///AANU01185823///AANU01185830///AANU01185820///AANU01185821	-1.134
698050	LOC698050	hypothetical protein LOC698050	Mmu.9758	XR_010391///AANU01192850///AANU01192852///AANU01192851///AANU01192854///AANU01192853///AANU01192856///AANU01192855	-1.87
698073	LOC698073	similar to anaphase promoting complex subunit 1	Mmu.8770	AANU01105083///AANU01105082///XR_010415///AANU01105085///AANU01105084///AANU01105088///AANU01105086///AANU01105087	-1.96
698101	LOC698101	similar to myosin IG	Mmu.8767	XR_010512///AANU01218895	-1.13
698107	LOC698107	similar to testis intracellular mediator protein	Mmu.2588	AANU01276885///XM_001090685///XM_001090803///XM_001091636///AANU01276882///XM_001091040///AANU01276883///AANU01276884///XM_001091159///XM_001091285///XM_001091528///XM_001090916///XM_001091409	-1.35286
698113	LOC698113	similar to ADAM metallopeptidase domain 29 preproprotein	#N/A	AANU01273470///AANU01273469///AANU01273468///XM_001088195///AANU01273465///AANU01273466///AANU01273467///XM_001088304	1.87
698144	LOC698144	similar to ATP synthase e chain, mitochondrial	#N/A	AANU01223977///XM_001086675	-1.22
698149	LOC698149	similar to preimplantation protein 3	Mmu.8759	AANU01249071///AANU01249070///AANU01249065///AANU01249066///AANU01249064///XR_010403///AANU01249067///AANU01249068///AANU01249069	-1.6
698157	LOC698157	similar to WD repeat domain 51A	#N/A	XM_001086686///AANU01238260///AANU01238261///AANU01238262///AANU01238266///AANU01238265///AANU01238264///AANU01238263///AANU01238269///AANU01238259///AANU01238268///AANU01238258///AANU01238267	0.15
698169	LOC698169	similar to steroid receptor RNA activator 1	Mmu.1727	XM_001086694///AANU01185817///AANU01185818///AANU01185816	-1.23
698187	LOC698187	similar to putative MAPK activating protein PM20,PM21 isoform 1	Mmu.11533	AANU01225391///AANU01225392///AANU01225394///AANU01225393///AANU01225395///XM_001086708	-1.28
698206	LOC698206	similar to CG3295-PA	Mmu.4635	AANU01289629///AANU01289628///AANU01289627///AANU01289625///AANU01289626///AANU01289623///AANU01289624///AANU01289621///AANU01289622///XM_001092653	-1.6
698211	LOC698211	similar to angiomotin like 1	Mmu.8746	AANU01120493///AANU01120492///AANU01120491///AANU01120490///XR_010837///AANU01120494	-1.08667
698247	LOC698247	similar to CG8777-PA	Mmu.9690	AANU01187021///XR_011266///AANU01187026///AANU01187025///AANU01187024///AANU01187023///AANU01187022	-1.62
698272	LOC698272	similar to putative membrane protein	Mmu.3949	AANU01239929///XM_001086797///AANU01239931///AANU01239930///AANU01239922///AANU01239924///AANU01239923///AANU01239926///AANU01239925///AANU01239928///AANU01239927	-1.48
698291	LOC698291	similar to katanin p60 subunit A 1	Mmu.12864	AANU01207856///AANU01207855///XM_001086813///AANU01207854///AANU01207853///AANU01207852	-1.01
698318	LOC698318	hypothetical protein LOC698318	#N/A	XM_001088681///AANU01294384	-1.33
698333	LOC698333	similar to COBW domain containing 3	Mmu.11558	XM_001092548///AANU01166786///AANU01166787///AANU01166784///AANU01166785///AANU01166782///AANU01166783///XM_001092433///XM_001091841///XM_001092662	-1.842
698339	LOC698339	similar to Troponin T, slow skeletal muscle (TnTs) (Slow skeletal muscle troponin T) (sTnT)	Mmu.15373	XM_001085583///XM_001085351///AANU01181503///AANU01181499///AANU01181501///AANU01181502///AANU01181498///XM_001085461///AANU01181500	-1.97
698400	LOC698400	hypothetical protein LOC698400	Mmu.8718	AANU01246412///XR_010444	-1.10333
698440	LOC698440	similar to Sec23 (S. cerevisiae) homolog B	Mmu.8705	AANU01275087///AANU01275086///AANU01275085///AANU01275084///XR_010998///AANU01275090///AANU01275089///AANU01275088	-1.33
698462	LOC698462	similar to insulin-like growth factor 2 mRNA binding protein 1	#N/A	AANU01173657///AANU01173658///XM_001091611///AANU01173659	-1.04
698501	LOC698501	similar to orthodenticle 2 isoform a	Mmu.8693	AANU01200474///XR_010842	-1.82
698520	LOC698520	similar to glycine cleavage system protein H (aminomethyl carrier)	Mmu.237	AANU01300761///XR_010030	-1.47
698529	LOC698529	similar to Y55F3BR.8a	#N/A	XM_001087028///AANU01217775	-1.17
698552	LOC698552	similar to calmodulin 1	Mmu.16613	XM_001087048///AANU01198447	-1.158
698576	LOC698576	similar to plakophilin 4 isoform a	Mmu.90	AANU01251078///AANU01251077///XM_001091595///AANU01251076///AANU01251075///XM_001091487///AANU01251079///XM_001091829///AANU01251083///AANU01251082///AANU01251084///AANU01251074///AANU01251073///AANU01251072///AANU01251081///AANU01251080///XM_001090763///XM_001091710	-2.3
698585	LOC698585	similar to p21-activated kinase 1	Mmu.12466	XM_001090533///XM_001089263///XM_001089727///XM_001089846///XM_001089491///XM_001090423///XM_001090310///AANU01189393///AANU01189392///AANU01189391///AANU01189390///XM_001090192///AANU01189397///AANU01189396///AANU01189395///XM_001090077///AANU01189394	-1.3975
698610	LOC698610	similar to netrin-G1 ligand	Mmu.14852	XM_001090221///AANU01285990///XM_001090447///XM_001090333	-1.45
698631	LOC698631	hypothetical protein LOC698631	Mmu.8672	XR_010515///AANU01255050///AANU01255047///AANU01255048///AANU01255049	-1.04667
698663	LOC698663	similar to Potassium channel tetramerisation domain-containing protein 5	Mmu.2158	XM_001087161///AANU01211225///AANU01211226///AANU01211227///AANU01211228///AANU01211229	-1.29
698691	LOC698691	hypothetical protein LOC698691	#N/A	XM_001089475///AANU01259453///XM_001089364	2.2
698707	LOC698707	similar to Transitional endoplasmic reticulum ATPase (TER ATPase) (15S Mg(2+)-ATPase p97 subunit) (Valosin-containing protein) (VCP)	Mmu.9648	XR_011147///AANU01164926///AANU01164925	-1.25
698727	LOC698727	hypothetical protein LOC698727	#N/A	AANU01287088///XM_001090799	-1.19
698854	LOC698854	similar to oxoglutarate (alpha-ketoglutarate) dehydrogenase (lipoamide) isoform 1 precursor	Mmu.14326	AANU01218855///XM_001089752///XM_001089063///AANU01218859///AANU01218858///XM_001089180///AANU01218857///AANU01218856	-1.17
698907	LOC698907	similar to zinc finger protein 43 (HTF6)	Mmu.8627	AANU01094672///AANU01094673///AANU01094670///XR_010522///AANU01094671///AANU01094676///AANU01094675///AANU01094674	-1.04
698953	LOC698953	similar to syntaxin 3A	#N/A	XM_001089614///AANU01214406///AANU01214405///AANU01214404	-1.1
698965	LOC698965	similar to Small nuclear ribonucleoprotein Sm D1 (snRNP core protein D1) (Sm-D1) (Sm-D autoantigen)	#N/A	XM_001091972///AANU01221603///AANU01221601///AANU01221602	-1.36
698991	LOC698991	hypothetical protein LOC698991	Mmu.13228	XM_001087122///AANU01265607///XM_001086997	1.46
699022	LOC699022	similar to insulin-like growth factor binding protein 6	Mmu.2271	XM_001087498///AANU01281298	-1.04
699095	LOC699095	hypothetical protein LOC699095	Mmu.8599	AANU01181483///AANU01181482///AANU01181481///AANU01181480///XR_010323	1.65
699101	LOC699101	similar to ubiquitin-conjugating enzyme E2E 2 (UBC4/5 homolog, yeast)	Mmu.14676	AANU01197304///AANU01197305///AANU01197306///AANU01197307///AANU01197308///AANU01197309///AANU01197293///AANU01197315///AANU01197294///AANU01197295///AANU01197296///AANU01197297///AANU01197298///AANU01197299///XM_001089978///AANU01197314///AANU01197313///AANU01197312///AANU01197311///AANU01197310///AANU01197301///AANU01197300///AANU01197303///AANU01197302	0.325
699107	LOC699107	similar to paraoxonase 2 isoform 1	Mmu.1076	AANU01288292///XM_001095459///XM_001094896	-1.87
699127	LOC699127	similar to BTB (POZ) domain containing 7 isoform 1	Mmu.8589	AANU01198246///AANU01198243///AANU01198242///XR_011556///AANU01198245///AANU01198244	1.245
699137	LOC699137	similar to dUTP pyrophosphatase isoform 2	Mmu.14178	XM_001084330///AANU01300789	-3.07
699163	LOC699163	similar to delta isoform of regulatory subunit B56, protein phosphatase 2A isoform 1	Mmu.11595	AANU01276885///AANU01276886///AANU01276887///AANU01276888///XM_001087636	-1.5
699172	LOC699172	hypothetical protein LOC699172	Mmu.9622	AANU01255040///XR_010557///AANU01255039	-1.38
699207	LOC699207	hypothetical protein LOC699207	#N/A	XM_001089844///XM_001089725///AANU01214407///AANU01214406	0.09
699271	LOC699271	hypothetical protein LOC699271	#N/A	AANU01235048///XM_001085636///AANU01235049	-1.18
699276	LOC699276	similar to stromal antigen 2	Mmu.9938	AANU01124689///AANU01124685///AANU01124686///AANU01124687///AANU01124688///AANU01124694///AANU01124682///AANU01124683///AANU01124692///AANU01124684///AANU01124693///AANU01124690///AANU01124691///XR_010743	-1.52
699283	LOC699283	similar to RAS-related protein RAB-22A	#N/A	XM_001087750///AANU01258100///AANU01258099///AANU01258098	-1.05
699309	LOC699309	similar to phosphodiesterase 4B, cAMP-specific isoform 1	Mmu.4111	XM_001091579///XM_001091102///AANU01267817///AANU01267816///AANU01267815///XM_001091815///AANU01267814///XM_001090869///AANU01267819///AANU01267818///AANU01267812///AANU01267813///AANU01267810///AANU01267811///AANU01267796///AANU01267798///AANU01267797///AANU01267799///XM_001091231///AANU01267804///AANU01267803///XM_001091940///AANU01267806///AANU01267805///AANU01267808///XM_001091468///XM_001091…	-2.02
699321	LOC699321	similar to ataxin 3 isoform 1	Mmu.5043	AANU01246540///XR_011129	-1.19333
699327	LOC699327	similar to Coatomer subunit beta (Beta-coat protein) (Beta-COP)	Mmu.9688	AANU01215688///XR_011312///AANU01215682///AANU01215683///AANU01215686///AANU01215687///AANU01215684///AANU01215685	-1.94
699370	LOC699370	hypothetical protein LOC699370	Mmu.16414	XR_010880///AANU01264059	-1.38
699383	LOC699383	similar to RAB2, member RAS oncogene family	Mmu.4245	XM_001089779///XM_001089665///AANU01105903///AANU01105902///AANU01105901///AANU01105900///AANU01105899///XM_001089894///AANU01105898	-1.325
699390	LOC699390	similar to ADP-ribosylation factor-like protein 4A	Mmu.8547	XR_011761///AANU01192100	-1.37
699403	LOC699403	similar to Serine/threonine-protein phosphatase 4 regulatory subunit 1	#N/A	AANU01258102///AANU01258103///AANU01258104///AANU01258105///XM_001087863	-1.18667
699459	LOC699459	similar to Visinin-like protein 1 (VILIP) (Neural visinin-like protein 1) (NVL-1) (NVP-1) (21 kDa CABP)	Mmu.4427	AANU01117097///AANU01117096///AANU01117095///AANU01117094///XM_001091955///AANU01117093///AANU01117098	-1.29
699478	LOC699478	hypothetical protein LOC699478	Mmu.181	AANU01184063///AANU01184062///AANU01184061///AANU01184060///AANU01184058///AANU01184059///XM_001089393///AANU01184057	-1.02667
699521	LOC699521	hypothetical protein LOC699521	Mmu.4443	XR_009776///AANU01027245	-1.52
699533	LOC699533	hypothetical protein LOC699533	Mmu.11339	XM_001087993///AANU01209940	-1.11
699549	LOC699549	similar to protocadherin gamma subfamily A, 3 isoform 2 precursor	#N/A	XM_001088004///AANU01185773	-0.822
699579	LOC699579	similar to olfactory receptor, family 4, subfamily D, member 11	#N/A	AANU01214419///XM_001090307	-1.24
699581	LOC699581	similar to family with sequence similarity 76, member A	#N/A	XM_001091605///AANU01120450///AANU01120449	1.44
699614	LOC699614	hypothetical protein LOC699614	Mmu.8503	XR_011366///AANU01104390///AANU01104392///AANU01104391///AANU01104382///AANU01104383///AANU01104384///AANU01104385///AANU01104386///AANU01104387///AANU01104388///AANU01104389///AANU01104404///AANU01104381///AANU01104403///AANU01104402///AANU01104401///AANU01104407///AANU01104406///AANU01104405///AANU01104400///AANU01104395///AANU01104396///AANU01104393///AANU01104394///AANU01104399///AANU01104397…	-1.18
699626	LOC699626	similar to transcription factor 12 isoform a	Mmu.8502	AANU01097544///AANU01097562///AANU01097561///AANU01097560///AANU01097566///AANU01097565///AANU01097564///AANU01097563///AANU01097569///AANU01097549///AANU01097567///AANU01097568///AANU01097547///AANU01097548///AANU01097545///AANU01097546///AANU01097553///AANU01097552///AANU01097555///AANU01097554///AANU01097551///XR_011254///AANU01097550///AANU01097556///AANU01097557///AANU01097558///AANU01097559	-1.76
699632	LOC699632	hypothetical protein LOC699632	Mmu.1322	AANU01197347///XM_001086526	-1.375
699642	LOC699642	similar to Histone deacetylase 8 (HD8)	#N/A	XM_001093861///AANU01105643///AANU01105630///AANU01105642///AANU01105650///AANU01105632///AANU01105641///AANU01105631///AANU01105640///AANU01105629///AANU01105638///AANU01105637///AANU01105649///AANU01105648///AANU01105639///AANU01105647///AANU01105634///AANU01105646///AANU01105633///AANU01105645///AANU01105636///AANU01105644///AANU01105635	-1.44
699691	LOC699691	hypothetical protein LOC699691	Mmu.15887	XR_010937///AANU01125179	-1.14
699700	LOC699700	similar to related RAS viral (r-ras) oncogene homolog 2 (predicted)	Mmu.12834	XM_001093122///AANU01215668///AANU01215669///AANU01215667///AANU01215673///AANU01215674///AANU01215675///AANU01215676///AANU01215670///AANU01215671///AANU01215672	-1.91
699730	LOC699730	similar to calumenin precursor	Mmu.2616	XM_001091404///XM_001091154///AANU01285952///XM_001091280///AANU01285955///XM_001091633///AANU01285956///AANU01285953///AANU01285954///XM_001091525///XM_001091746	-0.52875
699742	LOC699742	similar to proprotein convertase subtilisin/kexin type 1 preproprotein	Mmu.9726	AANU01186993///XR_011512///AANU01186992	-1.14
699821	LOC699821	similar to anaphase-promoting complex subunit 5	Mmu.3208	AANU01246569///AANU01246567///AANU01246568///AANU01246570///AANU01246571///XR_011510///AANU01246574///AANU01246575///AANU01246572///AANU01246573	-2.0625
699826	LOC699826	similar to ring finger protein 30 isoform 2	#N/A	AANU01117685///AANU01117686///XM_001092313///AANU01117681///AANU01117682///AANU01117683///AANU01117684	-1.02
699854	LOC699854	similar to claudin 6	#N/A	AANU01211276///AANU01211275///XM_001088715	-2
699884	LOC699884	similar to aspartate beta-hydroxylase isoform b	Mmu.12462	AANU01105951///AANU01105960///AANU01105950///XM_001090824///AANU01105955///AANU01105954///AANU01105953///AANU01105952///XM_001090590///AANU01105959///XM_001090710///AANU01105958///XM_001090473///AANU01105957///AANU01105956	-1.05
699908	LOC699908	similar to hsp70-interacting protein	#N/A	AANU01181474///XM_001088337///AANU01181475	-1.06
699915	LOC699915	hypothetical protein LOC699915	Mmu.3526	XR_010658///AANU01272406///AANU01272407	-1.45
699925	LOC699925	hypothetical protein LOC699925	#N/A	AANU01242135///XM_001097794	-1.54
699965	LOC699965	hypothetical protein LOC699965	#N/A	AANU01237654///XM_001094153	-1.515
700028	LOC700028	similar to CG33774-PA	Mmu.4255	XM_001088436	-1.25
700038	LOC700038	similar to zinc finger protein 2 homolog	#N/A	AANU01227949///XM_001088444	-1.07
700127	LOC700127	similar to KIAA1875 protein	#N/A	AANU01106901///AANU01106900///AANU01106903///AANU01106902///XM_001089210	-1.25333
700171	LOC700171	similar to wings apart-like homolog	Mmu.9588	XR_010690///AANU01282401///AANU01282397///AANU01282400///AANU01282396///AANU01282399///AANU01282402///AANU01282398///AANU01282395///AANU01282394	-1.17
700219	LOC700219	similar to C17G10.1	Mmu.519	AANU01109356///XR_011077///AANU01109355///AANU01109354	-1.22
700257	LOC700257	similar to ribosomal protein S12	Mmu.16192	XM_001090940///XM_001090828///XM_001090713///AANU01171337	-3.1
700304	LOC700304	hypothetical protein LOC700304	Mmu.9744	XR_011417///AANU01284586///AANU01284585///AANU01284582///AANU01284584///AANU01284583	-1.09
700405	LOC700405	similar to zinc finger protein 10	#N/A	AANU01217810///XM_001088760	-1.25333
700406	LOC700406	similar to CG31122-PA	#N/A	AANU01248963///AANU01248962///XM_001088761	-1.01
700411	LOC700411	similar to olfactory receptor 873	Mmu.8404	XR_010729///AANU01215709	1.72
700489	LOC700489	GC-rich sequence DNA-binding factor candidate	Mmu.11221	XM_001094046///XM_001093817///XM_001094648///XM_001093936	-1.565
700525	LOC700525	similar to Cytochrome c oxidase polypeptide VIIa-liver/heart, mitochondrial precursor (Cytochrome c oxidase subunit VIIa-L) (VIIaL)	#N/A	XM_001087493///AANU01234975	-2.67
700557	LOC700557	similar to elongation of very long chain fatty acids (FEN1/Elo2, SUR4/Elo3, yeast)-like 1	Mmu.14382	AANU01266409///XM_001093537///XM_001093419///XM_001093310	-1.19
700598	LOC700598	similar to insulin-like growth factor 2 mRNA binding protein 2 isoform a	Mmu.14962	AANU01300452///XM_001095221///AANU01300453///AANU01300460///AANU01300461///AANU01300462///AANU01300463///XM_001095107///AANU01300464///AANU01300465///AANU01300466///AANU01300458///AANU01300459///AANU01300456///AANU01300457///XM_001094888///AANU01300454///AANU01300455///XM_001095336///XM_001095005	-1.15
700603	LOC700603	similar to ribosomal protein L13	Mmu.4043	XM_001092801///AANU01214492	-2.98667
700616	LOC700616	similar to 40S ribosomal protein S19	#N/A	AANU01001728///XM_001091047	-2.47
700636	LOC700636	similar to myosin, heavy polypeptide 11, smooth muscle	Mmu.8371	AANU01194507///XR_011622///AANU01194499///AANU01194500///AANU01194502///AANU01194501///AANU01194504///AANU01194503///AANU01194506///AANU01194505	-1.03
700646	LOC700646	hypothetical protein LOC700646	#N/A	AANU01275083///XM_001088992	-2.29
700649	LOC700649	similar to Calcitonin precursor	#N/A	XM_001088995///AANU01215708	-1.02
700653	LOC700653	similar to tetratricopeptide repeat domain 19	Mmu.9668	AANU01105260///AANU01105259///AANU01105257///AANU01105258///AANU01105256///XR_010760	-1.71
700664	LOC700664	hypothetical protein LOC700664	Mmu.8365	XR_010762///AANU01276821///AANU01276822///AANU01276820///AANU01276826///AANU01276825///AANU01276824///AANU01276823///AANU01276819	-1.25
700681	LOC700681	similar to S-adenosylhomocysteine hydrolase-like 1	Mmu.2709	XM_001098071///XM_001098170///XM_001097891///AANU01202762///XM_001097980///XM_001097792///XM_001097487///XM_001096843	-1.63
700686	LOC700686	similar to twinfilin isoform 1	Mmu.10161	AANU01282005///AANU01282006///AANU01282007///XR_011160	-1.19
700691	LOC700691	similar to origin recognition complex, subunit 2	Mmu.8361	AANU01248907///AANU01248908///AANU01248905///AANU01248906///XR_011461///AANU01248904///AANU01248903	-1.18
700698	LOC700698	similar to 60S acidic ribosomal protein P2	Mmu.1655	XM_001088361///XM_001088265///XM_001088035///AANU01128863///AANU01128862///XM_001088151///AANU01128861	-3.09
700768	LOC700768	similar to zinc finger protein 675	#N/A	AANU01094716///AANU01094717///XM_001089107	-1.13333
700778	LOC700778	similar to tumor necrosis factor, alpha-induced protein 8	Mmu.1868	AANU01298440///AANU01298439///AANU01298444///AANU01298443///XM_001089116///AANU01298442///AANU01298441	-1.345
700824	LOC700824	similar to patatin-like phospholipase domain containing 2	Mmu.8345	XR_010674///AANU01128864///AANU01128863	-1.01
700843	LOC700843	hypothetical protein LOC700843	Mmu.12795	XM_001095569///AANU01212820///XM_001095453///AANU01212821///AANU01212815///AANU01212817///AANU01212816///AANU01212819///AANU01212818	1.56
700859	LOC700859	similar to CG11699-PA	Mmu.11791	AANU01245831///AANU01245832///AANU01245833///XM_001093366	-1.38
700866	LOC700866	hypothetical protein LOC700866	Mmu.11863	AANU01272624///AANU01272626///AANU01272625///XM_001095678///XM_001095892	-1.05
700867	LOC700867	similar to odd Oz/ten-m homolog 3	Mmu.10870	AANU01273850///AANU01273851///XM_001091645///XM_001091761///AANU01273830///AANU01273832///AANU01273831///AANU01273834///AANU01273833///AANU01273836///AANU01273835///AANU01273838///AANU01273837///AANU01273839///AANU01273841///AANU01273840///AANU01273848///AANU01273849///AANU01273829///AANU01273846///XM_001091531///AANU01273828///AANU01273847///XM_001091418///AANU01273844///AANU01273845///AANU01273…	-1.288
700869	LOC700869	similar to poly(A) binding protein interacting protein 1 isoform 2	Mmu.9764	AANU01264025///XM_001091886///AANU01264026///XM_001092122///XM_001092002///XM_001091764	-1.72
700903	LOC700903	similar to endothelial differentiation, sphingolipid G-protein-coupled receptor, 3	Mmu.8331	AANU01190418///XR_010798	-1.25
700904	LOC700904	similar to Ran-binding protein 3 (RanBP3)	#N/A	AANU01181041///XM_001089221	-1.24
700913	LOC700913	similar to GTP binding protein 2	#N/A	XM_001089229///AANU01276815///AANU01276814///AANU01276816	-1.14
700914	LOC700914	similar to CG8580-PA, isoform A	Mmu.14773	AANU01244591///AANU01244590///AANU01244589///AANU01244588///AANU01244587///XM_001089230	-1.64
700954	LOC700954	similar to TEA domain family member 1	Mmu.15748	XM_001095860///XM_001095746///AANU01215610///AANU01215617///AANU01215615///AANU01215616///AANU01215613///XM_001095546///AANU01215614///AANU01215611///AANU01215612///AANU01215609///AANU01215608///XM_001095647///XM_001095431	-1.26833
700981	LOC700981	hypothetical protein LOC700981	Mmu.8320	AANU01289421///XR_011406	-1.93
700998	LOC700998	similar to Peptidyl-prolyl cis-trans isomerase C (PPIase) (Rotamase) (Cyclophilin C)	Mmu.12927	XM_001093271///AANU01298279///AANU01298278	-1.33
701019	LOC701019	similar to actin-related protein T1	Mmu.8312	AANU01116124///XR_010864	-1.5
701022	LOC701022	similar to Chloride intracellular channel protein 1 (Nuclear chloride ion channel 27) (NCC27) (Chloride channel ABP) (Regulatory nuclear chloride ion channel protein) (hRNCC)	#N/A	AANU01246515///XM_001089326///AANU01246516	-1.6
701036	LOC701036	similar to Ubiquitin-conjugating enzyme E2 E1 (Ubiquitin-protein ligase E1) (Ubiquitin carrier protein E1) (UbcM3)	Mmu.922	AANU01277031///AANU01277030///XM_001089338	-1.58
701037	LOC701037	hypothetical protein LOC701037	#N/A	AANU01177306///XM_001089339///AANU01177305	-1.02
701067	LOC701067	similar to AP2 associated kinase 1	Mmu.8306	AANU01291087///AANU01291086///AANU01291085///XR_011941///AANU01291084///AANU01291083///AANU01291082///AANU01291081	-1.25
701076	LOC701076	similar to TSC22 domain family 1 isoform 1	Mmu.17381	AANU01098022///AANU01098021///AANU01098024///AANU01098023///AANU01098026///AANU01098025///AANU01098028///AANU01098027///AANU01098029///XR_011464///AANU01098019///AANU01098020	-1.44
701088	LOC701088	similar to proteasome beta 10 subunit proprotein	Mmu.12600	XM_001095570///AANU01177321	-1.34
701115	LOC701115	similar to putative G protein coupled receptor	#N/A	AANU01297029///AANU01297036///AANU01297035///AANU01297034///AANU01297033///XM_001092703///AANU01297032///AANU01297031///AANU01297030///XM_001092588	-1.98
701185	LOC701185	similar to v-crk sarcoma virus CT10 oncogene homolog isoform a	Mmu.10070	XR_010200///AANU01110595///AANU01110597///AANU01110596///AANU01110600///AANU01110599///AANU01110601///AANU01110598	-1.41
701194	LOC701194	hypothetical protein LOC701194	Mmu.4428	XM_001088609///XM_001088501///AANU01106438	1.45
701237	LOC701237	hypothetical protein LOC701237	#N/A	XM_001095498///AANU01207931///AANU01207932	-1.04
701241	LOC701241	similar to TRIO and F-actin-binding protein (Protein Tara) (Trio-associated repeat on actin)	Mmu.8284	AANU01294381///AANU01294380///AANU01294379///AANU01294376///AANU01294375///XR_010846///AANU01294378///AANU01294377///AANU01294374///AANU01294373	-1.45667
701261	LOC701261	hypothetical protein LOC701261	Mmu.2824	XM_001089583///AANU01285964	-1.19
701291	LOC701291	hypothetical protein LOC701291	#N/A	AANU01210008///XM_001098582	-1.68
701323	LOC701323	similar to leucine rich repeat containing 3B	Mmu.14931	XM_001093465///XM_001093706///AANU01277180///AANU01277186///AANU01277185///AANU01277188///AANU01277187///AANU01277182///AANU01277181///AANU01277184///AANU01277183///XM_001093584///XM_001093813///AANU01277179	-1.02
701337	LOC701337	similar to H2B histone family, member F	#N/A	XM_001092573///AANU01227926///XM_001092692	-1.04
701343	LOC701343	similar to Ras-GTPase activating protein SH3 domain-binding protein 2 isoform a	Mmu.13068	AANU01229943///XM_001100686///AANU01229945///AANU01229944	-1.28667
701418	LOC701418	similar to small nuclear ribonucleoprotein E	Mmu.9969	XM_001099502///AANU01242092///XM_001099697	-1.83
701442	LOC701442	similar to CDK5 regulatory subunit associated protein 2 isoform a	Mmu.8263	AANU01202061///AANU01202070///XR_011842///AANU01202060///AANU01202072///AANU01202071///AANU01202066///AANU01202067///AANU01202068///AANU01202069///AANU01202062///AANU01202063///AANU01202064///AANU01202065///AANU01202059	-0.133333
701445	LOC701445	similar to nuclear fragile X mental retardation protein interacting protein 1	Mmu.8262	AANU01097984///AANU01097989///XR_011485///AANU01097985///AANU01097986///AANU01097987///AANU01097988	-1.56
701494	LOC701494	similar to solute carrier family 39 (zinc transporter), member 1	#N/A	AANU01234873///XM_001088423	1.25
701501	LOC701501	similar to CG13957-PA	Mmu.8252	AANU01210021///AANU01210020///AANU01210017///AANU01210016///XR_010888///AANU01210019///AANU01210018	-1.48667
701507	LOC701507	similar to ubiquitin-conjugating enzyme E2R 2	Mmu.16838	XM_001089803///AANU01165031///AANU01165029///AANU01165028///AANU01165027///AANU01165030	1.85
701522	LOC701522	similar to Transmembrane emp24 domain-containing protein 10 precursor (Transmembrane protein Tmp21) (21 kDa transmembrane trafficking protein) (p24delta) (S31III125) (S31I125) (Tmp-21-I)	Mmu.4465	AANU01199302///AANU01199303///AANU01199304///AANU01199305///XM_001089815///AANU01199301///AANU01199306	-1.745
701545	LOC701545	similar to germ cell-less	Mmu.8244	AANU01291067///XR_012035///AANU01291068///AANU01291069///AANU01291070	-1.1
701555	LOC701555	similar to spermatid-specific linker histone H1-like protein	Mmu.8243	AANU01173535///XR_011753	-1.34
701575	LOC701575	hypothetical protein LOC701575	#N/A	XM_001097935///AANU01244696	-1.255
701579	LOC701579	similar to Ubiquitin carboxyl-terminal hydrolase isozyme L1 (UCH-L1) (Ubiquitin thioesterase L1) (Neuron cytoplasmic protein 9.5) (PGP 9.5) (PGP9.5)	Mmu.234	XM_001097839///AANU01230840	-1.37
701582	LOC701582	hypothetical protein LOC701582	#N/A	AANU01270249///AANU01270248///XM_001093371///AANU01270247///AANU01270246///AANU01270254///AANU01270253///AANU01270252///AANU01270251///AANU01270250	-1.11
701595	LOC701595	similar to ADP-ribosylation factor-like 8	Mmu.12195	AANU01171392///AANU01171391///XM_001094437///AANU01171390	1.58
701611	LOC701611	similar to heterogeneous nuclear ribonucleoprotein K	Mmu.10791	XR_010905///AANU01254179	-3.06
701612	LOC701612	similar to DIP13 beta	Mmu.8236	AANU01210022///AANU01210021///AANU01210024///XR_010906///AANU01210023	-1.31
701646	LOC701646	hypothetical protein LOC701646	Mmu.15037	AANU01240118///AANU01240119///XM_001095414///XM_001095179///AANU01240117///XM_001095299///AANU01240120///XM_001095525///AANU01240121	-1.33
701688	LOC701688	similar to T-cell lymphoma invasion and metastasis 2 isoform a	Mmu.17091	AANU01129758///AANU01129759///AANU01129738///AANU01129756///AANU01129739///AANU01129757///AANU01129736///AANU01129737///AANU01129750///AANU01129751///AANU01129772///AANU01129754///AANU01129773///AANU01129755///AANU01129770///AANU01129752///AANU01129771///AANU01129753///AANU01129767///AANU01129749///AANU01129768///AANU01129769///XR_011467///AANU01129745///AANU01129746///AANU01129747///AANU01129748…	-1.124
701728	LOC701728	similar to periphilin 1 isoform 2	Mmu.9944	AANU01282082///AANU01282081///AANU01282080///XR_010921///AANU01282078///AANU01282079	-1.7775
701731	LOC701731	similar to basic leucine zipper and W2 domains 1	Mmu.9782	XR_010922///AANU01248918///AANU01248919	-1.59
701733	LOC701733	hypothetical protein LOC701733	Mmu.4617	AANU01116704///AANU01116703///AANU01116706///AANU01116705///AANU01116700///AANU01116702///AANU01116701///XR_010923	-1.05
701747	LOC701747	similar to zinc finger protein 259	Mmu.8221	AANU01296535///XR_010927	-1.37
701759	LOC701759	similar to Transcription factor 7-like 2 (HMG box transcription factor 4) (T-cell-specific transcription factor 4) (TCF-4) (hTCF-4)	Mmu.14587	AANU01194304///AANU01194303///AANU01194302///AANU01194301///AANU01194295///AANU01194296///AANU01194293///AANU01194294///AANU01194299///AANU01194297///AANU01194298///AANU01194300///XM_001090054	-1.06
701781	LOC701781	similar to deoxythymidylate kinase (thymidylate kinase)	#N/A	XM_001093793///AANU01125080///XM_001094132	-1.46333
701810	LOC701810	similar to potassium channel tetramerisation domain containing 6	Mmu.14991	XM_001096089///AANU01237828	1.42
701812	LOC701812	hypothetical protein LOC701812	Mmu.10649	AANU01277201///XR_011554	-1.13
701856	LOC701856	hypothetical protein LOC701856	Mmu.9908	AANU01194581///AANU01194580///XR_011762	-1.63
701863	LOC701863	similar to H2A histone family, member J isoform 1	#N/A	XM_001090149///AANU01254161	-2.16
701880	LOC701880	hypothetical protein LOC701880	Mmu.13067	XM_001090162///AANU01093467///AANU01093466///AANU01093465	-1.06
701893	LOC701893	similar to LIM-only protein 3 (Neuronal-specific transcription factor DAT1)	Mmu.14036	XM_001094856///XM_001094125///XM_001094014///XM_001094485///XM_001094247///XM_001094737///XM_001094370///AANU01254062///AANU01254061///XM_001094610///AANU01254066///AANU01254065///XM_001093548///XM_001093674///AANU01254064///AANU01254063///XM_001093787///XM_001093908	1.64
701901	LOC701901	similar to inhibitor of growth family, member 5	Mmu.15886	XM_001094254///AANU01125079///XM_001094490///XM_001094375	-1.2975
701903	LOC701903	similar to XPA binding protein 1	Mmu.9610	AANU01293537///AANU01293536///XR_012114///AANU01293539///AANU01293538///AANU01293540	-1.81
701917	LOC701917	hypothetical protein LOC701917	Mmu.9727	XM_001094389///XM_001094508///XM_001094631///AANU01261993///XM_001094269	-1.285
701926	LOC701926	similar to Claudin-like protein 24	#N/A	XM_001089509///XM_001089402///AANU01106463	-1.03
701932	LOC701932	similar to leucine rich repeat neuronal 3	Mmu.10179	AANU01286853///AANU01286854///XR_012167	-2.21
701978	LOC701978	similar to rcd1 (required for cell differentiation) homolog 1 (S. pombe) (predicted)	Mmu.8182	XR_010956///AANU01247914///AANU01247913///AANU01247912	-1.11
701983	LOC701983	hypothetical protein LOC701983	#N/A	XM_001090263///AANU01181014	-1.11
702025	LOC702025	similar to heterogeneous nuclear ribonucleoprotein A3	Mmu.9790	XM_001096420///XM_001096063///AANU01250093///AANU01250092///XM_001096533	1.29
702028	LOC702028	similar to D-2-hydroxyglutarate dehydrogenase	#N/A	AANU01125078///AANU01125077///XM_001094865///AANU01125076///AANU01125075	1.65
702032	LOC702032	hypothetical protein LOC702032	Mmu.2747	XM_001093120///AANU01129612///XM_001093005	-1.25
702035	LOC702035	hypothetical protein LOC702035	Mmu.12630	XM_001098899///AANU01189093	-1.09
702041	LOC702041	similar to growth factor receptor-bound protein 2 isoform 2	Mmu.9707	XM_001095326///AANU01179895///AANU01179896///AANU01179897///AANU01179898///AANU01179899///AANU01179901///AANU01179900	1.57
702070	LOC702070	similar to chromodomain helicase DNA binding protein 1	Mmu.12320	AANU01186863///AANU01186861///AANU01186862///AANU01186860///XM_001097125///AANU01186859///AANU01186858	-0.51
702071	LOC702071	similar to protocadherin gamma subfamily A, 12 isoform 2 precursor	Mmu.3615	AANU01185767///AANU01185768///AANU01185769///XR_011267///AANU01185771///AANU01185770	-1.07
702097	LOC702097	similar to COP9 signalosome complex subunit 8 (Signalosome subunit 8) (SGN8) (JAB1-containing signalosome subunit 8) (COP9 homolog) (hCOP9)	Mmu.4403	AANU01246822///AANU01246821///AANU01246820///XM_001090380	-1.38
702107	LOC702107	similar to RNA (guanine-9-) methyltransferase domain containing 1	Mmu.12583	AANU01279634///XM_001090390	-1.52
702128	LOC702128	similar to degenerative spermatocyte homolog 1, lipid desaturase	Mmu.3278	AANU01284693///AANU01284692///XM_001096735///XM_001096845	-1.02
702130	LOC702130	hypothetical protein LOC702130	#N/A	AANU01223911///XM_001092413	-1.33
702141	LOC702141	similar to rhoB gene	Mmu.3270	AANU01117253///XM_001096298	-2.22
702146	LOC702146	similar to neuron navigator 2 isoform 1	Mmu.2107	XM_001094496///AANU01215968///AANU01215967///AANU01215979///AANU01215980///AANU01215969///AANU01215978///AANU01215977///XM_001094622///AANU01215976///AANU01215975///XM_001094871///AANU01215974///AANU01215973///AANU01215972///AANU01215971///AANU01215970	-1.7
702187	LOC702187	similar to mesenchymal stem cell protein DSC92 isoform 2	Mmu.2125	XM_001096687///AANU01176115///AANU01176114///XM_001096468///AANU01176113///XM_001096356///AANU01176112///XM_001096583///XM_001096229	-1.95
702188	LOC702188	similar to B0024.8	Mmu.79	AANU01127961///AANU01127962///AANU01127960///XM_001095589///AANU01127967///AANU01127968///AANU01127965///XM_001095789///AANU01127966///AANU01127963///AANU01127964	1.78
702296	LOC702296	similar to Transcription initiation factor TFIID 105 kDa subunit (TAFII-105) (TAFII105)	Mmu.8139	XR_011704///AANU01270287	-1.06
702302	LOC702302	similar to CG8745-PA	#N/A	AANU01123070///AANU01123075///AANU01123074///AANU01123073///XM_001095786///AANU01123072///AANU01123071	-1.12
702306	LOC702306	similar to PRP39 pre-mRNA processing factor 39 homolog	Mmu.5016	AANU01127960///XR_011740///AANU01127956///AANU01127957///AANU01127958///AANU01127959	-1.605
702348	LOC702348	similar to Ssu72 RNA polymerase II CTD phosphatase homolog	Mmu.12173	AANU01224110///AANU01224111///AANU01224112///XM_001094964///AANU01224113	-1.51
702390	LOC702390	similar to cytoplasmic nuclear factor of activated T-cells 3 isoform 1	Mmu.8121	AANU01177347///AANU01177346///AANU01177354///AANU01177349///AANU01177348///AANU01177353///AANU01177343///AANU01177342///AANU01177345///AANU01177344///AANU01177341///AANU01177352///AANU01177351///AANU01177350///XR_012062	1.29
702406	LOC702406	similar to Jun dimerization protein	Mmu.8118	XR_012222///AANU01199282///AANU01199281	-1.12
702431	LOC702431	similar to Ras-related protein Rab-32	#N/A	AANU01207663///AANU01207661///AANU01207662///XM_001090737///AANU01207660///AANU01207659	-1.18
702522	LOC702522	similar to cysteine and histidine rich 1 isoform 1	#N/A	XM_001093061///XM_001092948///AANU01106855///AANU01106854	-1.12
702524	LOC702524	similar to Heat shock protein HSP 90-alpha (HSP 86) (NY-REN-38 antigen)	Mmu.8102	AANU01114900///XR_011892	-1.29
702529	LOC702529	similar to Ribose-phosphate pyrophosphokinase I (Phosphoribosyl pyrophosphate synthetase I) (PRS-I)	#N/A	AANU01095304///XM_001095497///AANU01095307///AANU01095308///AANU01095305///AANU01095306///AANU01095309///XM_001095604///AANU01095310	-1.88
702539	LOC702539	hypothetical protein LOC702539	#N/A	XM_001090847///AANU01165085	1.01
702573	LOC702573	similar to CG2943-PA	#N/A	XM_001091586///XM_001091700///AANU01188575///AANU01188576	-0.3
702599	LOC702599	similar to mitogen-activated protein kinase associated protein 1 isoform 2	Mmu.8092	AANU01123199///AANU01123198///AANU01123197///AANU01123196///AANU01123195///AANU01123194///AANU01123193///AANU01123192///AANU01123205///AANU01123204///AANU01123203///AANU01123202///AANU01123201///AANU01123200///XR_012036	-1.40429
702607	LOC702607	hypothetical protein LOC702607	#N/A	XM_001093132///XM_001093346///AANU01222337///AANU01222336///AANU01222335///AANU01222334	-1.1
702612	LOC702612	hypothetical protein LOC702612	Mmu.13313	XM_001098602///AANU01279620///AANU01279621///XM_001098703///XM_001098804///XM_001098506	-1.06
702644	LOC702644	similar to chromosome 14 open reading frame 106	Mmu.8086	AANU01127943///AANU01127944///AANU01127942///XR_011880///AANU01127945	-1.46
702648	LOC702648	hypothetical protein LOC702648	Mmu.9662	XR_011370///AANU01254812///AANU01254813///AANU01254809///AANU01254808///AANU01254807///AANU01254806///AANU01254811///AANU01254810	-2.36
702719	LOC702719	hypothetical protein LOC702719	Mmu.11555	XM_001100016///AANU01188978///XM_001100104	-1.39
702727	LOC702727	similar to fibroblast growth factor 22 precursor	#N/A	XM_001091268///AANU01110803///AANU01110804	-1.1
702736	LOC702736	hypothetical protein LOC702736	#N/A	XM_001100040///AANU01286778	-1.07
702779	LOC702779	similar to cytoskeleton-associated protein 4	Mmu.4868	XM_001091079///AANU01210071///AANU01210072///AANU01210073	-0.443333
702789	LOC702789	similar to phorbol-12-myristate-13-acetate-induced protein 1	#N/A	AANU01184174///XM_001091088	-1.91
702794	LOC702794	hypothetical protein LOC702794	Mmu.8057	AANU01289458///AANU01289460///AANU01289459///AANU01289454///AANU01289464///AANU01289455///AANU01289463///AANU01289456///AANU01289462///AANU01289457///AANU01289461///XR_011066///AANU01289453///AANU01289465	-1.5
702802	LOC702802	similar to CG10221-PA	Mmu.11958	AANU01185722///AANU01185724///AANU01185723///AANU01185725///XM_001091095	-1.31
702831	LOC702831	hypothetical protein LOC702831	Mmu.14229	AANU01188977///XM_001100286	-1.49
702840	LOC702840	hypothetical protein LOC702840	Mmu.13624	XM_001095439///AANU01261855///AANU01261856///AANU01261857	-0.486667
702862	LOC702862	hypothetical protein LOC702862	Mmu.22	AANU01104250///XM_001100687///XM_001100599	-1.565
702868	LOC702868	similar to c-src tyrosine kinase	Mmu.9689	AANU01184546///AANU01184547///AANU01184545///XM_001101521///XM_001101430///XM_001101609///XM_001101706	1.35
702896	LOC702896	similar to Proprotein convertase subtilisin/kexin type 7 precursor (Proprotein convertase PC7) (Subtilisin/kexin-like protease PC7) (Prohormone convertase PC7) (PC8) (hPC8) (Lymphoma proprotein convertase)	#N/A	XM_001091209///AANU01119310///AANU01119312///AANU01119311///AANU01119314///AANU01119306///AANU01119313///AANU01119307///AANU01119308///AANU01119315///AANU01119309	-1.03
702904	LOC702904	similar to T-cell receptor beta chain C region	Mmu.3323	AANU01114178///AANU01114179///AANU01114186///AANU01114180///XM_001091216///AANU01114185///AANU01114184///AANU01114182///AANU01114183///AANU01114181///AANU01114187	-1.43
702911	LOC702911	similar to ring finger protein 44	#N/A	AANU01093442///XM_001091221///AANU01093441///AANU01093440	-1.09
702915	LOC702915	similar to CG17652-PA	Mmu.3238	XM_001091225///AANU01123931///AANU01123932///AANU01123933	-1.38
702942	LOC702942	similar to Host cell factor-binding transcription factor Zhangfei (HCF-binding transcription factor Zhangfei) (Tyrosine	#N/A	AANU01188977///XM_001100374	-1.07
702952	LOC702952	similar to mitochondrial ribosomal protein 63	Mmu.17118	AANU01099252///XM_001084755	-2.02
702966	LOC702966	hypothetical protein LOC702966	Mmu.8029	XR_010897///AANU01170308///AANU01170309///AANU01170310///AANU01170311	-0.752
702972	LOC702972	hypothetical protein LOC702972	Mmu.2716	AANU01286760///AANU01286761///XM_001100308///XM_001100216///XM_001100127	-1.028
702987	LOC702987	similar to protein phosphatase 1A isoform 1	Mmu.13397	XM_001095896///XM_001096358///XM_001096230///XM_001096117///XM_001096009///AANU01200286///AANU01200285	1.23
703005	LOC703005	similar to Leptin receptor gene-related protein (OB-R gene-related protein) (OB-RGRP) (Leptin receptor overlapping transcript protein)	Mmu.13053	XM_001091320///AANU01267782///AANU01267781	-1.205
703013	LOC703013	similar to platelet-activating factor acetylhydrolase, isoform Ib, beta subunit 30kDa	Mmu.13905	XM_001091325///AANU01119305///AANU01119306	0.075
703023	LOC703023	similar to olfactory receptor, family 1, subfamily F, member 1	#N/A	XM_001091333///AANU01211297	1.71
703050	LOC703050	similar to 60S ribosomal protein L22 (Heparin-binding protein HBp15)	Mmu.2224	XM_001091585///XM_001091820///XM_001091945///XM_001091699///XM_001091475///XM_001090986///AANU01224481///AANU01224482	-1.42
703057	LOC703057	similar to tropomyosin 4	Mmu.11721	XM_001092061///AANU01059190///XM_001092183	-2.205
703061	LOC703061	similar to resistance to inhibitors of cholinesterase 8B isoform 2	Mmu.8015	AANU01210096///AANU01210097///AANU01210094///XR_012426///AANU01210095///AANU01210093	-1.31
703073	LOC703073	similar to Histone H2A.x (H2a/x)	Mmu.688	AANU01119124///XM_001102040///XM_001101949	-1.18
703120	LOC703120	similar to ribosomal protein L30	Mmu.4271	AANU01254784///XM_001093852///XM_001093965///XM_001094073	-1.35
703147	LOC703147	similar to tubulin tyrosine ligase-like family, member 3	Mmu.5102	AANU01289988///AANU01289989///AANU01289986///AANU01289987///AANU01289984///AANU01289985///AANU01289982///AANU01289983///XR_011113	-1.44
703150	LOC703150	similar to Shwachman-Bodian-Diamond syndrome protein	Mmu.3928	AANU01191514///AANU01191513///XM_001091456	-2.14
703152	LOC703152	hypothetical protein LOC703152	Mmu.8003	AANU01288160///XR_011116	-1.135
703159	LOC703159	similar to Y55F3AM.9	Mmu.4731	AANU01097450///AANU01097452///AANU01097451///AANU01097454///AANU01097453///AANU01097456///AANU01097455///XR_011118///AANU01097448///AANU01097449	-1.34
703201	LOC703201	similar to ADP-ribosylation factor-like 10C	Mmu.417	XM_001099011///AANU01290226///AANU01290225	-0.23
703230	LOC703230	similar to 60S ribosomal protein L26-like 1	#N/A	AANU01093677///AANU01093675///AANU01093676///XM_001096113	-1.44
703273	LOC703273	similar to Ankyrin repeat and IBR domain-containing protein 1	Mmu.7985	AANU01288146///AANU01288148///AANU01288147///AANU01288149///XR_011126///AANU01288154///AANU01288153///AANU01288152///AANU01288151///AANU01288150	1.31
703322	LOC703322	similar to holdem CG15329-PA	#N/A	AANU01106496///AANU01106495///AANU01106494///XM_001091027///AANU01106490///AANU01106491///AANU01106492///AANU01106493	1.97
703326	LOC703326	similar to chaperonin containing TCP1, subunit 6A isoform a	Mmu.4048	XM_001089869///XM_001090105///AANU01017289///AANU01017288///XM_001090218	-1.262
703340	LOC703340	hypothetical protein LOC703340	#N/A	XM_001097748///AANU01186617	-1.56667
703341	LOC703341	similar to bolA-like 3 isoform 1	Mmu.7980	XR_011878///AANU01298124	-1.58
703348	LOC703348	hypothetical protein LOC703348	Mmu.7978	AANU01199241///AANU01199242///AANU01199240///AANU01199235///AANU01199236///XR_012417///AANU01199237///AANU01199238///AANU01199239	-1.32
703387	LOC703387	hypothetical protein LOC703387	Mmu.1401	AANU01227079///AANU01227082///AANU01227081///AANU01227080///XM_001091686	-1.07
703399	LOC703399	similar to Guanine nucleotide-binding protein G(I)/G(S)/G(T) beta subunit 1 (Transducin beta chain 1)	Mmu.11011	XM_001096520///AANU01224144///AANU01224143///AANU01224146///AANU01224145	-0.02
703445	LOC703445	similar to adenylyl cyclase-associated protein 2	#N/A	AANU01227425///AANU01227426///AANU01227418///AANU01227427///AANU01227419///AANU01227428///AANU01227429///XM_001095345///AANU01227420///AANU01227421///AANU01227422///AANU01227423///AANU01227424///XM_001095462	-1.2825
703458	LOC703458	similar to Histidine acid phosphatase domain containing 1	Mmu.12274	XM_001098433///XM_001098530///XM_001097844///AANU01186614///AANU01186615///AANU01186616///XM_001098229///AANU01186617	-1.16
703490	LOC703490	cytochrome P450, family 51	Mmu.7954	AANU01288136///AANU01288135///XR_011156	-1.6
703608	LOC703608	similar to RNA binding motif, single stranded interacting protein 1 isoform c	Mmu.1010	AANU01250989///AANU01250988///AANU01250987///AANU01250986///AANU01250985///XM_001091917///AANU01250990///AANU01250991///AANU01250992	-1.7025
703651	LOC703651	SWAP-70 protein	Mmu.2944	XM_001101388///XM_001101296///XM_001101204	-1.6975
703713	LOC703713	similar to UDP-Gal:betaGal beta 1,3-galactosyltransferase polypeptide 6	#N/A	XM_001092028///AANU01224069///AANU01224070	1.55
703747	LOC703747	hypothetical protein LOC703747	Mmu.11245	XM_001097986///XM_001098384///AANU01294154///XM_001097797///AANU01294153///AANU01294155///XM_001097899///XM_001098178///XM_001098078	1.18
703774	LOC703774	similar to ribosomal protein S19	Mmu.16861	AANU01183650///AANU01183649///XR_011588	-2.47
703786	LOC703786	hypothetical protein LOC703786	#N/A	XM_001099543///AANU01218576	-1.31
703794	LOC703794	similar to 60S ribosomal protein L22 (Heparin-binding protein HBp15)	#N/A	AANU01272051///XM_001098527	-1.93
703828	LOC703828	similar to chromosome 9 open reading frame 77 isoform 2	#N/A	XM_001092156///AANU01166983///AANU01166982	-0.37
703840	LOC703840	hypothetical protein LOC703840	#N/A	XM_001092166///AANU01105789///AANU01105795///AANU01105794///AANU01105796///AANU01105791///AANU01105790///AANU01105793///AANU01105792	-1.01
703841	LOC703841	hypothetical protein LOC703841	Mmu.2601	AANU01254888///XR_011197///AANU01254891///AANU01254890///AANU01254895///AANU01254894///AANU01254893///AANU01254892///AANU01254899///AANU01254898///AANU01254897///AANU01254896///AANU01254889	-1.56
703896	LOC703896	similar to Cytochrome c oxidase polypeptide VIIa-liver/heart, mitochondrial precursor (Cytochrome c oxidase subunit VIIa-L) (VIIaL)	#N/A	XM_001097539///AANU01270491	-1.59
703934	LOC703934	similar to thyroid hormone receptor interactor 10	#N/A	AANU01180927///XM_001092276	-1.02
703939	LOC703939	hypothetical protein LOC703939	#N/A	AANU01195274///XM_001092280	-1.41
703985	LOC703985	similar to ESO3 protein	#N/A	XM_001102130///AANU01165085	-1.07
704018	LOC704018	similar to UPF0279 protein C14orf129	Mmu.14040	XM_001101611///AANU01198063///AANU01198062///XM_001101710///XM_001101797	-1.56
704037	LOC704037	hypothetical protein LOC704037	Mmu.14624	XM_001092266///AANU01106707	-1.03
704044	LOC704044	similar to plexin D1	#N/A	XM_001092383///AANU01208777///AANU01208778	-1.25
704055	LOC704055	similar to UDP-Gal:betaGlcNAc beta 1,3-galactosyltransferase 1	Mmu.14083	AANU01195274///XM_001092394	-1.41
704076	LOC704076	similar to ATP synthase, H+ transporting, mitochondrial F0 complex, subunit F2 isoform 2b	#N/A	XM_001089243///XM_001089360///AANU01168115	-1.88
704084	LOC704084	similar to BTB (POZ) domain containing 11 isoform 3	#N/A	XM_001100819///AANU01210128	-1.085
704104	LOC704104	similar to H3 histone, family 3B	Mmu.16663///Mmu.1738	XM_001099829///XM_001100294///AANU01179943///XM_001100109///XM_001100202///XM_001096496///XM_001100025///XM_001099927	-0.218
704116	LOC704116	similar to myeloid leukemia factor 1	Mmu.13660	XM_001101864///XM_001102054///XM_001101964///XM_001101410///AANU01195401///AANU01195402///XM_001101684///XM_001101781///XM_001101314///XM_001101590///XM_001101502	-1.72
704148	LOC704148	hypothetical protein LOC704148	#N/A	XM_001095034///AANU01254728///AANU01254729///AANU01254726///AANU01254727	-1.22
704169	LOC704169	similar to pyruvate dehydrogenase kinase, isoenzyme 2	Mmu.7865	AANU01173546///AANU01173547///AANU01173544///XR_011245///AANU01173545	-1.22
704178	LOC704178	GTP-binding protein 10	#N/A	XM_001092504	-1.14
704185	LOC704185	hypothetical protein LOC704185	Mmu.7863	XR_011247///AANU01105796	-1.16
704186	LOC704186	hypothetical protein LOC704186	Mmu.7862	XR_011248///AANU01223164///AANU01223165///AANU01223166///AANU01223167///AANU01223163///AANU01223168///AANU01223169	-1.542
704195	LOC704195	similar to CG12765-PA	Mmu.15052	XM_001105106///AANU01242022	-1.35
704198	LOC704198	similar to RNA-binding region containing protein 2 isoform b	Mmu.9854	AANU01276590///AANU01276587///AANU01276588///XR_012070///AANU01276589	-1.17
704227	LOC704227	hypothetical protein LOC704227	#N/A	AANU01110846///AANU01110847///AANU01110844///AANU01110845///AANU01110848///XM_001092673	-1.08
704257	LOC704257	similar to voltage-dependent anion channel 2	Mmu.4247	AANU01282982///XM_001096590///XM_001096479	-2.97
704260	LOC704260	similar to Ras-related GTP binding B short isoform	Mmu.15266	XM_001093970///AANU01112999///XM_001093743///AANU01112998///AANU01113000///XM_001094192	-1.36
704263	LOC704263	similar to ALEX2 protein	Mmu.14561	AANU01099289///XM_001095909	-1.42
704298	LOC704298	similar to family with sequence similarity 36, member A	Mmu.13808	XM_001089471///AANU01168129	-2.18
704359	LOC704359	similar to brefeldin A-inhibited guanine nucleotide-exchange protein 1	Mmu.13508	AANU01222506///AANU01222505///AANU01222511///AANU01222508///AANU01222510///AANU01222507///AANU01222512///AANU01222509///XM_001096475///AANU01222504	-1.27
704378	LOC704378	similar to Protein C2orf17 homolog	Mmu.3061	AANU01247860///XM_001092733	0.22
704381	LOC704381	hypothetical protein LOC704381	#N/A	AANU01105027///XM_001092735	-1.31
704450	LOC704450	hypothetical protein LOC704450	Mmu.2237	XR_010575///AANU01114888	-2.77
704478	LOC704478	similar to two AAA domain containing protein	Mmu.7825	AANU01124254///AANU01124255///XR_012440///AANU01124262///AANU01124261///AANU01124260///AANU01124256///AANU01124257///AANU01124258///AANU01124259	1.57
704486	LOC704486	similar to cyclic nucleotide gated channel alpha 2	#N/A	XM_001092844///AANU01106687	2.13
704509	LOC704509	hypothetical protein LOC704509	Mmu.13373	AANU01198249///XM_001092859	-1.22
704511	LOC704511	similar to Periodic tryptophan protein 1 homolog (Keratinocyte protein IEF SSP 9502)	#N/A	XM_001092861///AANU01000280	-1.24
704532	LOC704532	hypothetical protein LOC704532	Mmu.1244	AANU01293394///XM_001104265	-1.65
704540	LOC704540	similar to riboflavin kinase	Mmu.10099	AANU01167208///AANU01167209///XR_012351	1.28
704544	LOC704544	similar to mbt domain containing 1	Mmu.7806	XR_012581///AANU01173432///AANU01173433///AANU01173435///AANU01173434///AANU01173437///AANU01173436	-1.27
704640	LOC704640	similar to 40S ribosomal protein S20	#N/A	XM_001101768///AANU01103504///AANU01103505///XM_001101671	-4.12
704689	LOC704689	similar to zinc finger protein 673	Mmu.14711	XM_001089788///AANU01113248///AANU01113247///AANU01113249	-1.22
704711	LOC704711	similar to eomesodermin	Mmu.12285	XM_001093085///AANU01277228///AANU01277229	-1.64
704716	LOC704716	similar to villin 2	Mmu.4324	XM_001093089///AANU01245738///AANU01245737///AANU01245739///AANU01245735///AANU01245736	-2.3
704723	LOC704723	similar to Ras suppressor protein 1 (Rsu-1) (RSP-1)	Mmu.1453	XM_001093095///AANU01171297///AANU01171302///AANU01171301///AANU01171299///AANU01171300///AANU01171298	-1.735
704743	LOC704743	similar to Single-strand selective monofunctional uracil DNA glycosylase	Mmu.15993	XM_001109092///XM_001109256///XM_001108978///XM_001109204///XM_001109307///XM_001109146///AANU01281194///XM_001108925///XM_001109359///XM_001108883	-1.39083
704761	LOC704761	similar to potassium channel tetramerisation domain containing 15	Mmu.15420	XM_001089170///AANU01234405///AANU01234406///XM_001089394///XM_001089052///XM_001089277	1.77
704762	LOC704762	hypothetical protein LOC704762	Mmu.9990	AANU01279349///AANU01279348///AANU01279347///AANU01279346///AANU01279345///AANU01279344///XR_012432///AANU01279352///AANU01279343///AANU01279342///AANU01279351///AANU01279350	-1.01
704831	LOC704831	similar to Calcitonin gene-related peptide-receptor component protein (CGRP-receptor component protein) (CGRP-RCP) (CGRPRCP)	Mmu.7774	XR_011338///AANU01191591///AANU01191592///AANU01191593///AANU01191590	-1.04
704928	LOC704928	similar to t-complex testis expressed 1	Mmu.4269	XM_001093305///AANU01245752///AANU01245751	-1.76
704948	LOC704948	chromosome 20 open reading frame 3	Mmu.3173	AANU01096279///XM_001098383///AANU01096280///XM_001098577	1.21
704984	LOC704984	hypothetical protein LOC704984	Mmu.12083	XM_001105837///AANU01300285	-1.13
704999	LOC704999	similar to ankyrin repeat domain protein 17 isoform a	Mmu.9809	AANU01229819///AANU01229818///AANU01229817///AANU01229816///AANU01229825///AANU01229826///AANU01229823///AANU01229824///AANU01229821///AANU01229822///AANU01229820///XR_012966	-1.484
705027	LOC705027	hypothetical protein LOC705027	#N/A	AANU01210147///XM_001093400	-1.12
705039	LOC705039	similar to G protein-coupled receptor 178	Mmu.10181	AANU01245757///XR_011372///AANU01245756///AANU01245755///AANU01245754///AANU01245753///AANU01245752	-1.34
705091	LOC705091	similar to suppressor of G2 allele of SKP1	Mmu.7726	AANU01277516///XR_012132	-1.06
705093	LOC705093	similar to Cytochrome b5 outer mitochondrial membrane isoform precursor	Mmu.1601	AANU01177511///AANU01177512///XM_001100954///AANU01177510///AANU01177507///AANU01177506///AANU01177509///AANU01177508	-0.826667
705111	LOC705111	similar to yeast INO80-like protein	Mmu.16335	AANU01297153///AANU01297152///AANU01297151///AANU01297150///AANU01297149///AANU01297157///AANU01297156///AANU01297155///XR_012284///AANU01297154	-1.14
705118	LOC705118	similar to ring finger protein 19	Mmu.5123	XR_011944///AANU01254658///AANU01254657	-1.07
705151	LOC705151	hypothetical protein LOC705151	Mmu.7717	AANU01114247///AANU01114246///AANU01114249///AANU01114248///AANU01114251///AANU01114250///XR_011394	-1.225
705163	LOC705163	similar to cytoplasmic FMR1 interacting protein 2	#N/A	AANU01081714///XM_001093534	-1.628
705176	LOC705176	similar to Coatomer subunit zeta-1 (Zeta-1 coat protein) (Zeta-1 COP)	Mmu.14320	XM_001109692///AANU01281176///AANU01281177	1.4
705202	LOC705202	hypothetical protein LOC705202	Mmu.13019	AANU01234351///AANU01234350///AANU01234347///XM_001090089///XM_001090547///AANU01234348///AANU01234349	1.28
705212	LOC705212	similar to MLN64 N-terminal homolog	Mmu.12674	AANU01218517///XM_001101226	-1.44
705222	LOC705222	similar to methylenetetrahydrofolate dehydrogenase (NADP+ dependent) 1-like	#N/A	AANU01129977///AANU01129976///AANU01129979///AANU01129978///AANU01129982///AANU01129981///AANU01129980///AANU01129986///AANU01129973///AANU01129985///AANU01129975///AANU01129984///AANU01129974///AANU01129983///XM_001098522	-1.38
705234	LOC705234	hypothetical protein LOC705234	Mmu.7702	XR_012305///AANU01297149	-1.14
705254	LOC705254	similar to cytoplasmic beta-actin	Mmu.7699	AANU01284709///XR_011409	-1.59
705269	LOC705269	hypothetical protein LOC705269	Mmu.12692	XM_001093642///AANU01215516	-1.6
705316	LOC705316	similar to EH-domain containing 3	#N/A	XM_001105262///AANU01293341///AANU01293340	1.62
705358	LOC705358	similar to PDZ and LIM domain 5 isoform a	Mmu.11535	AANU01269282///AANU01269281///XM_001103360///AANU01269280///XM_001102789///XM_001103447///XM_001103137///AANU01269283///AANU01269279///AANU01269284///AANU01269285///AANU01269286///XM_001103292	-1.54556
705371	LOC705371	hypothetical protein LOC705371	Mmu.14027	AANU01283608///XM_001098943///XM_001098838///XM_001098535///XM_001098632///XM_001098735	-1.33
705400	LOC705400	similar to 60S ribosomal protein L11	Mmu.9605	XR_011437///AANU01184053	-3.85
705407	LOC705407	hypothetical protein LOC705407	Mmu.7677	AANU01230927///XR_011438///AANU01230928	-1.37
705476	LOC705476	similar to hydroxyacyl dehydrogenase, subunit A	Mmu.7670	XR_012651///AANU01273000	-1.05
705480	LOC705480	similar to mannosidase, alpha, class 2A, member 1	Mmu.10113	XR_012436///AANU01186259///AANU01186258///AANU01186263///AANU01186257///AANU01186256///AANU01186255///AANU01186254///AANU01186253///AANU01186252///AANU01186260///AANU01186262///AANU01186261	1.5
705493	LOC705493	hypothetical protein LOC705493	Mmu.7666	XR_012459///AANU01130379	-1.27
705509	LOC705509	similar to obscurin, cytoskeletal calmodulin and titin-interacting RhoGEF	#N/A	AANU01247823///AANU01247824///XM_001093872	-1.14
705534	LOC705534	hypothetical protein LOC705534	Mmu.12932	AANU01194395///AANU01194394///AANU01194393///XM_001093892///AANU01194392///AANU01194391	1.5
705541	LOC705541	similar to suppression of tumorigenicity 7-like isoform 3	Mmu.12061	XM_001107371///XM_001107557///XM_001107438///XM_001107183///XM_001107124///XM_001107618///XM_001107313///AANU01202890///AANU01202891///AANU01202892///XM_001107245///AANU01202893///AANU01202894///AANU01202895///AANU01202896///XM_001107493///AANU01202888///AANU01202897///AANU01202889	-1.08385
705543	LOC705543	similar to MOCO sulphurase C-terminal domain containing 2	Mmu.1124	AANU01284875///AANU01284873///AANU01284874///AANU01284872///XM_001102382	-1.45
705545	LOC705545	similar to serologically defined colon cancer antigen 8	Mmu.13115	XM_001092055///XM_001092411///AANU01168225///XM_001092297///AANU01168224///AANU01168211///AANU01168223///AANU01168212///AANU01168222///AANU01168213///AANU01168221///AANU01168214///AANU01168220///AANU01168215///AANU01168216///AANU01168217///AANU01168218///AANU01168219	-1.03
705546	LOC705546	similar to basic FGF-repressed Zic binding protein isoform a	Mmu.11276	AANU01276539///AANU01276548///AANU01276549///AANU01276537///AANU01276538///AANU01276551///AANU01276541///AANU01276550///AANU01276540///AANU01276543///AANU01276542///AANU01276536///AANU01276545///AANU01276544///AANU01276547///XM_001099909///AANU01276546	-1.91429
705570	LOC705570	similar to Fibronectin type-III domain-containing protein 3a	Mmu.9651	AANU01097720///AANU01097730///AANU01097731///AANU01097724///AANU01097723///AANU01097732///AANU01097722///AANU01097721///AANU01097728///AANU01097727///AANU01097726///AANU01097725///AANU01097729///XR_012680	-1.17
705627	LOC705627	similar to NFKB inhibitor interacting Ras-like 2	Mmu.15559	XM_001093984///AANU01103968	-1.05
705629	LOC705629	similar to zinc finger and SCAN domain containing 5	#N/A	XM_001093986///AANU01181373	1.93
705680	LOC705680	similar to guanine nucleotide binding protein (G protein), q polypeptide	Mmu.1919	AANU01167291///AANU01167292///AANU01167293///AANU01167290///AANU01167294///AANU01167295///AANU01167296///AANU01167297///AANU01167289///AANU01167288///AANU01167285///AANU01167284///AANU01167287///AANU01167286///XM_001100833///AANU01167283	-1.09
705696	LOC705696	similar to eukaryotic translation initiation factor 3, subunit 8, 110kDa	Mmu.9607	AANU01213199///XR_012918///AANU01213200	-1.465
705716	LOC705716	similar to Nedd4 family interacting protein 1	Mmu.4402	AANU01185703///AANU01185704///XM_001095360	-1.765
705802	LOC705802	similar to DHHC-containing protein 20	Mmu.3237	XM_001089163///AANU01099129///AANU01099125///AANU01099126///AANU01099127///AANU01099128///AANU01099134///AANU01099123///AANU01099132///AANU01099124///AANU01099133///AANU01099130///AANU01099131	-1.55
705813	LOC705813	similar to Fibroblast growth factor 12 (FGF-12) (Fibroblast growth factor homologous factor 1) (FHF-1)	Mmu.14120	XM_001094765///AANU01277989///AANU01277980///AANU01277991///AANU01277990///AANU01277993///AANU01277984///AANU01277983///AANU01277992///AANU01277982///AANU01277994///AANU01277981///AANU01277988///AANU01277987///AANU01277986///AANU01277985	-1.455
705832	LOC705832	similar to FUS interacting protein (serine-arginine rich) 1	Mmu.16870	AANU01013799///XM_001093719	-1.84
705884	LOC705884	similar to cytochrome P450, family 2, subfamily S, polypeptide 1	Mmu.11351	AANU01233608///XM_001094218///AANU01233606///AANU01233607///AANU01233605	-1.49
705890	LOC705890	similar to tonalli CG7958-PA, isoform A	Mmu.10140	AANU01218866///AANU01218867///XR_011505	-1.05
705899	LOC705899	hypothetical protein LOC705899	#N/A	XM_001094230///AANU01105898	-1.37
705915	LOC705915	similar to abhydrolase domain containing 12	Mmu.9933	AANU01096263///AANU01096262///AANU01096261///AANU01096255///AANU01096257///AANU01096256///AANU01096258///AANU01096259///XM_001100648///AANU01096260	-1.85
705941	LOC705941	similar to cytidine and dCMP deaminase domain containing 1	Mmu.7599	AANU01097715///AANU01097714///AANU01097717///AANU01097716///XR_012705	1.425
705976	LOC705976	similar to transmembrane emp24 domain containing 8	Mmu.7591	AANU01199129///AANU01199130///AANU01199132///AANU01199131///XR_012730	1.93
705997	LOC705997	similar to Golgi transport 1 protein B homolog	Mmu.7587	AANU01253808///XR_011515	1.18
706003	LOC706003	hypothetical protein LOC706003	Mmu.9578	XR_011517///AANU01188968///AANU01188969///AANU01188966///AANU01188967///AANU01188965///AANU01188964	-2.29
706051	LOC706051	chromosome 2 open reading frame 4	Mmu.1728	AANU01293317///AANU01293316///AANU01293313///AANU01293315///AANU01293314///XM_001105478	-1.07
706055	LOC706055	similar to KIAA1826 protein	Mmu.15724	XM_001101484///AANU01119889///XM_001101574///XM_001101667	-1.0575
706114	LOC706114	similar to CG1332-PA	#N/A	AANU01248714///AANU01248701///AANU01248715///AANU01248702///AANU01248698///AANU01248697///AANU01248700///AANU01248710///AANU01248705///AANU01248711///AANU01248706///AANU01248712///AANU01248703///AANU01248713///AANU01248704///AANU01248699///XM_001094456///AANU01248709///AANU01248708///AANU01248707	-1.125
706142	LOC706142	similar to peroxiredoxin 1	Mmu.2193	XM_001102834///XM_001102655///XM_001102281///AANU01266594///AANU01266593///AANU01266592///AANU01266591///AANU01266590///XM_001102188///XM_001102742///XM_001102380///XM_001102473///XM_001102571///XM_001102106	-2.29333
706148	LOC706148	similar to dolichyl-diphosphooligosaccharide-protein glycosyltransferase	Mmu.1690	AANU01188458///XM_001097281	-2.745
706165	LOC706165	similar to CDC26 subunit of anaphase promoting complex	#N/A	XM_001103273///XM_001103192///AANU01201707	-1.45333
706182	LOC706182	similar to ankyrin repeat and sterile alpha motif domain containing 3	Mmu.7559	AANU01211449///XR_012049///AANU01211450///AANU01211451///AANU01211452	-1.08
706264	LOC706264	similar to spastin isoform 1	Mmu.5110	AANU01293299///AANU01293289///AANU01293298///AANU01293297///AANU01293296///AANU01293295///AANU01293294///AANU01293293///AANU01293292///AANU01293291///AANU01293290///XR_013201///AANU01293300	1.04
706283	LOC706283	similar to upstream binding protein 1 (LBP-1a)	Mmu.2821	XM_001099731///AANU01277570///XM_001099636///AANU01277571///AANU01277572///AANU01277573///AANU01277574///AANU01277569	1.17
706287	LOC706287	similar to C-Myc-binding protein (Associate of Myc 1) (AMY-1)	Mmu.7549	XR_012795///AANU01177677///AANU01177676	-1.11
706329	LOC706329	hypothetical protein LOC706329	Mmu.7539	XR_011557///AANU01224089	-1.17333
706355	LOC706355	hypothetical protein LOC706355	Mmu.7535	AANU01175123///XR_011561	-1.26
706392	LOC706392	similar to Temporarily Assigned Gene name family member (tag-241)	Mmu.15492	AANU01222115///AANU01222116///AANU01222117///AANU01222118///AANU01222119///XM_001100112///XM_001100027///AANU01222121///XM_001100204///AANU01222120	-1.14
706393	LOC706393	hypothetical protein LOC706393	Mmu.2196	XM_001094272///AANU01110908///AANU01110907	-1.25
706395	LOC706395	similar to zinc finger protein 181 (HHZ181)	Mmu.7529	AANU01234321///XR_011216	-1.51
706433	LOC706433	similar to transcription associated factor 9B	#N/A	XM_001100881///AANU01174852	-1.38
706437	LOC706437	hypothetical protein LOC706437	Mmu.10092	AANU01241994///AANU01241993///AANU01241996///AANU01241995///AANU01241992///AANU01241991///AANU01242001///AANU01242000///AANU01242003///AANU01242002///XR_011572///AANU01241997///AANU01241998///AANU01241999	1.35
706452	LOC706452	hypothetical protein LOC706452	Mmu.17119	XR_011575///AANU01179895	1.59
706454	LOC706454	hypothetical protein LOC706454	Mmu.2334	XM_001094830///AANU01237838	-1.1725
706519	LOC706519	similar to CLIP-associating protein 2	Mmu.10188	AANU01277583///AANU01277584///AANU01277581///AANU01277582///AANU01277580///AANU01277590///AANU01277589///AANU01277577///AANU01277578///AANU01277587///AANU01277579///AANU01277588///AANU01277585///AANU01277586///XR_012355	-1.07
706589	LOC706589	hypothetical protein LOC706589	Mmu.16602	AANU01235000///XM_001094960///AANU01234999	-1.72
706598	LOC706598	similar to KH domain containing, RNA binding, signal transduction associated 1	Mmu.9869	AANU01100551///AANU01100552///XR_012572///AANU01100550///AANU01100549///AANU01100548	-1.03
706613	LOC706613	similar to oxysterol-binding protein-like protein 5 isoform b	Mmu.7499	AANU01213305///AANU01213298///AANU01213306///AANU01213299///AANU01213301///AANU01213302///AANU01213303///AANU01213304///XR_011841///AANU01213300	1.65
706631	LOC706631	similar to developmental pluripotency associated 4	#N/A	XM_001102141///AANU01279261	-1.51
706636	LOC706636	similar to programmed cell death 6 interacting protein	Mmu.9743	XR_012370	-1.24
706656	LOC706656	similar to smooth muscle cell associated protein 5	Mmu.611	AANU01185603///AANU01185602///XM_001098625///XM_001098725///XM_001098831///XM_001098331	-1.13
706662	LOC706662	hypothetical protein LOC706662	#N/A	AANU01237090///AANU01237091///XM_001086910///AANU01237089	-1.43
706731	LOC706731	similar to nectin 3	Mmu.15013	XM_001102230///XM_001102320///AANU01279171///AANU01279170///AANU01279172///AANU01279173///AANU01279174///AANU01279175///AANU01279167///AANU01279168///XM_001102413///AANU01279166///AANU01279169	-1.32
706743	LOC706743	hypothetical protein LOC706743	#N/A	XM_001099026///AANU01227667///AANU01227668///AANU01227669///AANU01227681///AANU01227660///AANU01227661///AANU01227662///AANU01227663///AANU01227664///AANU01227665///AANU01227666///AANU01227680///AANU01227678///AANU01227679///AANU01227658///AANU01227659///AANU01227656///AANU01227657///AANU01227654///AANU01227672///AANU01227655///AANU01227673///XM_001099133///AANU01227670///AANU01227653///AANU01227…	-1.05
706751	LOC706751	similar to Eukaryotic translation initiation factor 4E (eIF4E) (eIF-4E) (mRNA cap-binding protein) (eIF-4F 25 kDa subunit)	Mmu.12885	AANU01269514///AANU01269513///AANU01269512///AANU01269511///XM_001104976///AANU01269516///AANU01269515	-0.25
706752	LOC706752	hypothetical protein LOC706752	Mmu.13896	AANU01256392///XM_001099751///AANU01256394///AANU01256393///XM_001099655///AANU01256395///XM_001099445	1.24
706803	LOC706803	similar to C53D5.1a	Mmu.11663	AANU01219507///AANU01219508///XM_001099996///AANU01219509///XM_001099901///AANU01219510///AANU01219511///AANU01219512///AANU01219513///AANU01219514///XM_001100447	-1.19667
706863	LOC706863	similar to glycosyltransferase 28 domain containing 1	Mmu.2774	XM_001100788///AANU01095532	-1.59
706899	LOC706899	similar to glutamyl-prolyl tRNA synthetase	Mmu.10189	XR_012894///AANU01284923///AANU01284922///AANU01284921	-2.21
706950	LOC706950	epidermal Langerhans cell protein LCP1	Mmu.11536	AANU01176966///XM_001098036///AANU01176967///AANU01176968	-1.3
706955	LOC706955	similar to protein phosphatase 3 (formerly 2B), catalytic subunit, beta isoform (calcineurin A beta)	Mmu.107	XM_001101437///XM_001101616///XM_001101345///AANU01283122///AANU01283118///XM_001101246///AANU01283120///AANU01283119///AANU01283121///XM_001101528	1.23
706982	LOC706982	similar to RAN binding protein 9	Mmu.5093	XR_011657///AANU01227196///AANU01227199///AANU01227197///AANU01227198	-1.6725
706989	LOC706989	hypothetical protein LOC706989	#N/A	XM_001095406///AANU01093332///AANU01093333///AANU01093334///AANU01093335	-1.03
707043	LOC707043	hypothetical protein LOC707043	#N/A	AANU01211464///XM_001099937	-1.33
707062	LOC707062	similar to ribonucleotide reductase M2 B (TP53 inducible)	Mmu.12362	XM_001099964///AANU01254555///AANU01254554///XM_001100055///XM_001100144	-1.17714
707152	LOC707152	hypothetical protein LOC707152	Mmu.7418	AANU01206974///AANU01206975///AANU01206980///AANU01206981///XR_012434///AANU01206978///AANU01206979///AANU01206976///AANU01206977	-1.63
707154	LOC707154	similar to 60S ribosomal protein L37a	Mmu.9748	XR_013137///AANU01269523	-4.11
707195	LOC707195	similar to transportin 1	Mmu.11876	AANU01255562///AANU01255561///AANU01255564///XM_001095625///AANU01255563///AANU01255565	-3.03
707239	LOC707239	similar to ret finger protein 2 isoform 1	Mmu.11468	AANU01125906///AANU01125905///AANU01125904///AANU01125908///XM_001104514///AANU01125907	1.85
707241	LOC707241	similar to 40S ribosomal protein S15 (RIG protein)	Mmu.3952	AANU01110924///XM_001094999///XM_001095102	-3.4
707279	LOC707279	similar to integrin alpha 7 precursor	Mmu.7394	AANU01281094///AANU01281095///XR_011705///AANU01281091///AANU01281092///AANU01281093	-1.78
707293	LOC707293	similar to myosin light chain 2a	#N/A	XM_001095719///AANU01218823	-1.3
707321	LOC707321	similar to branched chain aminotransferase 1, cytosolic	#N/A	AANU01253651///AANU01253652///AANU01253650///AANU01253655///XM_001101021///AANU01253653///XM_001101113///AANU01253654///AANU01253647///AANU01253649///AANU01253648	-1.40333
707336	LOC707336	similar to transducin-like enhancer protein 1	Mmu.15654	AANU01167473///XM_001103931///XM_001103762///AANU01167474///AANU01167471///AANU01167472///AANU01167470///AANU01167479///XM_001103591///AANU01167467///AANU01167468///AANU01167477///AANU01167469///AANU01167478///AANU01167475///AANU01167476///XM_001104110///XM_001104021///XM_001103848///XM_001103676///XM_001103505	-1.16778
707353	LOC707353	hypothetical protein LOC707353	#N/A	AANU01109171///XM_001102235///XM_001102146	-1.0975
707385	LOC707385	hypothetical protein LOC707385	Mmu.12288	XM_001104771///AANU01194856///AANU01194855	-1.03
707405	LOC707405	similar to lethal giant larvae homolog 1	Mmu.17065	AANU01105407///XM_001095816///AANU01105406	-1.34667
707415	LOC707415	hypothetical protein LOC707415	#N/A	XM_001095826///AANU01296624	-1.08
707430	LOC707430	hypothetical protein LOC707430	Mmu.7367	AANU01095632///XR_011733	-1.34
707457	LOC707457	similar to ELG protein	Mmu.15633	XM_001091502///AANU01204209///AANU01204210///XM_001091381///XM_001091259///XM_001091609///AANU01204213///AANU01204211///AANU01204212///XM_001091009	1.24
707459	LOC707459	similar to Leukemia-associated protein 1 (Deleted in lymphocytic leukemia 1)	#N/A	AANU01125899///AANU01125898///AANU01125897///XM_001104672	-1.16
707475	LOC707475	similar to TATA box-binding protein-like protein 1 (TBP-like protein 1) (TATA box-binding protein-related factor 2) (TBP-related factor 2) (21-kDa TBP-like protein)	Mmu.12260	AANU01206956///AANU01206954///AANU01206955///XR_012501	-1.73
707485	LOC707485	hypothetical protein LOC707485	Mmu.14666	AANU01283138///XM_001103228///AANU01283139///AANU01283140///AANU01283141	-1.03
707517	LOC707517	hypothetical protein LOC707517	#N/A	AANU01227213///AANU01227214///AANU01227215///AANU01227216///XM_001095933	-1.42
707573	LOC707573	similar to 26S proteasome non-ATPase regulatory subunit 10 (26S proteasome regulatory subunit p28) (Gankyrin)	Mmu.7351	XR_012728///AANU01277721	-1.14
707600	LOC707600	similar to Growth inhibition and differentiation-related protein 88 (Putative mitochondrial space protein 32.1)	Mmu.7347	AANU01193321///XR_013217	-1.11
707613	LOC707613	sperm associated antigen 9	Mmu.1854	AB436790///XM_001096030	-1.215
707614	LOC707614	similar to for proteasomal ATPase (SUG1)	Mmu.9687	AANU01183993///AANU01183996///AANU01183997///AANU01183994///AANU01183995///XR_011765	1.5
707622	LOC707622	hypothetical protein LOC707622	#N/A	AANU01186631///AANU01186630///XM_001096039///AANU01186633///AANU01186632///AANU01186629///AANU01186634	-2.1125
707640	LOC707640	similar to itchy homolog E3 ubiquitin protein ligase	Mmu.7342	AANU01276450///AANU01276451///AANU01276460///AANU01276454///AANU01276455///XR_012989///AANU01276452///AANU01276453///AANU01276458///AANU01276459///AANU01276456///AANU01276457///AANU01276449	-1.27667
707700	LOC707700	hypothetical protein LOC707700	Mmu.12939	AANU01205999///XM_001096922///AANU01206001///AANU01206000	1.41
707714	LOC707714	similar to folate hydrolase 1 isoform 1	Mmu.14183	XM_001096141///AANU01188790///AANU01188784///AANU01188785///AANU01188788///AANU01188789///AANU01188786///AANU01188787	-1.39
707717	LOC707717	similar to non-metastatic cells 1, protein (NM23A) expressed in isoform a	Mmu.9831	AANU01173440///XM_001096144	-2.75
707739	LOC707739	similar to serine/threonine protein kinase MASK	Mmu.12485	AANU01115869///AANU01115873///AANU01115872///AANU01115871///XM_001096161///AANU01115870	-1.54167
707779	LOC707779	similar to 28 kDa heat- and acid-stable phosphoprotein (PDGF-associated protein) (PAP) (PDGFA-associated protein 1) (PAP1)	Mmu.14295	XM_001094158///AANU01101843///AANU01101842	-1.62
707815	LOC707815	hypothetical protein LOC707815	Mmu.9987	AANU01215398///XR_011788///AANU01215399///AANU01215400	-1.79
707820	LOC707820	similar to WNK lysine deficient protein kinase 4	Mmu.17121	XR_011789///AANU01104056///AANU01104057///AANU01104055	-1.7
707841	LOC707841	similar to eukaryotic translation initiation factor 3, subunit 12	Mmu.7307	XR_011796///AANU01186618	-1.43
707845	LOC707845	similar to serologically defined colon cancer antigen 1	Mmu.9879	XR_011797///AANU01127714///AANU01127715///AANU01127716///AANU01127710///AANU01127711///AANU01127712///AANU01127713	-1.19
707853	LOC707853	similar to zinc finger, CCHC domain containing 13	#N/A	XM_001096279///AANU01175067	-1.04
707858	LOC707858	similar to GPP34-related protein	Mmu.11326	XM_001102657///AANU01226560///AANU01226561///AANU01226562///XM_001102836///AANU01226563///AANU01226564///AANU01226565///XM_001102928	1.89
707883	LOC707883	similar to Splicing factor, arginine/serine-rich 2 (Splicing factor SC35) (SC-35) (Splicing component, 35 kDa)	Mmu.9884	XM_001106187///XM_001106051///XM_001105901///XM_001105831///AANU01180070	-2.0475
707931	LOC707931	similar to ankyrin repeat and SOCS box-containing protein 12	#N/A	XM_001097027///AANU01205999	2.45
707953	LOC707953	similar to Rab GTPase-binding effector protein 2 (Rabaptin-5beta)	#N/A	AANU01213180///XM_001096389///AANU01213181///AANU01213182///AANU01213177///AANU01213179///AANU01213178	-1.27
707967	LOC707967	similar to ubiquilin 1 isoform 1	Mmu.4261	XM_001096401///AANU01113044	-1.38
707996	LOC707996	similar to microtubule-associated protein, RP/EB family, member 2	Mmu.2859	XM_001103343///AANU01220849///AANU01220848///AANU01220850///AANU01220845///AANU01220852///AANU01220844///AANU01220851///AANU01220847///AANU01220854///XM_001103277///AANU01220846///AANU01220853///XM_001102956///XM_001103596///XM_001103036///XM_001103428///XM_001103118///XM_001103511	-1.6275
708029	LOC708029	similar to protein kinase, DNA-activated, catalytic polypeptide	Mmu.12879	AANU01107979///AANU01107988///AANU01107978///AANU01107987///AANU01107977///AANU01107980///XM_001100513///AANU01107982///AANU01107981///AANU01107984///XM_001100610///AANU01107983///AANU01107986///AANU01107985	-2.17
708033	LOC708033	similar to budding uninhibited by benzimidazoles 3 homolog	Mmu.1219	AANU01194864///AANU01194865///AANU01194862///AANU01194863///XM_001105657///XM_001105512///XM_001105443///AANU01194866///XM_001105368///AANU01194867///XM_001105589	-2.12
708047	LOC708047	hypothetical protein LOC708047	#N/A	XM_001096490///AANU01291081	-1.25
708054	LOC708054	similar to H3 histone, family 3B	Mmu.16663///Mmu.1738	XM_001099829///XM_001100294///AANU01179943///XM_001100109///XM_001100202///XM_001096496///XM_001100025///XM_001099927	0
708066	LOC708066	similar to chromatin-specific transcription elongation factor large subunit	#N/A	AANU01176954///AANU01176955///XM_001096507///AANU01176953	-1.61
708075	LOC708075	hypothetical protein LOC708075	#N/A	AANU01113049///AANU01113048///XM_001096516///AANU01113053///AANU01113052///AANU01113051///AANU01113050	-1.85
708083	LOC708083	similar to BSD domain containing 1	Mmu.14497	AANU01100505///AANU01100506///AANU01100507///XM_001103174	-1.28
708098	LOC708098	similar to adipocyte-specific adhesion molecule	Mmu.11850	AANU01118886///AANU01118887///AANU01118884///AANU01118885///AANU01118882///AANU01118883///AANU01118880///AANU01118881///AANU01118877///AANU01118878///AANU01118879///XM_001108111///AANU01118888///AANU01118889///AANU01118890	-1.13
708103	LOC708103	similar to coilin	Mmu.12774	AANU01173140///AANU01173141///XM_001104590///AANU01173142///XM_001104670	-1.52
708129	LOC708129	similar to farnesyltransferase, CAAX box, beta	Mmu.14566	AANU01199991///AANU01199986///AANU01199987///AANU01199984///AANU01199985///XM_001103223///AANU01199982///AANU01199983///AANU01199980///AANU01199990///AANU01199981///XM_001103300///AANU01199989///AANU01199988	-1.34
708140	LOC708140	similar to 40S ribosomal protein SA (p40) (34/67 kDa laminin receptor)	#N/A	AANU01205992///XM_001097457///XM_001097556	-1.66
708148	LOC708148	similar to within bgcn homolog	#N/A	AANU01281068///AANU01281070///AANU01281071///XM_001096601///AANU01281069	1.84
708166	LOC708166	similar to RNA pseudouridylate synthase domain containing 2	Mmu.16336	XM_001096617///AANU01297095///AANU01297094	1.45
708170	LOC708170	hypothetical protein LOC708170	#N/A	AANU01127702///XM_001096620	-1.405
708171	LOC708171	similar to YTH domain family, member 3	Mmu.7271	AANU01106028///XR_011837///AANU01106029	-1.8
708191	LOC708191	similar to RAB3 GTPase-activating protein	Mmu.12595	AANU01295943///AANU01295944///AANU01295941///AANU01295942///XM_001096972///AANU01295947///AANU01295948///AANU01295945///AANU01295946///AANU01295940	-1.53667
708246	LOC708246	similar to zinc finger protein 641	Mmu.14663	AANU01281739///XM_001096706	-1.09
708263	LOC708263	similar to semaphorin 3A	#N/A	AANU01287702///AANU01287703///XM_001096722///AANU01287698///AANU01287699///AANU01287701///AANU01287700///AANU01287697	-1.335
708266	LOC708266	similar to Protein C6orf115	Mmu.13579	AANU01207244///AANU01207243///AANU01207246///AANU01207245///AANU01207240///XM_001096724///AANU01207242///AANU01207241///AANU01207239	-1.49
708288	LOC708288	similar to Fasciculation and elongation protein zeta 2 (Zygin-2) (Zygin II) (Zygin-related protein types I/II)	Mmu.1373	AANU01293029///AANU01293032///AANU01293031///XM_001107258///AANU01293030	-1.5
708298	LOC708298	similar to CG7071-PA, isoform A	#N/A	XM_001106816///AANU01205318	0.53
708305	LOC708305	similar to Apg3p	Mmu.403	AANU01279109///AANU01279111///AANU01279110///XM_001104361	-1.37
708350	LOC708350	similar to ring-box 1	Mmu.1283	XR_011867///AANU01246713	-2.39
708357	LOC708357	similar to RP42 homolog	Mmu.13215	XM_001096828///AANU01300220///AANU01300221///AANU01300218///AANU01300219	1.54
708409	LOC708409	similar to Calretinin (CR)	Mmu.7238	XR_013358///AANU01177753///AANU01177751///AANU01177752	-1.01
708434	LOC708434	similar to aspartate aminotransferase 1	Mmu.12073	AANU01193397///AANU01193395///AANU01193396///XR_013270///AANU01193394	-1.39
708447	LOC708447	similar to TMEM9 domain family, member B	Mmu.9747	XR_011884///AANU01215367///AANU01215366///AANU01215365	-1.055
708451	LOC708451	similar to collagen, type XXVII, alpha 1	#N/A	XM_001096937///AANU01201764///AANU01201765	1.48
708483	LOC708483	similar to coiled-coil domain containing 65	#N/A	XM_001104499///AANU01281700///AANU01281699///AANU01281698///AANU01281697	0.57
708489	LOC708489	hypothetical protein LOC708489	Mmu.13351	XM_001110955///XM_001110760///XM_001111023///XM_001110723///XM_001110642///XM_001110842///AANU01247415///XM_001110683///AANU01247414///XM_001110985///AANU01247416///XM_001110801///XM_001110376///XM_001110609///XM_001110884///XM_001110918	-1.02
708498	LOC708498	similar to hippocampus abundant transcript-like 1	Mmu.728	AANU01180660///AANU01180657///XM_001104588///AANU01180658///AANU01180661///AANU01180659	-1.66
708500	LOC708500	similar to A-kinase anchor protein 1 isoform 1 precursor	Mmu.15578	XM_001105557///XM_001105701///AANU01173131///AANU01173132///XM_001105339///AANU01173130///XM_001105630///XM_001105420///XM_001105489	-1.34
708514	LOC708514	hypothetical protein LOC708514	#N/A	XM_001093258///AANU01117864///XM_001093152///AANU01117865	-1.58
708526	LOC708526	similar to Guanine nucleotide-binding protein beta subunit 2-like 1 (Receptor of activated protein kinase C 1) (RACK1) (Receptor for activated C kinase)	Mmu.2990	XM_001104690///AANU01103415///XM_001105066///XM_001104981///XM_001104909	-1.29
708539	LOC708539	similar to 40S ribosomal protein S10	#N/A	AANU01283179///AANU01283178///AANU01283177///AANU01283176///XM_001104842///XM_001104915	-1.72
708563	LOC708563	similar to CG14483-PA	Mmu.12204	XM_001097045///AANU01096166	-1.51
708567	LOC708567	similar to Heat repeats-containing protein FLJ20397	#N/A	XM_001097048///AANU01169812///AANU01169811	-0.744
708569	LOC708569	similar to U6 snRNA-associated Sm-like protein LSm8	#N/A	AANU01286504///AANU01286505///XM_001097050	-1.53
708594	LOC708594	similar to small nuclear ribonucleoprotein D3	#N/A	XM_001096170///AANU01210543///AANU01210542///XM_001096291	-2.08
708601	LOC708601	similar to GULP, engulfment adaptor PTB domain containing 1	Mmu.11298	XM_001105327///AANU01249499///AANU01249498///XM_001105119///AANU01249495///XM_001105477///AANU01249497///AANU01249496///AANU01249507///AANU01249506///XM_001105193///AANU01249509///AANU01249508///AANU01249503///AANU01249502///AANU01249505///XM_001105407///AANU01249504///AANU01249510///AANU01249501///AANU01249500	-2.145
708606	LOC708606	similar to FADD protein (FAS-associating death domain-containing protein) (Mediator of receptor induced toxicity)	#N/A	XM_001100468///AANU01213408	-1.26
708644	LOC708644	similar to large subunit ribosomal protein L36a	#N/A	XM_001102532///AANU01185435	-3.05
708649	LOC708649	similar to leucine rich repeat containing 28	Mmu.13704	XM_001102074///AANU01176646///XM_001101795///AANU01176645///XM_001101987///AANU01176644///XM_001101886///AANU01176643///AANU01176642	-1.06
708651	LOC708651	similar to sel-1 suppressor of lin-12-like	Mmu.2956	XM_001105925///AANU01198915///AANU01198916///AANU01198917	-1.32333
708652	LOC708652	similar to PDZ and LIM domain 2 isoform 2	Mmu.3134	AANU01169202///AANU01169203///XM_001103886///AANU01169204///AANU01169205	-1.46
708683	LOC708683	similar to zinc finger protein 92 (HTF12) isoform 2	#N/A	AANU01103244///AANU01103243///AANU01103242///XM_001097169	-1.208
708716	LOC708716	similar to ADP-ribosylation factor 3	Mmu.9625	AANU01281694///AANU01281695///XM_001104727///XM_001104802///XM_001104876///XM_001104652///AANU01281696	-1.78
708721	LOC708721	similar to CG2747-PB, isoform B	Mmu.7194	AANU01292999///AANU01292997///AANU01292998///AANU01292995///AANU01292996///AANU01292993///AANU01292994///AANU01292992///AANU01293000///XR_013495	1.09
708723	LOC708723	similar to transmembrane protein 16A	Mmu.7193	XR_012484///AANU01213413///AANU01213414///AANU01213411///AANU01213412///AANU01213417///AANU01213418///AANU01213415///AANU01213416	-1.25
708740	LOC708740	similar to yippee-like 3	Mmu.13592	AANU01233370///XM_001108709///XM_001108759///XM_001108654	-1.23
708786	LOC708786	similar to unc-84 homolog A	Mmu.10032	XR_011935///AANU01169819///AANU01169817///AANU01169818///AANU01169816///AANU01169823///AANU01169822///AANU01169824///AANU01169821///AANU01169820	-1.17
708798	LOC708798	similar to ATP synthase mitochondrial F1 complex assembly factor 1	Mmu.10577	XM_001108526///XM_001108586///AANU01266685///AANU01266686///AANU01266687	1.55
708805	LOC708805	similar to forkhead box M1 isoform 3	Mmu.7178	AANU01125338///AANU01125339///AANU01125336///AANU01125337///XR_012085///AANU01125340	1.38
708806	LOC708806	similar to Protein C12orf11 (Sarcoma antigen NY-SAR-95)	Mmu.10105	XR_012853///AANU01253546///AANU01253545///AANU01253544///AANU01253543///AANU01253542	-0.195
708813	LOC708813	similar to cyclin T2 isoform b	Mmu.13562	XM_001097597///XM_001097297///AANU01295932	-1.09
708818	LOC708818	similar to mitochondrial ribosomal protein S23	Mmu.4648	AANU01173087///AANU01173086///XM_001105899	-1.76
708820	LOC708820	hypothetical protein LOC708820	Mmu.12814	XM_001105906///XM_001105772///AANU01279085///AANU01279087///AANU01279086	-1.26
708852	LOC708852	similar to NAD kinase	Mmu.11579	AANU01224140///AANU01224142///AANU01224141///AANU01224135///AANU01224134///XM_001097354///AANU01224139///AANU01224138///AANU01224137///AANU01224136	-1.03
708882	LOC708882	similar to RWD domain containing 4A	Mmu.1295	XM_001097379///AANU01273898///AANU01273897	1.3
708886	LOC708886	similar to GTP cyclohydrolase I feedback regulator	#N/A	XM_001097382///AANU01297127	-1.28
708898	LOC708898	similar to prune homolog	Mmu.14315	AANU01226522///AANU01226521///XM_001103486///AANU01226526///AANU01226525///AANU01226524///AANU01226523	1.52
708902	LOC708902	similar to atrophin-1 like protein	Mmu.12585	AANU01224700///AANU01224699///AANU01224698///AANU01224697///AANU01224704///AANU01224703///AANU01224702///AANU01224701///AANU01224692///AANU01224691///AANU01224690///XM_001097280///AANU01224696///AANU01224695///AANU01224694///AANU01224693///XM_001097697///AANU01224707///AANU01224708///AANU01224705///AANU01224706///AANU01224709///AANU01224683///AANU01224684///AANU01224685///AANU01224686///AANU01224…	1.68
708903	LOC708903	hypothetical protein LOC708903	#N/A	XM_001104571///AANU01100435	-1.24
708905	LOC708905	similar to FGFR1 oncogene partner 2	Mmu.1371	XM_001103178///AANU01253539///AANU01253542///AANU01253541///AANU01253540	-1.19
708907	LOC708907	similar to dual specificity phosphatase 6 isoform a	Mmu.1577	XM_001101478///AANU01209109	-2.83667
708930	LOC708930	similar to polypeptide N-acetylgalactosaminyltransferase 1	Mmu.12121	XM_001104962///AANU01220818///AANU01220819///XM_001105040	0.31
708939	LOC708939	similar to splicing factor 3b, subunit 3	Mmu.13941	AANU01177804///AANU01177803///AANU01177802///AANU01177801///XM_001107025	-1.02
708971	LOC708971	similar to ribophorin II precursor	Mmu.1880	AANU01259540///AANU01259539///AANU01259542///AANU01259541///AANU01259544///AANU01259543///AANU01259546///AANU01259545///XM_001097464	-2.28857
708982	LOC708982	similar to Myc-associated zinc finger protein (MAZI) (Purine-binding transcription factor) (Pur-1) (ZF87) (ZIF87)	#N/A	AANU01233407///AANU01233408///AANU01233409///XM_001097472	-1.14333
708987	LOC708987	similar to gamma-aminobutyric acid (GABA) B receptor 1 isoform a precursor	#N/A	AANU01228072///AANU01228074///AANU01228073///AANU01228076///AANU01228075///AANU01228077///XM_001097474	-1.14
708990	LOC708990	similar to F-box and WD-40 domain protein 11	#N/A	AANU01093765///AANU01093766///AANU01093767///AANU01093763///AANU01093764///XM_001097476	-1.54
708992	LOC708992	similar to nicotinate phosphoribosyltransferase domain containing 1	Mmu.11348	AANU01106961///XM_001097478///AANU01106962	-1.115
709004	LOC709004	similar to Charged multivesicular body protein 4b (Chromatin-modifying protein 4b) (CHMP4b) (Vacuolar protein sorting 7-2) (SNF7-2) (hSnf7-2) (SNF7 homolog associated with Alix 1) (hVps32)	#N/A	XM_001105255///AANU01276389///AANU01276388///AANU01276387	-1.08
709011	LOC709011	similar to WD repeat domain 51B	#N/A	AANU01209123///AANU01209122///AANU01209121///AANU01209120///AANU01209115///AANU01209116///AANU01209119///AANU01209117///XM_001101566///AANU01209118	1.47
709014	LOC709014	hypothetical protein LOC709014	Mmu.13411	AANU01257659///XM_001109550///AANU01257658///AANU01257660///AANU01257661///AANU01257662	-1.4
709018	LOC709018	similar to radixin	Mmu.12960	AANU01119660///AANU01119659///AANU01119658///XM_001104955///AANU01119657	-1.37
709030	LOC709030	similar to mitochondrial ribosomal protein L47 isoform a	Mmu.2395	XM_001108437///XM_001108498///AANU01300045///XM_001108605	-1.19
709054	LOC709054	hypothetical protein LOC709054	Mmu.10705	XR_012898///AANU01174700	-1.85
709083	LOC709083	similar to myeloid/lymphoid or mixed lineage-leukemia translocation to 10 homolog	Mmu.4115	AANU01171570///AANU01171581///AANU01171580///AANU01171583///AANU01171574///AANU01171582///AANU01171573///AANU01171572///AANU01171571///AANU01171577///AANU01171568///AANU01171578///AANU01171569///AANU01171575///AANU01171576///AANU01171564///AANU01171565///AANU01171579///AANU01171566///AANU01171567///XM_001097577	-1.394
709090	LOC709090	hypothetical protein LOC709090	Mmu.9822	XR_012913///AANU01226519	1.89
709107	LOC709107	similar to PAP-1 binding protein	Mmu.15850	XM_001109747///XM_001109793///AANU01257664///XM_001109653///XM_001109696	-1.0525
709110	LOC709110	similar to Adrenodoxin, mitochondrial precursor (Adrenal ferredoxin) (Ferredoxin-1) (Hepatoredoxin)	Mmu.720	AANU01119639///XM_001105034///AANU01119640	-1.3
709112	LOC709112	similar to heterogeneous nuclear ribonucleoprotein K isoform a	Mmu.4083	XM_001105200///XM_001105271///XM_001105699///XM_001106112///XM_001105973///XM_001105628///XM_001105769///XM_001105335///XM_001105129///XM_001106046///AANU01167609///XM_001105487///XM_001105416///XM_001105897///XM_001104959///XM_001105555///XM_001105828	-2.366
709119	LOC709119	similar to uncharacterized protein family UPF0227 member RGD1359682	Mmu.17115	XR_011803///AANU01110990	-1.21
709130	LOC709130	similar to trace amine-associated receptor 3	#N/A	XM_001102339///NM_001171574///GQ892041	-1.04
709158	LOC709158	similar to SWI/SNF-related matrix-associated actin-dependent regulator of chromatin c2 isoform b	#N/A	AANU01281036///AANU01281037///AANU01281033///AANU01281035///AANU01281034///XM_001097669	-1.12
709171	LOC709171	similar to phosphatidylinositol-specific phospholipase C, X domain containing 2	#N/A	AANU01279155///XM_001097679	-1.16
709173	LOC709173	similar to DEAH (Asp-Glu-Ala-His) box polypeptide 38	Mmu.14516	XM_001097681///AANU01177693	-1.2
709211	LOC709211	aminopeptidase O	Mmu.1512	XM_001105417	-1.185
709214	LOC709214	hypothetical protein LOC709214	Mmu.3220	XM_001106049///AANU01173072	-2.04
709215	LOC709215	similar to nucleoporin like 1 isoform a	Mmu.7119	XR_011234///AANU01098958///AANU01098957///AANU01098956///AANU01098955///AANU01098954	-1.45
709217	LOC709217	similar to cDNA sequence BC021395	Mmu.1650	XM_001105276///AANU01220799///XM_001105423///AANU01220800///AANU01220801	-1.395
709302	LOC709302	similar to mitochondrial ribosomal protein L53	Mmu.2249	AANU01257659///XM_001110017	-1.4
709303	LOC709303	similar to ATP binding protein associated with cell differentiation	Mmu.1839	AANU01203839///XM_001104184///XM_001104266	-1.61
709307	LOC709307	similar to CG14967-PA	Mmu.1761	XM_001108432///XM_001108491///AANU01205343///XM_001108372	-1.31
709310	LOC709310	similar to synaptogyrin 2	Mmu.2165	XM_001107697///XM_001107757///XM_001107582///AANU01180203///AANU01180204	-1.09
709313	LOC709313	similar to solute carrier family 39 (zinc transporter), member 6	Mmu.10106	XR_013175///AANU01220796///AANU01220795	-0.256667
709320	LOC709320	similar to Putative protein C21orf56	#N/A	AANU01261600///AANU01261601///XM_001098710///AANU01261598///AANU01261597///AANU01261599///XM_001098811	-1.09
709343	LOC709343	similar to Calcyclin-binding protein (CacyBP) (hCacyBP) (Siah-interacting protein) (S100A6-binding protein)	Mmu.16704	XM_001097867///AANU01240390	-1.13
709349	LOC709349	similar to ets variant gene 4 (E1A enhancer binding protein, E1AF)	#N/A	AANU01122061///XM_001097872///AANU01122060///AANU01122058///AANU01122059	-1.5
709353	LOC709353	similar to pleckstrin homology-like domain, family B, member 2	#N/A	AANU01279137///AANU01279145///AANU01279136///AANU01279146///AANU01279139///AANU01279143///AANU01279138///AANU01279144///AANU01279141///XM_001097875///AANU01279142///AANU01279140///AANU01279147///AANU01279148	-1.19
709364	LOC709364	similar to sphingosine-1-phosphatase	Mmu.7085	AANU01200087///AANU01200086///AANU01200089///AANU01200088///AANU01200083///XR_012031///AANU01200082///AANU01200085///AANU01200084	-1.35
709384	LOC709384	similar to Ras homolog enriched in brain like 1	Mmu.16001	XM_001105812///XM_001105757///XM_001105885///AANU01281686///AANU01281685	-1.04
709386	LOC709386	hypothetical protein LOC709386	#N/A	AANU01210369///AANU01210368///XM_001107383///AANU01210370///AANU01210371///AANU01210367///AANU01210366	-1.38
709388	LOC709388	similar to asparagine synthetase domain containing 1	Mmu.9774	XM_001106941///XM_001106875///AANU01249439	-1.71
709390	LOC709390	similar to ladybird homeobox homolog 2	#N/A	XM_001110071///AANU01257657	-1.19
709391	LOC709391	similar to two pore segment channel 2	#N/A	XM_001101571///AANU01213497///AANU01213498	1.43
709413	LOC709413	similar to Putative S100 calcium-binding protein H_NH0456N16.1	#N/A	XM_001108328///AANU01218245	-2.1
709423	LOC709423	similar to zinc finger, CCHC domain containing 10	Mmu.11834	AANU01297755///XM_001106325///XM_001106454///AANU01297759///AANU01297758///AANU01297757///AANU01297756///XM_001106202///XM_001106397	-1.455
709441	LOC709441	similar to RUN and TBC1 domain containing 3	Mmu.14317	AANU01294080///XM_001097960///AANU01294084///AANU01294083///AANU01294082///AANU01294081///AANU01294085	-1.05
709450	LOC709450	similar to seizure related 6 homolog (mouse)-like 2 isoform 2	#N/A	AANU01233394///XM_001097968	-1.85
709455	LOC709455	similar to dendritic cell-derived ubiquitin-like protein	Mmu.12263	XM_001097973///AANU01093729///AANU01093735///AANU01093734///AANU01093733///AANU01093732///AANU01093731///AANU01093730	1.26
709471	LOC709471	similar to T-cell activation protein phosphatase 2C	Mmu.11334	XM_001107506///AANU01210378///AANU01210379///XM_001107564///AANU01210380///AANU01210381///XM_001107446	1.05
709483	LOC709483	similar to elongator protein 2	Mmu.15480	XM_001106188///XM_001106052///AANU01220792///AANU01220793///AANU01220794///AANU01220795///XM_001105976///AANU01220791///XM_001106250///XM_001105903///XM_001106118	-1.03
709484	LOC709484	hypothetical protein LOC709484	Mmu.10077	AANU01111007///AANU01111005///AANU01111006///XR_011843	-1.20333
709486	LOC709486	similar to zinc finger protein 256	Mmu.7063	AANU01181261///XR_011701///AANU01181263///AANU01181262///AANU01181265///AANU01181264	-1.03
709490	LOC709490	similar to 3-hydroxybutyrate dehydrogenase precursor	Mmu.7062	XR_012086///AANU01278198///AANU01278197///AANU01278194///AANU01278196///AANU01278195	-1.125
709510	LOC709510	similar to prosaposin	Mmu.2945	XM_001106652///AANU01283272///AANU01283273///XM_001106709///AANU01283274///XM_001106975///XM_001107042///XM_001107170///XM_001107102///XM_001106592///XM_001106774	-2.6325
709517	LOC709517	similar to CG18041-PA	Mmu.240	AANU01281721///AANU01281720///XM_001098054///AANU01281723///AANU01281722	-1.32
709520	LOC709520	similar to Poly(rC)-binding protein 1 (Alpha-CP1) (hnRNP-E1)	Mmu.4063	AANU01291042///XR_012056	-1.42
709538	LOC709538	similar to calponin 3	Mmu.2426	XM_001103254///AANU01219618///AANU01219617///AANU01219616///XM_001103653///AANU01219615///XM_001103736	-1.46
709547	LOC709547	similar to aryl hydrocarbon receptor nuclear translocator-like 2	Mmu.16014	AANU01253520///AANU01253519///AANU01253518///XM_001103326///XM_001103410///XM_001103493	-1.11857
709565	LOC709565	similar to baculoviral IAP repeat-containing protein 5 isoform 1	Mmu.15522	XM_001108115///XM_001108164///AANU01180210///AANU01180211///XM_001108054	-1.82
709570	LOC709570	similar to mitofusin 1	Mmu.14959	AANU01300024///XM_001108853///XM_001108802///XM_001108757///AANU01300029///AANU01300028///AANU01300027///AANU01300026///AANU01300025	-1.59667
709573	LOC709573	similar to CG4768-PA	Mmu.13265	XM_001102872///AANU01211800///AANU01211801	-0.075
709574	LOC709574	similar to BolA-like protein 2 isoform a	#N/A	XM_001110029///AANU01233356///XM_001110082	-1.81
709577	LOC709577	similar to cystine knot-containing secreted protein	Mmu.14868	XM_001105428///XM_001105496///AANU01288911	-1.19
709579	LOC709579	similar to peroxisomal D3,D2-enoyl-CoA isomerase isoform 1	Mmu.2297	XM_001094776///AANU01117934///AANU01117933///AANU01117932	-2.2
709585	LOC709585	similar to heat shock 70kDa protein 4 isoform a	Mmu.9856	XM_001106903///AANU01297746///XM_001106646///AANU01297745///XM_001106968///AANU01297748///AANU01297747///AANU01297749	-1.78286
709590	LOC709590	similar to butyrate-induced transcript 1	Mmu.14655	AANU01096959///AANU01096961///AANU01096960///XM_001109856///XM_001109766///AANU01096957///AANU01096958///AANU01096955///AANU01096956	-2.06
709594	LOC709594	similar to Mitochondrial import inner membrane translocase subunit Tim23	#N/A	XM_001106528///AANU01110073///AANU01110072///XM_001106405	-2.67
709596	LOC709596	similar to SPFH domain family, member 1	Mmu.9715	XM_001107293///AANU01193445///XM_001107354	-0.16
709604	LOC709604	similar to citrate synthase precursor, isoform a	Mmu.467	XM_001098147///AANU01281019///AANU01281018///AANU01281017///AANU01281022///AANU01281021///AANU01281020	-2
709614	LOC709614	hypothetical protein LOC709614	Mmu.7045	AANU01180009///AANU01180010///XR_012068	-0.015
709623	LOC709623	similar to splicing factor YT521-B	#N/A	XM_001098163///AANU01229582///AANU01229581	-0.318
709628	LOC709628	similar to Serpin B6 (Placental thrombin inhibitor) (Cytoplasmic antiproteinase) (CAP) (Protease inhibitor 6) (PI-6)	Mmu.9745	AANU01001439///AANU01001442///AANU01001438///AANU01001441///XM_001098167///AANU01001440///AANU01001432///AANU01001433///AANU01001431///AANU01001436///AANU01001437///AANU01001434///AANU01001435	-1.08
709640	LOC709640	similar to NADH dehydrogenase (ubiquinone) 1 alpha subcomplex, 6, 14kDa	Mmu.1916	XM_001106675///AANU01293868	-2.03
709646	LOC709646	similar to Vacuolar protein sorting 29 (Vesicle protein sorting 29)	Mmu.2427	XM_001107808///XM_001107873///AANU01210372///AANU01210373///XM_001107745	-1.63
709657	LOC709657	similar to UTP14, U3 small nucleolar ribonucleoprotein, homolog C	Mmu.10005	AANU01125801///XM_001106440	-1.15
709670	LOC709670	similar to DEP domain containing 1B	#N/A	XM_001103700///AANU01256154///AANU01256155///AANU01256156///AANU01256157	-1.23
709676	LOC709676	similar to lipidosin	Mmu.9535	AANU01184843///AANU01184842///AANU01184837///XR_013329///AANU01184841///AANU01184839///AANU01184840///AANU01184838	-1.09
709688	LOC709688	similar to integrator complex subunit 6 isoform a	Mmu.772	XM_001100789///AANU01115670///AANU01115671///AANU01115669///XM_001100882///AANU01115672///AANU01115668///XM_001100702///AANU01115673///XM_001100418///XM_001100520	-1.2
709696	LOC709696	similar to RAB5-interacting protein	Mmu.4384	AANU01276692///AANU01276693///AANU01276696///AANU01276697///AANU01276694///AANU01276695///XM_001098255///AANU01276698	-1.546
709701	LOC709701	similar to Bardet-Biedl syndrome 5	Mmu.4397	XM_001098260///AANU01250539///AANU01250540	-1.45
709717	LOC709717	similar to YTH domain-containing protein 1 (Putative splicing factor YT521)	Mmu.1647	XM_001098270///AANU01229581	1.21
709722	LOC709722	similar to phosphofurin acidic cluster sorting protein 2	Mmu.7031	AANU01197366///AANU01197357///AANU01197367///AANU01197358///AANU01197362///AANU01197363///XR_012083///AANU01197364///AANU01197365///AANU01197360///AANU01197361///AANU01197359	-1.03
709723	LOC709723	similar to tyrosine 3/tryptophan 5 -monooxygenase activation protein, zeta polypeptide	Mmu.2328	XM_001098275///AANU01254620///AANU01254617///AANU01254619///AANU01254618	-3.12
709727	LOC709727	similar to ubiquitously transcribed tetratricopeptide repeat, X chromosome	Mmu.13363	AANU01014779///XM_001098278///AANU01014778///AANU01014780///AANU01014781	-1.13
709730	LOC709730	similar to vang-like 1	Mmu.7029	AANU01203087///AANU01203088///AANU01203089///XR_014014	-1.03
709747	LOC709747	similar to O-sialoglycoprotein endopeptidase-like 1	#N/A	AANU01249435///AANU01249436///XM_001107384	-1.29
709751	LOC709751	similar to mitochondrial ribosomal protein L21 isoform d	#N/A	AANU01213509///AANU01213508///XM_001101761///AANU01213511///AANU01213510	-1.51
709787	LOC709787	similar to Sec61 alpha subunit homolog	Mmu.12082	XM_001098356///AANU01208916	-1.51
709802	LOC709802	similar to plexin B1	#N/A	XM_001098365///AANU01238677///AANU01238680///AANU01238678///AANU01238679	-1.28
709838	LOC709838	similar to tripeptidyl-peptidase I precursor	Mmu.2338	AANU01215215///XM_001108748	-1.31
709846	LOC709846	similar to proline-rich cyclin A1-interacting protein	Mmu.15600	AANU01205353///AANU01205352///XM_001109046///XM_001108990///XM_001108935	-1.01
709861	LOC709861	similar to pyruvate dehydrogenase phosphatase regulatory subunit	Mmu.12810	AANU01177858///AANU01177859///AANU01177856///AANU01177857///XM_001108170///AANU01177860///AANU01177851///AANU01177855///AANU01177854///AANU01177853///AANU01177852	-1.02
709875	LOC709875	similar to Pterin-4-alpha-carbinolamine dehydratase	#N/A	AANU01283330///XM_001107537	-1.29
709877	LOC709877	similar to biogenesis of lysosome-related organelles complex-1, subunit 2 isoform 1	Mmu.598	XM_001107721///XM_001107659///XM_001107478///AANU01193448///XM_001107601	-1.74
709884	LOC709884	similar to DEAD (Asp-Glu-Ala-Asp) box polypeptide 55	#N/A	XM_001098453///AANU01217131///AANU01217130///AANU01217129///AANU01217128	-1.74
709896	LOC709896	similar to integral membrane protein 2B	Mmu.9627	AANU01097774///AANU01097773///XR_012124	-1.32
709897	LOC709897	similar to SSXT protein (Synovial sarcoma, translocated to X chromosome) (SYT protein)	Mmu.13127	XM_001098462///AANU01221319///AANU01221317///AANU01221318	-1.59333
709910	LOC709910	similar to calponin like transmembrane domain protein	#N/A	AANU01198130///XM_001098474	1.58
709911	LOC709911	similar to golgi autoantigen, golgin subfamily a, 7	Mmu.4206	AANU01283678///AANU01283679///XM_001098475	-1.77
709931	LOC709931	similar to trophinin associated protein (tastin)	#N/A	XM_001109203///AANU01281649	-1.15
709935	LOC709935	similar to protein phosphatase 1, catalytic subunit, gamma isoform	Mmu.9711	AANU01210403///XM_001108424///AANU01210402///AANU01210401///XM_001108364///XM_001108258	-1.1
709953	LOC709953	C18orf10	Mmu.10544	XM_001107148///XM_001107203///XM_001107082///XM_001106956///XM_001107335///DQ148062///XM_001107268	-1.88778
709971	LOC709971	similar to WD repeat domain 61	Mmu.11997	AANU01184847///AANU01184846///XM_001107654///XM_001107597	-1.42333
709981	LOC709981	similar to zinc finger protein 682	#N/A	AANU01167960///XM_001098548	-1.09
709988	LOC709988	similar to Cyclin-dependent kinase inhibitor 2A, isoforms 1/2/3 (Cyclin-dependent kinase 4 inhibitor A) (CDK4I) (p16-INK4) (p16-INK4a) (Multiple tumor suppressor 1) (MTS1)	#N/A	XM_001098554///AANU01165623	-1.92
709994	LOC709994	similar to zinc finger protein 425	#N/A	XM_001098558///AANU01114514	-1.09
710000	LOC710000	hypothetical protein LOC710000	#N/A	AANU01127588///AANU01127587///AANU01127586///AANU01127585///AANU01127584///AANU01127590///XM_001098563///AANU01127589	-1.15
710020	LOC710020	similar to ancient ubiquitous protein 1	Mmu.2948	AANU01257655///XM_001110957	-0.035
710037	LOC710037	similar to golgi apparatus protein 1	Mmu.16524	AANU01177877///AANU01177876///AANU01177875///AANU01177874///AANU01177864///AANU01177873///AANU01177863///AANU01177872///AANU01177866///AANU01177871///AANU01177865///AANU01177870///AANU01177867///AANU01177868///AANU01177869///XR_013529	-1.88
710044	LOC710044	similar to PAP associated domain containing 4	Mmu.12920	AANU01187862///AANU01187860///AANU01187861///XM_001109427///XM_001109516///XM_001109667///XM_001109568///XM_001109619///AANU01187859///XM_001109330///AANU01187858///AANU01187857///XM_001109468	-1.39444
710049	LOC710049	similar to membrane protein, palmitoylated 5	Mmu.13333	AANU01199830///AANU01199826///AANU01199827///AANU01199828///AANU01199829///XM_001105724///XM_001105651///XM_001105583	-1.18
710052	LOC710052	similar to isopentenyl-diphosphate delta isomerase	Mmu.1162	XM_001101073///AANU01170373///AANU01170374	-2.165
710082	LOC710082	similar to translocase of the inner mitochondrial membrane 14 isoform a	#N/A	AANU01300127///XM_001098663	-1.24
710095	LOC710095	similar to Metastasis-associated protein MTA1	Mmu.6966	XR_012162///AANU01197353///AANU01197354///AANU01197351///AANU01197352	-1.695
710098	LOC710098	similar to implantation-associated protein	Mmu.6963	AANU01174880///XR_012165///AANU01174881///AANU01174882///AANU01174883///AANU01174879///AANU01174876///AANU01174875///AANU01174878///AANU01174877	-1.55
710101	LOC710101	similar to polypyrimidine tract binding protein 2	Mmu.13511	XM_001105316///XM_001105183///AANU01219709///XM_001104936///AANU01219708///AANU01219707///XM_001105250///XM_001105102///AANU01219710///XM_001105013	-2.33
710105	LOC710105	similar to zinc finger protein 672	Mmu.11033	XM_001107185///XM_001107246///XM_001107127///AANU01242418///AANU01242419	-1.17
710112	LOC710112	similar to B-cell translocation gene 1, anti-proliferative	Mmu.1555	AANU01209253///XM_001104420	-2.125
710120	LOC710120	similar to SAPS domain family, member 3	Mmu.15812	XM_001102211///AANU01213539///XM_001102399///XM_001102304///AANU01213540///AANU01213541	-1.715
710132	LOC710132	similar to p53 target zinc finger protein isoform 1	Mmu.13485	AANU01300010///XM_001109218///AANU01300006///AANU01300005///AANU01300009///AANU01300008///AANU01300007	-1.145
710171	LOC710171	similar to adaptor-related protein complex 1, gamma 1 subunit isoform a	Mmu.5006	XR_012175///AANU01177728///AANU01177730///AANU01177729///AANU01177724///AANU01177725///AANU01177731///AANU01177726///AANU01177727///AANU01177721///AANU01177723///AANU01177722	1.3
710176	LOC710176	hypothetical protein LOC710176	Mmu.6954	XR_012179///AANU01266077///AANU01266078	-1.96
710186	LOC710186	similar to Cysteine-rich protein 2 (CRP2) (Protein ESP1)	Mmu.6951	XR_012183///AANU01197349///AANU01197350	-1.12
710187	LOC710187	similar to hepatocellular carcinoma related protein 1	Mmu.14488	XM_001098765///AANU01169504///AANU01169503///AANU01169502	-1.38
710214	LOC710214	similar to Transcription elongation factor SPT4 1 (DRB sensitivity-inducing factor small subunit 1) (DSIF small subunit 1)	Mmu.333	XM_001106749///AANU01173042///AANU01173043	-1.73
710223	LOC710223	similar to SUMO1/sentrin specific protease 5	#N/A	XM_001099537///AANU01278244///XM_001099637///AANU01278249///AANU01278250///AANU01278251///AANU01278246///AANU01278245///AANU01278248///AANU01278247	-1.03
710239	LOC710239	similar to iron-responsive element binding protein 2	#N/A	AANU01184855///AANU01184854///AANU01184856///XM_001107837	-1.27
710244	LOC710244	similar to X-linked ectodysplasin receptor	#N/A	AANU01205869///XM_001099873///AANU01205870///AANU01205871///AANU01205872	-1.14
710286	LOC710286	similar to RNA processing factor 1	Mmu.838	XM_001106662///AANU01268701///XM_001106723///XM_001106546	-1.89
710289	LOC710289	similar to SH3-binding domain protein 5-like	#N/A	XM_001107738///XM_001107679///AANU01242417///AANU01242418	-1.05
710296	LOC710296	similar to ORM1-like 2	Mmu.13114	AANU01281078///AANU01281079///XM_001111852///XM_001111814///XM_001111880	-1.4275
710299	LOC710299	similar to CG2698-PA	Mmu.14697	XM_001107692///AANU01201440///AANU01201441///AANU01201442///AANU01201443///AANU01201438///AANU01201439///AANU01201437///XM_001107939	-1.33
710326	LOC710326	similar to protein phosphatase 2, catalytic subunit, alpha isoform	Mmu.924	XM_001108011///AANU01297691///XM_001107958	-2.41
710330	LOC710330	similar to Rb1-inducible coiled coil protein 1	Mmu.2827	XM_001102442///XM_001102620///AANU01108224///AANU01108223///XM_001102539///AANU01108226///AANU01108225	-1.28
710338	LOC710338	similar to transmembrane protein 32	Mmu.1349	AANU01115656///XM_001101253///AANU01115655	1.37
710344	LOC710344	similar to autoantigen La	Mmu.9763	AANU01250507///AANU01250508///AANU01250509///XR_012211	-2.12333
710347	LOC710347	similar to protein tyrosine phosphatase, receptor type, J precursor	Mmu.13394	AANU01274270///AANU01274271///AANU01274272///AANU01274269///AANU01274267///AANU01274268///XR_012212	-1.01
710363	LOC710363	similar to lysophosphatidic acid acyltransferase zeta	Mmu.12032	AANU01283669///XM_001098972///AANU01283671///AANU01283670	1.26
710387	LOC710387	similar to beta isoform of regulatory subunit A, protein phosphatase 2 isoform b	Mmu.6771	AANU01119592///AANU01119591///AANU01119590///XR_013227///AANU01119589	-1.2
710389	LOC710389	similar to catenin, alpha-like 1	Mmu.10521	XM_001108112///XM_001108162///AANU01201436///AANU01201437///AANU01201434///AANU01201435///XM_001108050///AANU01201433	-1.362
710394	LOC710394	similar to RAS-like, family 11, member A	Mmu.12919	XM_001095327///AANU01098846	1.7
710405	LOC710405	similar to Protein C21orf70 homolog	Mmu.14921	AANU01261491///XM_001100036///XM_001099938///AANU01261493///AANU01261492///XM_001099840///AANU01261495///AANU01261494	-1.31
710406	LOC710406	similar to Protein EURL homolog	Mmu.1333	AANU01259859///AANU01259858///XM_001106514	1.5
710413	LOC710413	similar to developmentally regulated protein TPO1	Mmu.1610	AANU01187832///AANU01187831///AANU01187830///XM_001109947///AANU01187835///AANU01187826///AANU01187836///AANU01187827///AANU01187833///AANU01187828///AANU01187834///AANU01187829	-1.99
710435	LOC710435	similar to CG7889-PA	#N/A	XM_001099061///AANU01248476///AANU01248477	-1.47
710446	LOC710446	similar to G protein-coupled receptor 149	#N/A	AANU01195598///XM_001099069	1.31
710471	LOC710471	similar to CG9107-PB, isoform B	Mmu.16561	AANU01293832///XM_001107501	-1.01
710479	LOC710479	similar to hexokinase 2	Mmu.13636	XM_001111706///AANU01257628///XM_001111663///AANU01257627///AANU01257626	1.87
710490	LOC710490	similar to 60S ribosomal protein L23a	#N/A	AANU01205354///XM_001109700///XM_001109660	-2.16
710495	LOC710495	similar to Myb-interacting protein 40 CG15119-PA	#N/A	AANU01234212///XM_001097612///AANU01234210///XM_001098101///AANU01234211	-0.4725
710496	LOC710496	hypothetical protein LOC710496	#N/A	AANU01219351///AANU01219350///XM_001106576	-1.11667
710497	LOC710497	similar to eukaryotic translation initiation factor 2A	Mmu.2909	XM_001108004///AANU01195803	-1.12
710518	LOC710518	similar to mitochondrial solute carrier-like protein	Mmu.11000	XM_001106001///AANU01121267///XM_001105927///AANU01121266///XM_001106076///AANU01121269///XM_001106141///AANU01121270///AANU01121268///XM_001106211	-1.18333
710524	LOC710524	similar to zinc finger protein 650	Mmu.12890	AANU01250498///AANU01250499///AANU01250489///AANU01250496///AANU01250497///AANU01250494///AANU01250495///AANU01250492///AANU01250493///AANU01250490///AANU01250491///XM_001099162///AANU01250500///AANU01250501///AANU01250502///AANU01250503///AANU01250504///AANU01250505///AANU01250506	1.34
710531	LOC710531	hypothetical protein LOC710531	#N/A	XM_001099168///AANU01221299///AANU01221298	-1.05
710533	LOC710533	similar to Actin, cytoplasmic 2 (Gamma-actin)	Mmu.10654	XR_012243///AANU01238712	-1.71
710548	LOC710548	similar to guanine nucleotide binding protein (G protein), gamma 5 subunit	#N/A	XM_001107243///XM_001107181///AANU01268701	-1.345
710553	LOC710553	similar to UDP-galactose-4-epimerase	Mmu.15173	XM_001104169///XM_001104253///XM_001104086///AANU01188147///XM_001103826	-1.47
710559	LOC710559	similar to diacylglycerol kinase, alpha 80kDa	Mmu.13954	XM_001112430///XM_001112366///XM_001112558///XM_001112067///XM_001112526///XM_001112680///XM_001112398///XM_001112326///AANU01281069///AANU01281067///AANU01281068///XM_001112491///XM_001112294///XM_001112464///XM_001112645///XM_001112709	-1.16
710562	LOC710562	similar to DNA polymerase epsilon subunit 4 (DNA polymerase II subunit 4) (DNA polymerase epsilon subunit p12)	#N/A	XM_001111739///AANU01257621///AANU01257622	-1.7
710564	LOC710564	similar to choline kinase alpha isoform a	Mmu.6903	AANU01213580///AANU01213575///AANU01213582///AANU01213581///AANU01213579///XR_012889///AANU01213578///AANU01213577///AANU01213576	-1.26333
710590	LOC710590	similar to ribosomal protein L4	Mmu.11090	XM_001110778///XM_001110739///XM_001110697///AANU01096877///XM_001110660///AANU01096876///AANU01096879///AANU01096878	-1.72
710596	LOC710596	similar to ornithine aminotransferase-like 1 isoform 2	Mmu.14339	XM_001098742///XM_001098138///XM_001098543///AANU01113442///XM_001098640///AANU01113441	-1.02
710647	LOC710647	similar to ADP-ribosylation factor-like 6 interacting protein 2	Mmu.12964	AANU01292922///AANU01292923///AANU01292920///AANU01292921///AANU01292926///AANU01292927///AANU01292924///AANU01292925///XM_001109549///XM_001109695///XM_001109746///XM_001109652///XM_001109601	-0.17
710656	LOC710656	similar to ring finger protein 167	Mmu.1807	XM_001098694///XM_001098405///AANU01204365///XM_001098497///XM_001098797///XM_001098005///XM_001099000///XM_001098093///XM_001097719///XM_001097913///XM_001099111///XM_001098199///XM_001097816///XM_001098305	-0.265
710658	LOC710658	similar to TBP-1 interacting protein isoform 1	Mmu.391	XM_001110470///XM_001110543///AANU01104031	-1.07
710678	LOC710678	similar to ubiquitin conjugating enzyme	Mmu.2430	XM_001109004///AANU01297678///AANU01297677///AANU01297676///XM_001108860///AANU01297679	-1.24
710680	LOC710680	similar to Zwilch	Mmu.13684	XM_001110821///AANU01096877///AANU01096876///AANU01096875///AANU01096874///AANU01096879///AANU01096878	-1.71
710693	LOC710693	hypothetical protein LOC710693	Mmu.6887	AANU01268373///AANU01268377///AANU01268376///AANU01268375///AANU01268374///XR_012268///AANU01268379///AANU01268378	-1.1
710699	LOC710699	similar to SRB7 suppressor of RNA polymerase B homolog	Mmu.11424	AANU01253536///XM_001099368///AANU01253535	-1.89
710700	LOC710700	similar to Protein KIAA0286	Mmu.14748	AANU01280924///AANU01280923///AANU01280925///XM_001099369	-1.12
710712	LOC710712	similar to G protein-coupled receptor 149	#N/A	AANU01195606///XM_001099379	1.31
710713	LOC710713	similar to beta-1,4-mannosyltransferase	Mmu.11550	AANU01211500///XM_001099380///AANU01211501///AANU01211499///AANU01211498	-1.01
710718	LOC710718	similar to RAD50 homolog isoform 1	#N/A	XM_001099384///AANU01297791///AANU01297790///AANU01297795///AANU01297794///AANU01297793///AANU01297792	-1.27
710723	LOC710723	similar to scribble isoform b	#N/A	AANU01106928///XM_001099388	-1.05
710734	LOC710734	similar to proteasome beta 4 subunit	Mmu.11844	XM_001108098///AANU01226470///XM_001108250///XM_001108305	-1.63
710737	LOC710737	similar to thioredoxin family Trp26	Mmu.2571	AANU01188149///AANU01188148///XM_001104492	-2.08
710758	LOC710758	similar to RNA polymerase 1-3 isoform 2	#N/A	AANU01098827///AANU01098828///XM_001096438	-1.08
710771	LOC710771	similar to Mof4 family associated protein 1	Mmu.4567	AANU01232670///XM_001092113///XM_001092235	-2.28
710772	LOC710772	similar to ubiquitin-conjugating enzyme E2D 3 (UBC4/5 homolog, yeast)	Mmu.4221	XM_001109986///XM_001109761///XM_001109707///XM_001109897///XM_001109515///XM_001109852///XM_001109811///XM_001110035///AANU01269703///AANU01269705///XM_001109946///AANU01269704///XM_001109666	-0.0750001
710777	LOC710777	similar to small nuclear RNA activating complex, polypeptide 5	Mmu.1494	XM_001110900///XM_001110864///AANU01096879	-1.89
710784	LOC710784	similar to Kruppel-like factor 6	Mmu.1724	XM_001102983///XM_001102443///AANU01170513///XM_001102541///XM_001102895///XM_001102622///XM_001102798	-1.7525
710786	LOC710786	similar to Protein C10orf6	#N/A	AANU01193516///AANU01193515///AANU01193514///XM_001108956///AANU01193513///AANU01193512///AANU01193511///XM_001108867	1.66
710790	LOC710790	similar to Breast carcinoma amplified sequence 2 homolog (DNA amplified in mammary carcinoma 1 protein)	Mmu.12913	XM_001099468///AANU01203038	-1.42
710810	LOC710810	similar to tetratricopeptide repeat domain 14	#N/A	AANU01300099///XM_001099483	-1.1
710836	LOC710836	similar to Protein C12orf4	#N/A	AANU01190272///XM_001100095///XM_001100007	1.63
710840	LOC710840	similar to Microtubule-associated protein 2 (MAP 2)	Mmu.11267	AANU01248376///AANU01248369///AANU01248373///XM_001109258///AANU01248372///AANU01248375///XM_001108791///AANU01248374///AANU01248363///AANU01248364///AANU01248362///XM_001109205///AANU01248367///AANU01248368///AANU01248365///XM_001108839///AANU01248366///XM_001109309///AANU01248371///AANU01248370	-1.08
710841	LOC710841	similar to heterogeneous nuclear ribonucleoprotein L-like	Mmu.4006	XM_001109883///AANU01292906///AANU01292905///XM_001109971///XM_001109932	-1.62
710844	LOC710844	similar to CG13567-PB, isoform B	Mmu.16582	AANU01203712///XM_001106808///XM_001106738///AANU01203714///AANU01203713	1.93
710862	LOC710862	similar to ubiquitin-conjugating enzyme E2G 2	#N/A	XM_001101137///AANU01261473///AANU01261472///AANU01261474	-1.44
710895	LOC710895	similar to tetratricopeptide repeat domain 14	Mmu.4810	XM_001099584///AANU01300099///AANU01300098	-1.08
710911	LOC710911	similar to Neudesin precursor (Neuron-derived neurotrophic factor) (Secreted protein of unknown function) (SPUF protein)	Mmu.15068	XM_001108201///AANU01285285///AANU01285283///AANU01285284	-1.08
710937	LOC710937	similar to NADH dehydrogenase (ubiquinone) 1 alpha subcomplex, 3, 9kDa	#N/A	AANU01122797///XM_001098699	-1.29
710950	LOC710950	similar to Cdc42 guanine nucleotide exchange factor (GEF) 9	Mmu.16370	AANU01185323///AANU01185322///AANU01185321///XM_001107162	-1.08
710960	LOC710960	hypothetical protein LOC710960	Mmu.4962	AANU01268382///AANU01268384///AANU01268383///AANU01268386///AANU01268385///AANU01268388///AANU01268387///AANU01268389///XR_012325	-1.29
710966	LOC710966	similar to tribbles homolog 2	Mmu.4087	XM_001099679///AANU01116864///AANU01116862///AANU01116863///AANU01116860///AANU01116861	-1.56
710996	LOC710996	hypothetical protein LOC710996	Mmu.10570	AANU01211011///XR_013009///AANU01211010///AANU01211006///AANU01211007///AANU01211008///AANU01211009///AANU01211004///AANU01211005	-1.06
711014	LOC711014	similar to translocase of inner mitochondrial membrane 13	Mmu.3150	AANU01111080///XM_001098008///AANU01111081	-1.66
711026	LOC711026	similar to DEAD (Asp-Glu-Ala-Asp) box polypeptide 46	Mmu.21	AANU01297625///AANU01297624///AANU01297627///AANU01297626///AANU01297628///AANU01297620///AANU01297621///AANU01297622///XM_001109331///AANU01297623	1.14
711028	LOC711028	similar to small nuclear ribonucleoparticle-associated protein	Mmu.458	XM_001107712///XM_001107350///XM_001107410///XM_001107596///XM_001107163///XM_001107960///XM_001107284///XM_001108068///AANU01099478///AANU01099477///XM_001107037///XM_001107653///AANU01099479///AANU01099476///AANU01099475///AANU01099484///AANU01099485///AANU01099486///AANU01099487///XM_001107769///XM_001107904///XM_001108013///AANU01099480///AANU01099481///AANU01099482///XM_001107098///AANU01099…	-2.84824
711038	LOC711038	similar to mitochondrial ribosomal protein L43 isoform b	Mmu.14362	XM_001109337///AANU01193519	-1.255
711046	LOC711046	hypothetical protein LOC711046	Mmu.6830	AANU01276628///XR_012342	-1.08
711054	LOC711054	similar to zinc finger protein 211 isoform 2	Mmu.783	AANU01181289///AANU01181290///AANU01181288///XM_001099779///AANU01181286///AANU01181287	-1.61667
711071	LOC711071	similar to SHC transforming protein 1 (SH2 domain protein C1) (Src homology 2 domain-containing transforming protein C1)	Mmu.6825	AANU01205991///AANU01205990///XR_012348	-1.05
711078	LOC711078	similar to gap junction protein, beta 5 (connexin 31.1)	#N/A	AANU01100313///AANU01100312///XM_001108635	-1.19
711085	LOC711085	similar to Mitochondrial import inner membrane translocase subunit Tim9 B (TIMM10B) (Tim10b) (Fracture callus protein 1) (FxC1)	Mmu.4839	XM_001109886///AANU01215210///XM_001109841	-2.25
711098	LOC711098	similar to CG5359-PA	#N/A	XM_001100846///AANU01278326///AANU01278327///AANU01278328///AANU01278322///AANU01278323///AANU01278324///AANU01278325	-1.53
711108	LOC711108	similar to 3-hydroxybutyrate dehydrogenase, type 2	Mmu.1623	XM_001110476///AANU01269719///AANU01269717///AANU01269718	-2.44
711113	LOC711113	similar to vesicle transport through interaction with t-SNAREs 1B	Mmu.4447	AANU01199800///AANU01199799///XM_001107598	-1.165
711121	LOC711121	similar to mitochondrial isoleucine tRNA synthetase	Mmu.17408	AANU01284908///AANU01284907///AANU01284909///AANU01284913///AANU01284912///XM_001099877///AANU01284911///AANU01284910	-1.46
711124	LOC711124	similar to NCK-associated protein 1 isoform 2	Mmu.2403	XM_001099879///AANU01249808///AANU01249807///AANU01249809///AANU01249804///AANU01249805///AANU01249806///AANU01249810///AANU01249811	1.11
711130	LOC711130	similar to 8D6 antigen	Mmu.9897	AANU01096137///AANU01096138///XM_001099884	-1.02
711152	LOC711152	similar to integrator complex subunit 7	Mmu.13540	AANU01285329///AANU01285328///XM_001108251///AANU01285330///AANU01285331///AANU01285332///AANU01285333///AANU01285334///AANU01285335	-1.15
711184	LOC711184	similar to C29E4.12	Mmu.11928	AANU01113936///AANU01113935///XM_001108610	-1.29
711185	LOC711185	similar to tubulointerstitial nephritis antigen	Mmu.6812	AANU01242998///AANU01242999///AANU01242997///AANU01242996///AANU01242995///XR_013705///AANU01242994///AANU01242993///AANU01242992///AANU01242991///AANU01242990	-2.27
711210	LOC711210	similar to ROD1 regulator of differentiation 1	Mmu.4143	XM_001099980///AANU01201628///AANU01201627///AANU01201639///AANU01201629///AANU01201638///AANU01201632///AANU01201633///AANU01201630///AANU01201631///AANU01201636///AANU01201637///AANU01201634///AANU01201635///AANU01201640	1.29
711212	LOC711212	similar to NADH dehydrogenase (ubiquinone) 1 alpha subcomplex, 7, 14.5kDa	Mmu.6806	AANU01096138///AANU01096139///XR_012381	-1.88
711232	LOC711232	hypothetical protein LOC711232	#N/A	XM_001108738///AANU01268745///AANU01268746///XM_001108681	-1.51
711235	LOC711235	similar to mitochondrial ribosomal protein L9	#N/A	XM_001108684///AANU01226428	-1.59333
711236	LOC711236	similar to denticleless homolog	#N/A	AANU01285328///AANU01285327///AANU01285326///XM_001108416	1.43
711250	LOC711250	similar to ubiquitin associated domain containing 1	Mmu.2063	AANU01102111///AANU01102110///XM_001096751///AANU01102109///AANU01102108	-1.1
711270	LOC711270	similar to ubiquitin protein ligase E3A isoform 3	Mmu.12182	XM_001108278///XM_001108661///XM_001108510///AANU01099507///AANU01099508///XM_001108562///AANU01099509///XM_001108450///AANU01099511///XM_001108616///AANU01099510	-0.15
711274	LOC711274	similar to zinc finger, FYVE domain containing 26	#N/A	AANU01199791///AANU01199792///AANU01199795///XM_001107907///AANU01199793///AANU01199794	-1.22
711300	LOC711300	similar to putative small membrane protein NID67	Mmu.6796	XR_012394///AANU01185250///AANU01185251	-1.19
711321	LOC711321	hypothetical protein LOC711321	#N/A	XM_001109360///XM_001109308///AANU01210505	-1.185
711330	LOC711330	similar to 82-kD FMRP Interacting Protein	Mmu.1093	XM_001110992///AANU01205406///AANU01205405///AANU01205404///AANU01205403///AANU01205402	1.54
711336	LOC711336	similar to olfactomedin 2	Mmu.15445	XM_001099831///XM_001099531///XM_001099726///AANU01122786///AANU01122787///AANU01122788///AANU01122789///XM_001099628///AANU01122783///AANU01122784///AANU01122793///AANU01122785///AANU01122791///AANU01122792///AANU01122790	-1.08
711338	LOC711338	similar to T-cell activation NFKB-like protein	#N/A	XM_001099629///AANU01234195///AANU01234196///XM_001100029///AANU01234194	1.69
711340	LOC711340	similar to organic solute transporter alpha	#N/A	AANU01278336///XM_001101135///AANU01278337///XM_001101047	-1.58
711343	LOC711343	similar to craniofacial development protein 1	Mmu.1474	AANU01177972///AANU01177971///AANU01177970///XM_001109983///AANU01177976///AANU01177975///AANU01177974///AANU01177973///AANU01177965///XM_001109850///AANU01177967///AANU01177966///AANU01177969///AANU01177968///AANU01177977///XM_001110030///XM_001109807	-1.32
711352	LOC711352	hypothetical protein LOC711352	Mmu.16383	AANU01297618///XM_001110037///XM_001109988///AANU01297617///XM_001109948	1.85
711357	LOC711357	similar to mortality factor 4 like 1 isoform b	Mmu.2447	XM_001108662///XM_001108512///AANU01256757///AANU01256755///AANU01256756///XM_001108618///AANU01256754	-1.53667
711369	LOC711369	hypothetical protein LOC711369	#N/A	AANU01276586///XM_001100157	-2.93
711401	LOC711401	similar to zinc finger protein 258	Mmu.13559///Mmu.4872	XM_001109140///AANU01100293///AANU01100292///AANU01100291///AANU01100290///AANU01100296///AANU01100295///AANU01100294///XM_001109303///XM_001109199///AANU01100288///AANU01100287///AANU01100289///XM_001108973///XM_001109087	-1.09
711436	LOC711436	similar to Alpha- and gamma-adaptin-binding protein p34	Mmu.12872	AANU01096823///AANU01096824///AANU01096825///AANU01096826///XM_001111371///AANU01096822	-1.32
711452	LOC711452	similar to Kelch repeat and BTB domain-containing protein 4 (BTB and kelch domain-containing protein 4)	Mmu.11265	AANU01274338///XM_001100253	-1.1475
711461	LOC711461	similar to keratin associated protein 8-1	#N/A	AANU01260539///XM_001100259	-1.11
711498	LOC711498	similar to COMM domain containing 2	Mmu.14152	XM_001108551///XM_001108438///XM_001108499///AANU01195849	-1.01
711503	LOC711503	similar to keratin associated protein 10-10	#N/A	XM_001102517///XM_001102606///AANU01261457	1.89
711509	LOC711509	similar to serine/threonine kinase 32B	#N/A	XM_001094053///AANU01232575///AANU01232576///AANU01232593///AANU01232573///AANU01232592///AANU01232574///AANU01232591///AANU01232579///AANU01232590///AANU01232577///AANU01232578///AANU01232571///AANU01232572///AANU01232570///XM_001094166///AANU01232584///AANU01232585///AANU01232586///AANU01232569///AANU01232587///AANU01232588///AANU01232589///AANU01232580///AANU01232581///AANU01232582///AANU01232…	1.44
711519	LOC711519	hypothetical protein LOC711519	Mmu.17425	AANU01226708///XR_012444	-1.17
711530	LOC711530	similar to DNA replication factor	#N/A	AANU01214570///XM_001100344	-1.05
711541	LOC711541	similar to NADH dehydrogenase (ubiquinone) 1 alpha subcomplex, 11, 14.7kDa	#N/A	XM_001100352///AANU01132069	-2.68
711550	LOC711550	similar to UDP-GalNAc:betaGlcNAc beta 1,3-galactosaminyltransferase, polypeptide 2	#N/A	XM_001101191///AANU01168680///AANU01168682///AANU01168681///AANU01168683///AANU01168679///AANU01168678///AANU01168677///AANU01168676///AANU01168675///AANU01168674	-1.02
711559	LOC711559	similar to CG11342-PA	#N/A	AANU01281592///AANU01281591///XM_001110415	-1.27
711565	LOC711565	similar to leucine rich repeat and fibronectin type III domain containing 3	#N/A	AANU01234188///AANU01234189///XM_001100482	-1.21
711567	LOC711567	similar to WW domain containing transcription regulator 1	Mmu.5077	AANU01195856///AANU01195857///AANU01195852///AANU01195853///AANU01195854///AANU01195855///XR_013574///AANU01195851	-1.07
711572	LOC711572	similar to zinc finger protein 212	Mmu.12363	XM_001095461///AANU01114533///AANU01114534///AANU01114535///AANU01114536	-1.01
711576	LOC711576	hypothetical protein LOC711576	#N/A	AANU01232593///XM_001094287	1.44
711581	LOC711581	similar to cell division cycle associated 2	Mmu.9874	AANU01121176///XR_013479///AANU01121175	-1.43
711624	LOC711624	similar to solute carrier family 30 (zinc transporter), member 1	Mmu.14154	AANU01285370///XM_001108878	-1.45
711628	LOC711628	similar to COMM domain containing 7	Mmu.9994	AANU01276258///AANU01276259///AANU01276256///AANU01276257///AANU01276261///AANU01276262///XR_013448///AANU01276260	-1.07
711635	LOC711635	similar to FLN29 gene product	Mmu.15943	AANU01245854///XM_001109791///XM_001109837///AANU01245851///XM_001109743///AANU01245852///AANU01245853	1.05
711646	LOC711646	similar to rabaptin, RAB GTPase binding effector protein 1	Mmu.258	AANU01204404///AANU01204399///AANU01204405///AANU01204402///AANU01204403///AANU01204408///AANU01204406///AANU01204407///XR_012352///AANU01204400///AANU01204401	-1.41
711648	LOC711648	similar to transmembrane protein 49	Mmu.11658	XM_001108892///AANU01172892///AANU01172891///XM_001109156///AANU01172894///AANU01172893///AANU01172890///XM_001109214///XM_001109103///AANU01172903///AANU01172902///AANU01172899///AANU01172901///AANU01172900///AANU01172888///AANU01172889///AANU01172886///AANU01172895///AANU01172887///AANU01172896///AANU01172897///AANU01172898	-1.32
711664	LOC711664	similar to Cytokine-like protein 1 precursor (Protein C17)	#N/A	AANU01232567///XM_001094538	-1.94
711692	LOC711692	similar to phosphatidylserine receptor	#N/A	AANU01180069///AANU01180067///AANU01180068///XM_001100530	-1.46
711693	LOC711693	hypothetical protein LOC711693	Mmu.9773	AANU01122943///XR_012476///AANU01122945///AANU01122944	2.22
711716	LOC711716	similar to ubiquitin fusion degradation 1-like isoform B	Mmu.10143	XM_001104799///XM_001104725///AANU01210967///AANU01210966///AANU01210968	-1.48
711735	LOC711735	similar to ankyrin repeat domain 13 family, member D	#N/A	AANU01205445///AANU01205446///AANU01205443///AANU01205444///XM_001111286	-1.08
711736	LOC711736	similar to Bcl-2 inhibitor of transcription isoform a	Mmu.15576	AANU01172905///AANU01172904///XM_001109316///AANU01172903///XM_001109266///XM_001109368	-1.34
711771	LOC711771	similar to Olfactory receptor 2AG1 (HT3)	#N/A	XM_001100626///AANU01215228	2.26
711772	LOC711772	similar to CG5013-PA	Mmu.4031	AANU01180069///AANU01180070///XR_012489	-1.34
711788	LOC711788	similar to homolog of yeast ribosome biogenesis regulatory protein RRS1	Mmu.14569	XM_001100635///AANU01222446	-1.69
711792	LOC711792	similar to progesterone receptor membrane component 1	Mmu.2318	AANU01095958///XM_001100639	-2.43
711796	LOC711796	similar to thioesterase superfamily member 4 isoform a	Mmu.15096	AANU01226417///AANU01226418///AANU01226419///XM_001109028///XM_001108969///XM_001108917	-1.925
711799	LOC711799	similar to additional sex combs like 1	Mmu.16106	XM_001108038///AANU01276229///AANU01276232///XM_001107681///AANU01276233///XM_001107740///AANU01276230///AANU01276231///XM_001107928///XM_001107802///XM_001107867///AANU01276228///AANU01276227///XM_001107985///AANU01276226	-1.03
711816	LOC711816	similar to cytosolic sialic acid 9-O-acetylesterase homolog	#N/A	XM_001109153///AANU01118814///AANU01118815	-1.14
711825	LOC711825	similar to huntingtin interacting protein B	Mmu.2994	AANU01238845///AANU01238850///AANU01238846///AANU01238843///XM_001113526///AANU01238844///AANU01238849///AANU01238847///AANU01238848///XM_001113652///AANU01238842	-1.03
711846	LOC711846	hypothetical protein LOC711846	#N/A	AANU01274850///XM_001100704	-1.17
711848	LOC711848	similar to Methyl-CpG-binding domain protein 6 (Methyl-CpG-binding protein MBD6)	#N/A	AANU01280867///AANU01280866///AANU01280865///XM_001100706	1.58
711873	LOC711873	similar to eukaryotic translation initiation factor 2C, 2	#N/A	AANU01107246///AANU01107245///XM_001100725	-1.69
711887	LOC711887	similar to Rac GTPase activating protein 1	Mmu.13381	AANU01281579///AANU01281578///AANU01281577///AANU01281576///AANU01281575///XM_001110759///XM_001110721///XM_001110799///XM_001110640///XM_001110680	-1.41
711889	LOC711889	similar to myosin, light polypeptide 6, alkali, smooth muscle and non-muscle	Mmu.2449	XM_001114407///XM_001114386///XM_001114441///AANU01281037///XM_001114424///XM_001114353///XM_001114310///XM_001114478///XM_001114459	-2.35
711894	LOC711894	similar to CG12025-PA	#N/A	AANU01213613///AANU01213614///XM_001105692///AANU01213612	-1.83667
711895	LOC711895	similar to transforming growth factor beta regulated gene 1	#N/A	XM_001109364///AANU01118815///XM_001109750	-1.44
711897	LOC711897	similar to RPA interacting protein isoform 1	#N/A	XM_001101303///XM_001101123///AANU01204411	-1.03
711900	LOC711900	similar to amine oxidase, copper containing 2 isoform b	Mmu.6713	XR_014039///AANU01104058///AANU01104059///AANU01104057	-1.305
711909	LOC711909	similar to Stannin	#N/A	XM_001105839///AANU01211993	-1.32
711917	LOC711917	similar to CTD (carboxy-terminal domain, RNA polymerase II, polypeptide A) small phosphatase like 2	Mmu.16329	XM_001110266///XM_001110308///XM_001110393///XM_001110440///XM_001110479///AANU01115347///XM_001110346///AANU01115346///AANU01115349///AANU01115348///AANU01115343///AANU01115345///AANU01115344	-1.51625
711927	LOC711927	hypothetical protein LOC711927	Mmu.6711	AANU01113487///AANU01113488///XR_013014///AANU01113489	1.63
711934	LOC711934	similar to NTF2-related export protein 1 (p15 protein)	#N/A	AANU01274850///XM_001100795	-1.22
711941	LOC711941	similar to heterogeneous nuclear ribonucleoprotein M isoform a	Mmu.6704	AANU01122925///AANU01122924///XR_012531///AANU01122928///AANU01122927///AANU01122926	-1.66333
711948	LOC711948	similar to transcription factor RAM2	#N/A	AANU01289161///AANU01289160///XM_001100802	1.2
711953	LOC711953	similar to Myosin regulatory light chain 2-B, smooth muscle isoform (Myosin RLC-B)	Mmu.6701	XR_012534///AANU01297311///AANU01297312///AANU01297313	-1.58
711959	LOC711959	similar to calcium activated chloride channel 2	#N/A	AANU01268786///XM_001109351	-1.02
711969	LOC711969	similar to ring finger protein 41 isoform 1	Mmu.15987	AANU01281029///XM_001114627///XM_001114568///XM_001114651///XM_001114603///XM_001114585///AANU01281032///AANU01281031///AANU01281030	1.61
711975	LOC711975	hypothetical protein LOC711975	Mmu.10746	AANU01165722///XR_013612	-1.08
711980	LOC711980	similar to Pomp CG9324-PA	Mmu.9917	AANU01098775///AANU01098774///XR_011995///AANU01098773	-2.395
711984	LOC711984	similar to zinc finger CCCH-type domain containing 7	Mmu.12594	XM_001106384///XM_001106316///AANU01211998///AANU01211999///AANU01211996///AANU01211997///AANU01212000///AANU01212001///XM_001106124///XM_001106446	-1.56
711987	LOC711987	similar to zinc finger protein 629	#N/A	AANU01114546///XM_001095994	-1.04
711994	LOC711994	similar to actinin, alpha 1	Mmu.6693	AANU01199727///AANU01199726///AANU01199725///AANU01199724///AANU01199729///AANU01199728///AANU01199731///AANU01199732///XR_013562///AANU01199722///AANU01199723///AANU01199730	-1.7
711995	LOC711995	similar to hexokinase domain containing 1	#N/A	AANU01283436///AANU01283435///AANU01283434///AANU01283432///AANU01283433///AANU01283431///XM_001110556	-1.05
711997	LOC711997	similar to potassium voltage-gated channel, Shal-related subfamily, member 1	#N/A	XM_001104621///AANU01113489///AANU01113491///AANU01113490	-1.14
712013	LOC712013	hypothetical protein LOC712013	#N/A	XM_001100897///AANU01201571	-1.4
712033	LOC712033	similar to PCTAIRE protein kinase 1	Mmu.14735	XM_001100911///AANU01113316	0.373333
712044	LOC712044	similar to protein tyrosine phosphatase, non-receptor type 11	Mmu.1553	AANU01245880///XM_001110117///AANU01245882///AANU01245881///AANU01245890///AANU01245879///AANU01245884///AANU01245883///AANU01245886///AANU01245885///AANU01245888///AANU01245887///AANU01245889	-1.39
712052	LOC712052	similar to RIKEN cDNA 0610013E23	Mmu.13622	XM_001109845///AANU01172870	-1.25
712059	LOC712059	similar to putative breast adenocarcinoma marker	Mmu.15368	XM_001099219///XM_001098909///AANU01181187///XM_001099009///XM_001099119	-1.26
712064	LOC712064	similar to Ribosomal L1 domain-containing protein 1 (Cellular senescence-inhibited gene protein) (PBK1 protein) (CATX-11)	Mmu.3957	AANU01212007///AANU01212008///AANU01212009///XM_001106636///XM_001106695///XM_001106758///XM_001106580///AANU01212010	-2.546
712067	LOC712067	hypothetical protein LOC712067	#N/A	XM_001104600///AANU01101933	-1.37
712072	LOC712072	similar to enoyl Coenzyme A hydratase domain containing 1	Mmu.2639	AANU01206629///AANU01206628///XM_001106259///AANU01206627///AANU01206626///XM_001106066///XM_001106133///XM_001106197	-1.89
712076	LOC712076	similar to small inducible cytokine B14 precursor	Mmu.9991	AANU01297576///XM_001110657	-2.39
712088	LOC712088	similar to RAC/CDC42 exchange factor isoform 1	#N/A	AANU01280856///XM_001100987///AANU01280857	1.21
712091	LOC712091	hypothetical protein LOC712091	Mmu.9914	XR_012561///AANU01295995///AANU01295997///AANU01295996///AANU01295998	-1.36
712115	LOC712115	similar to ADP-ribosylation factor guanine nucleotide factor 6 isoform a	Mmu.14062	AANU01169590///XM_001101005///AANU01169571///AANU01169580///AANU01169570///AANU01169582///AANU01169581///AANU01169584///AANU01169575///AANU01169583///AANU01169574///AANU01169586///AANU01169573///AANU01169585///AANU01169572///AANU01169588///AANU01169579///AANU01169587///AANU01169569///AANU01169578///AANU01169577///AANU01169589///AANU01169576	-1.67
712130	LOC712130	similar to SWI/SNF-related matrix-associated actin-dependent regulator of chromatin d1 isoform a	Mmu.15999	XM_001111089///XM_001111244///XM_001111275///AANU01281564///XM_001111021///AANU01281563///XM_001111128///XM_001111207///XM_001111057///XM_001110916///XM_001111166	-1.08
712152	LOC712152	similar to ring finger protein 146	Mmu.13777	XM_001106392///XM_001106643///AANU01206625///XM_001106586///XM_001106323///AANU01206626///XM_001106703///XM_001106518///XM_001106451///XM_001106764	-1.66
712206	LOC712206	similar to ubiquitin-conjugating enzyme E2M	#N/A	AANU01181185///AANU01181186///XM_001099932	-1.15
712249	LOC712249	similar to tau tubulin kinase 2	Mmu.10151	AANU01129269///AANU01129270///AANU01129272///AANU01129271///AANU01129274///XR_012592///AANU01129275///AANU01129273	2.03
712282	LOC712282	similar to Hermansky-Pudlak syndrome 3 protein	Mmu.6652	XR_013718///AANU01195877///AANU01195876///AANU01195878	-1.09
712284	LOC712284	similar to keratin associated protein 12-4	#N/A	XM_001103353///AANU01261457	1.68
712291	LOC712291	similar to X-ray repair cross complementing protein 4 isoform 1	Mmu.13583	AANU01187668///XM_001111720///AANU01187669///AANU01187649///AANU01187648///XM_001111862///XM_001111797///AANU01187667///AANU01187666///AANU01187665///AANU01187664///XM_001111829///AANU01187663///AANU01187662///AANU01187661///XM_001111757///AANU01187660///XM_001111900///AANU01187657///AANU01187658///AANU01187659///AANU01187670///AANU01187654///AANU01187653///AANU01187671///AANU01187656///AANU01187…	-1.47222
712295	LOC712295	similar to Eukaryotic translation initiation factor 3 subunit 1 (eIF-3 alpha)	Mmu.9982	AANU01115339///AANU01115338///AANU01115337///XM_001110624///AANU01115340	-1.3
712307	LOC712307	similar to sterol regulatory element-binding transcription factor 2	Mmu.11729	AANU01293889///AANU01293888///AANU01293887///XM_001101257///AANU01293891///AANU01293892///AANU01293890	-1.3
712308	LOC712308	similar to spermatogenesis associated, serine-rich 2	Mmu.489	AANU01281630///AANU01281631///AANU01281632///AANU01281633///AANU01281643///AANU01281625///AANU01281634///AANU01281644///AANU01281626///AANU01281635///AANU01281641///AANU01281636///AANU01281642///AANU01281637///AANU01281638///AANU01281629///AANU01281639///AANU01281627///AANU01281628///AANU01281640///XM_001101258	-1.28
712345	LOC712345	similar to RAD9 homolog	Mmu.16606	AANU01213625///XM_001106565///XM_001106622	-1.12
712353	LOC712353	similar to amino-terminal enhancer of split isoform a	Mmu.14673	XM_001099930///AANU01111185///AANU01111184///AANU01111186	-1.54
712354	LOC712354	similar to Intercellular adhesion molecule 4 precursor (ICAM-4) (Landsteiner-Wiener blood group glycoprotein) (LW blood group protein) (CD242 antigen)	#N/A	AANU01122730///XM_001100946	-1.05
712377	LOC712377	hypothetical protein LOC712377	#N/A	XM_001101356///AANU01292962	-2.34
712386	LOC712386	similar to aldehyde dehydrogenase 8A1 isoform 1	#N/A	AANU01207029///XM_001101362///AANU01207030///AANU01207031///AANU01207032///AANU01207033	1.94
712392	LOC712392	similar to SH3 domain-binding glutamic acid-rich-like protein	Mmu.3159	AANU01174671///AANU01174672///AANU01174670///AANU01174675///XM_001101367///AANU01174673///AANU01174674///AANU01174669///AANU01174668	-2.16
712398	LOC712398	similar to eukaryotic translation initiation factor 2C, 1	Mmu.10207	AANU01100169///XR_013742///AANU01100168///AANU01100172///AANU01100171///AANU01100170///AANU01100175///AANU01100174///AANU01100173	-1.06
712407	LOC712407	similar to carboxypeptidase D precursor	Mmu.9684	AANU01205510///AANU01205511///AANU01205512///AANU01205513///AANU01205514///AANU01205515///AANU01205516///AANU01205517///XR_013993	-1.22
712412	LOC712412	similar to DNA-directed RNA polymerase II 14.5 kDa polypeptide (RPB9) (RPB14.5)	#N/A	AANU01234162///XM_001102318	-1.69
712414	LOC712414	similar to upstream of RpII140 CG9852-PA	Mmu.13934	XM_001109424///AANU01278742///AANU01278740///AANU01278741///XM_001109662///XM_001109560///AANU01278739	1.87
712426	LOC712426	similar to amyloid beta A4 precursor protein-binding, family A, member 2	Mmu.16933	AANU01099677///AANU01099678///AANU01099681///AANU01099680///AANU01099685///AANU01099684///AANU01099683///AANU01099682///AANU01099679///XM_001109622///AANU01099687///AANU01099686	1.6
712430	LOC712430	similar to solute carrier family 39 (zinc transporter), member 9	Mmu.12197	XM_001109065///XM_001109283///XM_001109234///AANU01199686///AANU01199687///AANU01199688///AANU01199689///AANU01199690///AANU01199691///XM_001109176	-1.1
712434	LOC712434	similar to Kv channel interacting protein 2 isoform 6	Mmu.16153	XM_001111564///XM_001111372///XM_001111488///XM_001111683///XM_001111647///XM_001111607///XM_001111523///XM_001111452///XM_001111410///AANU01193601///AANU01193602///XM_001111232///XM_001111300	-1.11
[truncated: 1,882 more rows]

## Sheet: 1388
Gene ID	Gene Symbol	Gene Name	UniGene ID	Gene Bank Accession	q value
716339	6-16	6-16 protein-like	Mmu.1660	BN000252///XM_001111771///NM_001048170///XM_001111810	-1.02
574169	ABCC2	ATP-binding cassette, sub-family C (CFTR/MRP), member 2	Mmu.3476	NM_001032847///Y18222///AF410948///DQ015923	-1.05
704326	ABCC5	ATP-binding cassette, sub-family C (CFTR/MRP), member 5	Mmu.14961	XM_001105045///XM_001104822///XM_001104519///XM_001105139///XM_001104746///XM_001104966	1.56
709188	ABCD3	ATP-binding cassette, sub-family D, member 3	Mmu.247	AANU01219593///AANU01219592///AANU01219595///AANU01219594///XR_012834///AANU01219591///AANU01219590///AANU01219589	-1.29
574307	ABCG3	breast cancer resistance protein	Mmu.3144	AY841878///NM_001032919///AY864772	-1.09
707698	ABI1	abl-interactor 1	Mmu.1483	XM_001103969///XM_001102717///XM_001103888///XM_001103797///XM_001103227///XM_001103709///XM_001103457///XM_001103063///XM_001103372///XM_001103546///XM_001102896///XM_001103149///XM_001103625///XM_001103303///XM_001104055///XM_001102444	-1.2
698641	ABLIM1	actin binding LIM protein 1	Mmu.12159	XM_001093170///XM_001093065	-1.18
700856	ABT1	activator of basal transcription 1	#N/A	XM_001092231	-1.67
704527	ACAD9	acyl-Coenzyme A dehydrogenase family, member 9	#N/A	XM_001096856///XM_001096530	-1.26
705168	ACADM	acyl-Coenzyme A dehydrogenase, C-4 to C-12 straight chain	Mmu.11842	XM_001100913///XM_001101274///XM_001101187	-1.64
707487	ACADSB	acyl-Coenzyme A dehydrogenase, short/branched chain	Mmu.3903	XM_001104844	-1.1
699311	ACBD3	acyl-Coenzyme A binding domain containing 3	Mmu.14063	XM_001091471	-0.15
708501	ACLY	ATP citrate lyase	Mmu.991	XM_001108114///DQ147961///XM_001108053	-1.577
705075	ACO1	aconitase 1	Mmu.11986	XM_001103761///XM_001103675	-1.14
707441	ACO2	aconitase 2, mitochondrial	Mmu.2851	XM_001104873///XM_001104573///XM_001104944///XM_001104650///XM_001105023	-1.637
697367	ACTC1	actin, alpha, cardiac muscle 1	Mmu.16341	XM_001088312///XM_001087964///XM_001088409	-2.71
707447	ACTG2	actin, gamma 2, smooth muscle, enteric	Mmu.2306	XM_001105970///XM_001105889///XM_001105819///XM_001105762	-3.16
708935	ACTL6A	actin-like 6A	Mmu.12425	XM_001108268///XM_001108057///NM_001104559///XM_001108220///XM_001108324///XM_001108168	-1.36
698191	ACTR5	ARP5 actin-related protein 5 homolog (yeast)	#N/A	XM_001089026	-1.15
701355	ADAM10	ADAM metallopeptidase domain 10	Mmu.12805	XM_001096908///XM_001096798///XM_001097016///XM_001096006///XM_001096227	-1.775
705350	ADAM22	ADAM metallopeptidase domain 22	#N/A	XM_001104527	2.34
701124	ADAM9	ADAM metallopeptidase domain 9	Mmu.12084	XM_001092710	-1.403
695328	ADCY2	adenylate cyclase 2 (brain)	#N/A	XM_001083524	1.89
700805	ADD1	adducin 1 (alpha)	Mmu.2116	XM_001088017///XM_001088136///XM_001088571///XM_001087654///XM_001088457///DQ147993///XM_001087775///XM_001088796///XM_001088348///XM_001088679///XM_001087528///XM_001087894///XM_001088253///XM_001086460///XM_001087293	-1.436
677712	ADD3	adducin 3 (gamma)	Mmu.1844	AY680478///XM_001084569	-1.877
705246	ADK	adenosine kinase	#N/A	XM_001098345///XM_001098242	-1.58
703305	ADM	adrenomedullin	Mmu.1495	XM_001100827///XM_001100373///XM_001100748	-2.23
701422	ADNP	activity-dependent neuroprotector homeobox	Mmu.2236	XM_001094852///XM_001094605///XM_001095077///XM_001095183///XM_001094971///XM_001094733	-1.93
696848	ADORA2B	adenosine A2b receptor	#N/A	XM_001088484	-1.86
699257	ADPGK	ADP-dependent glucokinase	Mmu.82	XM_001093274	-1.29
699928	ADRM1	adhesion regulating molecule 1	Mmu.945	XM_001088798///XM_001088910///XM_001089025	-1.31
709259	ADSL	adenylosuccinate lyase	Mmu.7109	DQ147954///XM_001117123///XM_001117131///XR_012004	-1.56
713580	ADSS	adenylosuccinate synthase	Mmu.894	XM_001102992	-2.19
696100	AFTPH	aftiphilin	Mmu.2712	XM_001088813///XM_001088690///XM_001088472	-1.225
693652	AGAP1	ArfGAP with GTPase domain, ankyrin repeat and PH domain 1	Mmu.2141	XM_001082607///XM_001082744	-1.385
708910	AGFG1	ArfGAP with FG repeats 1	Mmu.4191	XM_001111247///XM_001111208	-1.585
707686	AGGF1	angiogenic factor with G patch and FHA domains 1	Mmu.12022	XM_001106767///XM_001106588///XM_001106645///XM_001106704	-2.787
709753	AGPAT2	1-acylglycerol-3-phosphate O-acyltransferase 2 (lysophosphatidic acid acyltransferase, beta)	#N/A	XM_001094264///XM_001094500	-1.02
713301	AGPAT3	1-acylglycerol-3-phosphate O-acyltransferase 3	Mmu.2177	XM_001104367	1.82
704132	AGPAT4	1-acylglycerol-3-phosphate O-acyltransferase 4	Mmu.13202	XM_001100131///XM_001100222///XM_001099947	-1.14
716847	AGPAT5	1-acylglycerol-3-phosphate O-acyltransferase 5	Mmu.2688	XM_001098129	-1.37
700400	AGRN	similar to agrin	Mmu.14494	AANU01224045///AANU01224044///XM_001088755///AANU01224046///AANU01224041///AANU01224043///AANU01224042	-1.16
706412	AHI1	Abelson helper integration site 1	#N/A	XM_001099029///XM_001099136	-1.07
709737	AK2	adenylate kinase 2	Mmu.9795	XM_001105613///XM_001106101///XM_001106031	-1.21
709841	AKAP2	A kinase (PRKA) anchor protein 2	Mmu.12286	XM_001106950	-1.08
702970	AKAP9	A kinase (PRKA) anchor protein (yotiao) 9	Mmu.2452	XM_001102334///XM_001101788///XM_001102239	-1.01
697747	AKT1	v-akt murine thymoma viral oncogene homolog 1	Mmu.1599	XM_001085746///XM_001085495///XM_001085265///XM_001085623///XM_001085152	1.7
700591	AKT2	v-akt murine thymoma viral oncogene homolog 2	Mmu.1386	XM_001093350///XM_001093579///XM_001093245///XM_001093024///XM_001092909///XM_001093700///XM_001093461///XM_001093137	1.54
703777	ALCAM	activated leukocyte cell adhesion molecule	Mmu.12763	XM_001099834	-1.9
713451	ALDH2	mitochondrial aldehyde dehydrogenase 2	Mmu.9621	XR_012809///AANU01210495///AANU01210500///AANU01210496///AANU01210497///AANU01210498///AANU01210499	-2.25
703870	ALDH3A1	aldehyde dehydrogenase 3 family, memberA1	Mmu.9660	XM_001102220///XM_001101953///XM_001102132	-1.23
703661	ALDH3A2	aldehyde dehydrogenase 3 family, member A2	Mmu.15606	XM_001101580///XM_001101491///XM_001101124///XM_001101304///XM_001101210///XM_001101397///XM_001100663	-1.402
698755	ALDH6A1	aldehyde dehydrogenase 6 family, member A1	Mmu.11793	XM_001093055///XM_001093276	-1.495
713818	ALDOB	aldolase B	Mmu.1758	XM_001111095///XM_001111064///XM_001111029///XM_001110991///XM_001110961	-1.17
709213	ALDOC	aldolase C, fructose-bisphosphate	Mmu.2882	XM_001107579///XM_001107637	-1.1
696323	ALG6	asparagine-linked glycosylation 6	Mmu.4167	XM_001086933///XM_001087054	-1.29
706760	ALKBH1	alkylated DNA repair protein alkB homolog	Mmu.7477	XR_012945///AANU01199095///AANU01199094///AANU01199093///AANU01199092///AANU01199096///AANU01199091	-1.13
717809	ALPL	alkaline phosphatase, liver/bone/kidney	#N/A	XM_001109717	-1.25
698365	AMACR	alpha-methylacyl-CoA racemase	Mmu.16417	XM_001088403///XM_001088307///XM_001088198///XM_001088085	-1.088
696653	ANKRD1	ankyrin repeat domain 1 (cardiac muscle)	#N/A	XM_001087855	-2.18
701339	ANKRD6	ankyrin repeat domain 6	Mmu.2108	XM_001096673///XM_001097435///XM_001097007///XM_001097836///XM_001096568///XM_001096336///XM_001097739///XM_001096899///XM_001097533///XM_001097332///XM_001097628///XM_001096783	-1.04
706404	ANLN	anillin, actin binding protein	Mmu.12004	XM_001103356///XM_001103129///XM_001103440	-1.26
694356	ANP32A	acidic (leucine-rich) nuclear phosphoprotein 32 family, member A	Mmu.14262	XM_001084552///XM_001084434///XM_001084314	1.577
702946	ANXA1	annexin A1	Mmu.4484	XM_001098693///XM_001098092///XM_001098593///XM_001098496	-2.09
693439	ANXA10	annexin A10	Mmu.3216	XM_001082021	-1.04
706240	ANXA2	annexin A2	Mmu.4104	XM_001094593	-1.1
708754	AP3B1	adaptor-related protein complex 3, beta 1 subunit	Mmu.7190	AANU01187944///AANU01187958///AANU01187945///AANU01187959///AANU01187946///AANU01187947///AANU01187956///AANU01187957///AANU01187948///AANU01187949///AANU01187954///AANU01187955///XR_013467///AANU01187953///AANU01187952///AANU01187951///AANU01187950	-1.26
701342	APBB2	amyloid beta (A4) precursor protein-binding, family B, member 2	Mmu.9912	XM_001096787///XM_001097537///XM_001097334///XM_001097230///XM_001097118///XM_001097439	-1.07
707345	APC2	adenomatosis polyposis coli 2	#N/A	XM_001095330///XM_001095216	-1.01
702084	APEX2	APEX nuclease (apurinic/apyrimidinic endonuclease) 2	#N/A	XM_001092143	1.28
716346	API5	apoptosis inhibitor 5	Mmu.12220	XM_001114443///XM_001114389///XM_001114461///XM_001114497///XM_001114479	-1.54
718819	APLP2	amyloid beta (A4) precursor-like protein 2	Mmu.2800	XM_001112057	-1.72
702708	APOBEC3A	similar to ARP10 protein	#N/A	AANU01294203///AANU01294202///AANU01294201///XM_001096739	-1.1
705870	APOBEC3C	apolipoprotein B mRNA editing enzyme, catalytic polypeptide-like 3C	Mmu.1708	XM_001094206///EU381233///NM_001114359	-1.14
708212	APP	amyloid beta (A4) precursor protein	Mmu.4790	XM_001104679///X15985///XM_001104525///XM_001104368///AY011352///AF067971///XM_001104599///XM_001104450	-1.402
697715	APRT	adenine phosphoribosyltransferase	Mmu.14309	XM_001089636///XM_001089867	-1.375
702671	APTX	aprataxin	Mmu.13056	XM_001090958	1.01
695611	ARFRP1	ADP-ribosylation factor related protein 1	#N/A	XM_001084614	-1.65
711033	ARG2	arginase, type II	Mmu.17247	XM_001107475///XM_001107412	-1.5
696402	ARHGAP12	Rho GTPase activating protein 12	Mmu.4175	XM_001084448///XM_001084689///XM_001084810///XM_001084325///XM_001084566	-1.22
701988	ARHGAP17	Rho GTPase activating protein 17	Mmu.1190	XM_001090267	1.36
706084	ARHGAP26	Rho GTPase activating protein 26	Mmu.14055	XM_001096464	1.58
714752	ARHGDIA	Rho GDP dissociation inhibitor (GDI) alpha	Mmu.11137	XM_001112043///XM_001112147///XM_001112008	-1.294
703823	ARID2	AT rich interactive domain 2 (ARID, RFX-like)	Mmu.13318	XM_001092151	1.617
695469	ARL1	similar to ADP-ribosylation factor-like 1	Mmu.2567	AANU01209798///AANU01209799///XM_001084102	-1.5
700464	ARNTL	aryl hydrocarbon receptor nuclear translocator-like	Mmu.15749	XM_001095089///XM_001095200///XM_001094988///XM_001095316	-1.226
718668	ARPC1B	actin related protein 2/3 complex, subunit 1B, 41kDa	Mmu.1779	XM_001111652	-1.61
700536	ARPC2	actin related protein 2/3 complex, subunit 2, 34kDa	Mmu.4368	XM_001088889	-1.22
713235	ARS2	arsenate resistance protein ARS2	Mmu.14896	AANU01190499///XM_001106640///AANU01190500///XM_001106698///XM_001106388	-1.33
699996	ARTS-1	type 1 tumor necrosis factor receptor shedding aminopeptidase regulator	Mmu.1096	XM_001094790///AANU01186976///AANU01186975///AANU01186977///XM_001094669	1.45
703699	ASAH1	N-acylsphingosine amidohydrolase (acid ceramidase) 1	Mmu.1534	XM_001098342///XM_001098236	-1.654
699882	ASB2	ankyrin repeat and SOCS box-containing 2	Mmu.12354	XM_001095898///XM_001095689///XM_001096011	-1.203
699382	ASH2L	ash2 (absent, small, or homeotic)-like	Mmu.8549	AANU01283905///AANU01283906///XR_010902///AANU01283907	-0.923
711153	ASPM	asp (abnormal spindle) homolog, microcephaly associated (Drosophila)	Mmu.17304	NM_001104535///AY497013///XR_013891	-1.1
693644	ATF1	activating transcription factor 1	Mmu.12123	XM_001083228	-1.47
703965	ATF4	activating transcription factor 4 (tax-responsive enhancer element B67)	Mmu.4189	XM_001099190///XM_001099402///XM_001099510///XM_001098887///XM_001099301///XM_001099094	-1.83
714092	ATG16L1	ATG16 autophagy related 16-like 1 (S. cerevisiae)	Mmu.15894	XM_001114814///XM_001114700///XM_001114803///XM_001114716///XM_001114668///XM_001114791	-1.02
695606	ATG4C	ATG4 autophagy related 4 homolog C (S. cerevisiae)	Mmu.12776	XM_001086705///XM_001086456///XM_001086344///XM_001086218///XM_001086576	-1.15
696874	ATG5	ATG5 autophagy related 5 homolog (S. cerevisiae)	Mmu.11838	XM_001087825///XM_001088300///XM_001088186///XM_001088076	-1.703
708453	ATP11B	ATPase, Class VI, type 11B	Mmu.4634	XR_011885///AANU01300211///AANU01300216///AANU01300217///AANU01300214///AANU01300215///AANU01300212///AANU01300213	-1.24
698222	ATP4B	ATPase, H+/K+ exchanging, beta polypeptide	#N/A	XM_001088163	-1.29
708411	ATP5J	ATP synthase, H+ transporting, mitochondrial F0 complex, subunit F6	Mmu.4267	XM_001105213///XM_001105426///XM_001105349///XM_001105143///XM_001104968///XM_001105283///XM_001105051	-2.03
699950	ATP5L	ATP synthase, H+ transporting, mitochondrial F0 complex, subunit G	Mmu.9738	XM_001098091///XM_001098196	-1.85
700020	ATP6AP1	ATPase, H+ transporting, lysosomal accessory protein 1	Mmu.4576	XR_011227///AANU01207942///AANU01207943	0.21
705048	ATP6AP2	ATPase, H+ transporting, lysosomal accessory protein 2	Mmu.2937	XM_001093417	-2.32
677865	ATP6V0A1	lysosomal (H )-transporting ATPase V0 subunit A isoform 1	Mmu.9529	XM_001095161///AY680437	-1.06
693840	ATP6V1C1	ATPase, H+ transporting, lysosomal 42kDa, V1 subunit C1	Mmu.1812	XM_001084086///XM_001083862///XM_001083973	-1.86
693323	ATP6V1H	ATPase, H+ transporting, lysosomal 50/57kDa, V1 subunit H	Mmu.4969	AANU01108287///AANU01108288///AANU01108289///AANU01108286///AANU01108285///AANU01108284///AANU01108283///AANU01108282///XR_009673	-1.47
710250	ATP9A	ATPase, class II, type 9A	Mmu.12736	XM_001098852	1.83
716870	ATPIF1	ATPase inhibitory factor 1	Mmu.4313	XM_001113002	-2.13
717374	ATRN	attractin	Mmu.11354	XM_001115192	-1.25
705735	ATRX	alpha thalassemia/mental retardation syndrome X-linked (RAD54 homolog, S. cerevisiae)	Mmu.3517	XM_001099769///XM_001099671///XM_001099572///XM_001099874	-0.14
713805	ATXN10	ataxin 10	Mmu.57	XM_001110207	-1.36
721955	AURKB	aurora kinase B	#N/A	XM_001118154	1.12
705275	AZI2	5-azacytidine induced 2	Mmu.2888	XM_001093647	-1.657
712428	B2M	beta-2-microglobulin	Mmu.5037	XM_001110696///AY349163///NM_001047137///AY445834///XM_001110659	-3.04
713891	B4GALT5	UDP-Gal:betaGlcNAc beta 1,4- galactosyltransferase, polypeptide 5	Mmu.11249	XM_001103384	1.64
712778	BAG2	BCL2-associated athanogene 2	Mmu.14780	XM_001110588///XM_001110510///XM_001110620	-2.13
703953	BAG4	BCL2-associated athanogene 4	Mmu.14159	XM_001092290	1.14
702982	BAHD1	bromo adjacent homology domain containing 1	#N/A	XM_001096466///XM_001096581	1.19
697221	BAP1	BRCA1 associated protein-1 (ubiquitin carboxy-terminal hydrolase)	#N/A	XM_001089173	-1.03
694301	BARD1	BRCA1 associated RING domain 1	Mmu.15913	XM_001084623///XM_001084147///XM_001084377///XM_001084740///XM_001084499	1.35
693697	BAZ1A	bromodomain adjacent to zinc finger domain, 1A	Mmu.1505	XM_001082156	-1.23
702780	BAZ2B	bromodomain adjacent to zinc finger domain, 2B	Mmu.8059	AANU01251039///AANU01251029///AANU01251028///XR_011064///AANU01251030///AANU01251035///AANU01251026///AANU01251036///AANU01251027///AANU01251037///AANU01251024///AANU01251038///AANU01251025///AANU01251022///AANU01251031///AANU01251023///AANU01251032///AANU01251033///AANU01251034	1.36
696663	BCAP31	B-cell receptor-associated protein 31	Mmu.14085	XM_001084698///XM_001084933///XM_001084820///XM_001085046///XM_001085171	1.26
697082	BCL2L11	BCL2-like 11 (apoptosis facilitator)	Mmu.14594	XM_001086237	0.471
705028	BCL7A	B-cell CLL/lymphoma 7A	Mmu.13580	XM_001093401	1.71
705705	BCLAF1	BCL2-associated transcription factor 1	Mmu.9836	AANU01207094///AANU01207095///AANU01207096///XR_012133	-2.49
698644	BCOR	BCL6 co-repressor	Mmu.8670	DQ147933///XR_010147	-1.39
702657	BCORL1	BCL6 co-repressor-like 1	#N/A	XM_001091556	1.8
700492	BET1	blocked early in transport 1 homolog (S. cerevisiae)	Mmu.2621	XM_001098215///XM_001098109///XM_001098018	-1.55
707083	BHLHE40	basic helix-loop-helix family, member e40	Mmu.2936	XM_001095506	-1.38
708840	BIN3	bridging integrator 3	Mmu.14646	XM_001104225///XM_001104299///XM_001104054	-1.09
702592	BIRC2	baculoviral IAP repeat-containing 2	Mmu.1906	XM_001096648///XM_001097089///XM_001096543	-1.13
712275	BLMH	bleomycin hydrolase	Mmu.4931	XR_013984///AANU01205500///AANU01205501///AANU01205502///AANU01205503	-1.27
707395	BLOC1S1	biogenesis of lysosomal organelles complex-1, subunit 1	#N/A	XM_001095809	-1.35
700980	BLVRA	biliverdin reductase A	Mmu.9887	XM_001095668	-1.58
713291	BNC2	basonuclin 2	Mmu.15663	XM_001110426///XM_001110467///XM_001110334	-1.05
703234	BNIP2	BCL2/adenovirus E1B 19kDa interacting protein 2	Mmu.16319	XM_001100604///XM_001100508///XM_001100406	-1.19
641440	BNIP3L	BCL2/adenovirus E1B 19kDa interacting protein 3-like	Mmu.4295	NM_001037284///AY680445///CN641767	-1.147
701430	BOK	BCL2-related ovarian killer	Mmu.14395	XM_001093115///XM_001093221	-1.02
702888	BRCC3	BRCA1/BRCA2-containing complex, subunit 3	Mmu.13167	XM_001097957	-1.27
717893	BRD2	bromodomain containing 2	Mmu.2924	XM_001115845///XM_001115832///XM_001115854///XM_001115839///XM_001115815///XM_001115804///XM_001115810///XM_001115820	-1.93
694850	BRD7	bromodomain containing 7	Mmu.17192	XM_001083389	-1.38
719092	BST2	bone marrow stromal cell antigen 2	Mmu.12761	NM_001161666///XM_001113599///FJ943432///FJ943431///GQ304749///FJ868941	-2.215
698008	BTAF1	BTAF1 RNA polymerase II, B-TFIID transcription factor-associated, 170kDa	Mmu.4973	AANU01192859///XR_010742///AANU01192862///AANU01192861///AANU01192860	-1.55
700325	BTBD10	BTB (POZ) domain containing 10	Mmu.13109	XM_001094497///XM_001094623///XM_001094261///XM_001094747///XM_001094382	-1.01
704916	BTBD11	BTB (POZ) domain containing 11	Mmu.12793	XM_001093296	-1.12
703339	BTF3	basic transcription factor 3	Mmu.9701	XM_001100404///XM_001100502///XM_001100318	-1.34
710579	BTG3	BTG family, member 3	Mmu.14291	XM_001106829///XM_001106583	-1.27
696662	C1GALT1C1	C1GALT1-specific chaperone 1	Mmu.2010	XM_001086794///XM_001086671	-1.29
703801	CA3	carbonic anhydrase III	#N/A	XM_001095795///XM_001095900	-1.31
695983	CADM1	cell adhesion molecule 1	Mmu.812	XM_001089492///EF523557///XM_001089156///EF523558///XM_001089728///EF523556///XM_001089039///XM_001089381///XM_001089616	-1.193
707050	CALD1	caldesmon 1	Mmu.1286	XM_001103209///XM_001103288///XM_001103868///XM_001103951///XM_001103781///XM_001104289///XM_001103606///XM_001104371///XM_001103692///XM_001104129///XM_001103048///XM_001103525///XM_001104210///XM_001104042	-2.284
716910	CALR	calreticulin	Mmu.4315	XM_001110217///XM_001110174	-1.92
702504	CAMK2D	calcium/calmodulin-dependent protein kinase II delta	Mmu.16448	XM_001096789///XM_001096001///XM_001096460///XM_001095780///XM_001096108///XM_001096220///XM_001096343///XM_001095890///XM_001096678///XM_001096573	-1.1
705980	CAMK2G	calcium/calmodulin-dependent protein kinase II gamma	Mmu.14107	XM_001099567	-1.243
704794	CANX	calnexin	Mmu.2244	XM_001101065///XM_001100864///XM_001101429///XM_001100506///XM_001100603///XM_001101237///XM_001101154///XM_001101337	-0.783
693719	CAP1	CAP, adenylate cyclase-associated protein 1 (yeast)	Mmu.4676	XM_001082428	-2.537
704662	CAPZA2	capping protein (actin filament) muscle Z-line, alpha 2	Mmu.173	XM_001102063///NM_001168609///DP000005	1.82
712205	CARD14	caspase recruitment domain protein 14	#N/A	XM_001110299///XM_001110338	-1.22
694473	CASP3	caspase 3, apoptosis-related cysteine peptidase	Mmu.1947	XM_001082922///XM_001083044///XM_001083160	-2.71
702781	CASP8	caspase 8, apoptosis-related cysteine peptidase	#N/A	XM_001091080	-1.113
702294	CASP8AP2	caspase 8 associated protein 2	Mmu.12676	XM_001098220///XM_001098324	-1.1
703623	CAST	calpastatin	Mmu.13872	XM_001091928	-1.167
717406	CAT	catalase	Mmu.4200	XM_001115579///XM_001115625	-1.283
704449	CAV1	caveolin 1, caveolae protein, 22kDa	Mmu.11409	XM_001101509///CO579359///XM_001101228///NM_001168614///XM_001101323///DP000005///XM_001101417	-2.594
706980	CAV2	caveolin 2	#N/A	XM_001095399///DP000005///NM_001168619	-1.62
695767	CBFB	core-binding factor, beta subunit	Mmu.12463	XM_001086629///XM_001086753	-1.52
699655	CBR1	carbonyl reductase 1	Mmu.3234	XM_001088120	-1.3
705459	CCDC50	coiled-coil domain containing 50	Mmu.14924	XM_001094521///XM_001094644	-1.13
699504	CCNB1	cyclin B1	Mmu.16408	XM_001091421///XM_001091533///XM_001091170///XM_001090925	1.582
703502	CCNB1IP1	cyclin B1 interacting protein 1	#N/A	XM_001091805	-1.46
694465	CCNC	cyclin C	Mmu.13428	XM_001085481	-1.43
574320	CCND1	cyclin D1	Mmu.3863	AY950561///XM_001101029	-1.81
710379	CCND2	similar to G1/S-specific cyclin-D2	Mmu.16706	AANU01190285///AANU01190286///XR_012297	-1.5
696745	CCNF	cyclin F	Mmu.11675	XM_001085466	2.17
694224	CCNH	cyclin H	Mmu.689	XM_001084195///XM_001084547///XM_001084309///XM_001084672	-1.67
701413	CCNL2	cyclin L2	Mmu.13222	XM_001093311///XM_001093665///XM_001093538///XM_001093421///XM_001092985///XM_001093201	-1.51
698889	CCNY	cyclin Y	Mmu.14195	XM_001093856///XM_001093739///XM_001093498///XM_001093967///XM_001093618///XM_001094187///XM_001094076	0.06
717182	CCT2	chaperonin containing TCP1, subunit 2	Mmu.2144	DQ147984///XM_001108460	-3.51
699242	CD164	CD164 molecule, sialomucin	Mmu.4015	XM_001090918///XM_001091286///XM_001091042///XM_001091162	-1.656
708110	CD200	CD200 molecule	Mmu.2411	XM_001103685///XM_001103943///XM_001104031///XM_001104121	-1.915
707749	CD40	CD40 molecule, TNF receptor superfamily member 5	#N/A	XM_001104255///XM_001104333	-1.01
717204	CD44	CD44 molecule (Indian blood group)	Mmu.1850	XM_001115344///XM_001115390///XM_001115258///XM_001115359///XM_001115302///XM_001115286///XM_001115273///XM_001115314///XM_001115375///XM_001115329	-1.218
714082	CD46	CD46 molecule, complement regulatory protein	Mmu.1566	XM_001111731///XM_001111617///XM_001111656///XM_001111498///XM_001111350///XM_001111381///XM_001111534///XM_001111203///XM_001111580///XM_001111698///XM_001111271///XM_001111311///XM_001111463///XM_001111770///U87922///XM_001111423///XM_001111239///XM_001111809	-1.587
695249	CD5	CD5 molecule	Mmu.11772	XM_001083880	2.12
714429	CD52	CD52 molecule	Mmu.11949	XM_001108919	-1.06
710732	CD58	CD58 molecule	Mmu.12852	XM_001112756	-1.43
693402	CD59	CD59 molecule, complement regulatory protein	Mmu.4308	XM_001083003///XM_001082879///XM_001082615///XM_001082751	-1.66
709828	CD63	CD63 molecule	Mmu.1509	XM_001111245///XM_001111353///XM_001111276///XM_001111318///XM_001111129	1.2
100141395	CD9	CD9 molecule	Mmu.3633	AM418584///AF322859///AB128049///NM_001114965	-1.24
694239	CDC123	cell division cycle 123 homolog (S. cerevisiae)	Mmu.3992	XM_001083055	-2.79
699089	CDC16	cell division cycle 16 homolog (S. cerevisiae)	Mmu.2739	XM_001089273///XM_001089625///XM_001088375	-1.16
699269	CDC2	cell division cycle 2, G1 to S and G2 to M	Mmu.16170	XM_001095903///XM_001095697///XM_001095798	-1.773
714115	CDC25C	cell division cycle 25 homolog C (S. pombe)	Mmu.16380	XM_001112750///XM_001112660///XM_001112725	-1.277
717321	CDC27	cell division cycle 27 homolog (S. cerevisiae)	Mmu.12601	XM_001115976///XM_001115994	-0.262
703046	CDC2L1	cell division cycle 2-like 1 (PITSLRE proteins)	Mmu.15193	XM_001096404///XM_001096282///XM_001095840///XM_001095947///XM_001095523///XM_001096162///XM_001096048	-1.301
715390	CDC37	cell division cycle 37 homolog (S. cerevisiae)	Mmu.2958	XM_001105596	-1.85
694831	CDC37L1	cell division cycle 37 homolog (S. cerevisiae)-like 1	#N/A	XM_001085222	-1.08
703099	CDC5L	CDC5 cell division cycle 5-like (S. pombe)	Mmu.3932	XM_001100220///XM_001100129	-1.78
700081	CDC6	cell division cycle 6 homolog (S. cerevisiae)	Mmu.15566	XM_001097097///XM_001096984///XM_001096872///XM_001096756	-1.43
696474	CDCA7	cell division cycle associated 7	Mmu.2520	XM_001086948///XM_001086468///XM_001086843	1.01
703324	CDH15	cadherin 15, M-cadherin (myotubule)	Mmu.9800	AANU01177394///AANU01177395///AANU01177396///XR_012266///AANU01177401///AANU01177402///AANU01177403///AANU01177404///AANU01177397///AANU01177398///AANU01177399///AANU01177400	1.69
695557	CDH6	cadherin 6, type 2	Mmu.16418	XM_001084546///XM_001084306///XM_001084907///XM_001084791///XM_001084071///XM_001084670///XM_001084427	-1.103
700096	CDK10	cyclin-dependent kinase 10	Mmu.4911	AANU01214468///AANU01214469///XR_011252	-1.02
711002	CDK2	cyclin-dependent kinase 2	Mmu.15991	XM_001113345///XM_001113284///XM_001113255///XM_001113192///XM_001113314///XM_001113219	1.7
715650	CDK4	cyclin-dependent kinase 4	Mmu.2568	XM_001116418///XM_001116407///XM_001116422///XM_001116412	-1.38
714274	CDK5R1	cyclin-dependent kinase 5, regulatory subunit 1	Mmu.437	XM_001113136///XM_001113074	1.84
701822	CDK6	cyclin-dependent kinase 6	Mmu.2176	XM_001100307	-1.21
709761	CDK8	cyclin-dependent kinase 8	Mmu.14583	XM_001093454	0.005
699840	CDK9	cyclin-dependent kinase 9	#N/A	XM_001094626///XM_001094502	-1.08
721220	CDKN1C	cyclin-dependent kinase inhibitor 1C (p57, Kip2)	Mmu.4353	XM_001117302	-1.46
694877	CDKN3	cyclin-dependent kinase inhibitor 3	Mmu.13676	XM_001085150///XM_001085027	-1.1
722957	CDYL	chromodomain protein, Y-like	Mmu.14830	DQ354946///XM_001119034	-2.14
704322	CEBPG	CCAAT/enhancer binding protein (C/EBP), gamma	Mmu.13294	XM_001088494///XM_001088379	-0.905
697312	CENPA	centromere protein A	#N/A	XM_001087306	-1.623
721498	CENPJ	centromere protein J	#N/A	XM_001117666	-1.133
705173	CEP250	centrosomal protein 250kDa	#N/A	XM_001099401///XM_001099508	-1.11
708286	CEP290	centrosomal protein 290kDa	Mmu.12575	XM_001101114///XM_001100925	-1.02
699835	CEP57	centrosomal protein 57kDa	Mmu.13805	XM_001093565///XM_001093445///XM_001093124///XM_001093231	-1.3
706167	CEP78	centrosomal protein 78kDa	#N/A	XM_001101301///XM_001101209	-1.02
574234	CFLAR	CASP8 and FADD-like apoptosis regulator	Mmu.3649	AF530077///XM_001096860	-1.064
699551	CHCHD7	coiled-coil-helix-coiled-coil-helix domain containing 7	#N/A	XM_001088006	-1.57
700179	CHD1L	chromodomain helicase DNA binding protein 1-like	#N/A	XM_001093777	-1.146
694297	CHFR	checkpoint with forkhead and ring finger domains	Mmu.15935	XM_001083587///XM_001083796///XM_001083915	-1.46
701720	CHIC1	cysteine-rich hydrophobic domain 1	#N/A	XM_001095379	1.53
698697	CHN1	chimerin (chimaerin) 1	Mmu.88	XM_001093553///XM_001092066///XM_001092532///XM_001093000///XM_001092881///XM_001092309	1.698
708901	CHRM3	cholinergic receptor, muscarinic 3	Mmu.15024	XM_001096408///XM_001096165///XM_001096287///XM_001096524	-1.08
700612	CHRNA9	cholinergic receptor, nicotinic, alpha 9	#N/A	XM_001094288	-1.08
715509	CHRNB1	cholinergic receptor, nicotinic, beta 1 (muscle)	#N/A	XM_001108848	-1.08
700690	CHST11	carbohydrate (chondroitin 4) sulfotransferase 11	#N/A	XM_001098084///XM_001097990	-1.63
704906	CHST7	carbohydrate (N-acetylglucosamine 6-O) sulfotransferase 7	Mmu.2846	XM_001090022	-1.44
709511	CHUK	conserved helix-loop-helix ubiquitous kinase	Mmu.16157	XM_001107043///XM_001107103///XM_001107171	-0.483
701842	CIB1	calcium and integrin binding 1 (calmyrin)	#N/A	XM_001096008	-1.11
709429	CIB2	calcium and integrin binding family member 2	#N/A	XM_001106401	-1.01
705036	CIRH1A	similar to cirrhosis, autosomal recessive 1A (cirhin)	Mmu.12050	AANU01177470///AANU01177471///AANU01177472///AANU01177473///AANU01177469///XM_001093408///AANU01177468	-1.713
707729	CITED2	similar to Cbp/p300-interacting transactivator, with Glu/Asp-rich carboxy-terminal	Mmu.12809	XM_001096152///AANU01207265///AANU01207264	-2.06
693673	CKLF	chemokine-like factor	Mmu.15312	XM_001084053///XM_001084288///XM_001084408	-1.31
704709	CLCN2	chloride channel 2	Mmu.7786	AANU01300335///AANU01300336///AANU01300333///AANU01300334///AANU01300331///AANU01300332///XR_011321	-1.29
696363	CLDN11	claudin 11	Mmu.13681	XM_001089174	-1.56
719637	CLDN15	similar to Claudin-15	Mmu.5563	XR_014238///AANU01190550///AANU01190548///AANU01190549	-1.33
716628	CLDN18	claudin 18	Mmu.11402	XM_001114724///XM_001114708	2.13
712337	CLIC4	chloride intracellular channel 4	Mmu.4332	XM_001106424///XM_001106485///XM_001106291	-1.308
702137	CLIP1	CAP-GLY domain containing linker protein 1	Mmu.1220	AANU01216948///AANU01216949///XM_001098185///AANU01216946///AANU01216947///AANU01216944///AANU01216945///AANU01216962///AANU01216942///AANU01216961///AANU01216943///AANU01216960///XM_001097802///AANU01216950///AANU01216952///AANU01216951///AANU01216954///AANU01216953///AANU01216956///AANU01216955///AANU01216958///AANU01216957///AANU01216959///XM_001098085///XM_001097991///XM_001098293	-1.07
696352	CLN5	ceroid-lipofuscinosis, neuronal 5	Mmu.13140	XM_001086029	-1.225
699904	CLNS1A	chloride channel, nucleotide-sensitive, 1A	Mmu.14689	XM_001088333	-1.5
699593	CLPP	ClpP caseinolytic peptidase, ATP-dependent, proteolytic subunit homolog (E. coli)	Mmu.13859	XM_001087805	-1.09
722304	CLSTN1	calsyntenin 1	Mmu.4451	XM_001118466	1.4
693659	CLTA	clathrin, light chain (Lca)	Mmu.1256	XM_001082238///XM_001082364///XM_001082487///XM_001082617///XM_001082882///XM_001082752	-1.873
711563	CLTC	clathrin, heavy chain (Hc)	Mmu.1203	XM_001108492///XM_001108754///XM_001108647///XM_001108544///XM_001108798///XM_001108373///XM_001108702	-2.36
677866	CLU	clusterin	Mmu.2280	XM_001109522///AY680475	-1.788
706604	CMAS	cytidine monophosphate N-acetylneuraminic acid synthetase	Mmu.9620	XM_001099303	-2.425
705147	CMC1	COX assembly mitochondrial protein homolog (S. cerevisiae)	#N/A	XM_001093525	-1.09
704329	CMTM7	CKLF-like MARVEL transmembrane domain containing 7	Mmu.14928	XM_001097925///XM_001097730///XM_001097825	-1.1
704234	CMTM8	CKLF-like MARVEL transmembrane domain containing 8	#N/A	XM_001097424///XM_001097523	-1.1
698092	CNKSR3	CNKSR family member 3	Mmu.12065	XM_001091023///XM_001091141///XM_001091622///XM_001090904	-2.107
718501	CNOT2	CCR4-NOT transcription complex, subunit 2	Mmu.11414	XM_001117431///XM_001117430///XM_001117427///XM_001117400	-1.37
693292	CNOT3	CCR4-NOT transcription complex, subunit 3	Mmu.9500	XR_009664///AANU01181604///AANU01181605	-1.07
714813	CNOT8	CCR4-NOT transcription complex, subunit 8	Mmu.12893	XM_001112726///XM_001112661///XM_001112600///XM_001112631///XM_001112508///XM_001112693///XM_001112416	-1.59
641337	CNP	2',3'-cyclic nucleotide 3' phosphodiesterase	Mmu.4779	DQ188084///NM_001035528	-1.12
574172	CNTNAP2	contactin associated protein-like 2	Mmu.3608	XM_001094652///AY680537///XM_001094531///AF424822	-1.545
693867	COBL	similar to cordon-bleu homolog	#N/A	AANU01110188///XM_001082572///AANU01110187///AANU01110198///AANU01110189///AANU01110197///AANU01110196///AANU01110186///AANU01110195///AANU01110185///AANU01110194///AANU01110193///AANU01110192///AANU01110191///AANU01110190	-1.65
695754	COG1	component of oligomeric golgi complex 1	Mmu.1968	XM_001086609///XM_001086146///XM_001086484///XM_001086027///XM_001085918///XM_001085698	-1.243
714263	COG2	component of oligomeric golgi complex 2	Mmu.9672	XR_013437///AANU01168966///AANU01168965	-1.3
702375	COG3	component of oligomeric golgi complex 3	Mmu.578	XM_001096317///XM_001096875	-1.26
706149	COL16A1	collagen, type XVI, alpha 1	#N/A	XM_001100182	-1.357
705834	COL4A3BP	alpha 3 type IV collagen binding protein	Mmu.10022	AANU01255425///AANU01255424///AANU01255427///AANU01255426///AANU01255421///AANU01255420///AANU01255423///AANU01255422///XR_013150	-1.693
703814	COL4A5	collagen, type IV, alpha 5	Mmu.11162	XM_001098546	-1.18
703707	COL4A6	collagen, type IV, alpha 6	Mmu.14512	XM_001098348///XM_001098448///XM_001098247	-1.132
709354	COL7A1	collagen, type VII, alpha 1	#N/A	XM_001097876	-1.33
677699	COMMD3	COMM domain containing 3	Mmu.16767	XM_001096477///AY680485	-1.2
695191	COMMD6	COMM domain containing 6	Mmu.2345	XM_001085114///XM_001085345	-1.737
707516	COPG2	coatomer protein complex, subunit gamma 2	Mmu.11945	XM_001095932	-1.55
698461	COPS3	COP9 constitutive photomorphogenic homolog subunit 3 (Arabidopsis)	Mmu.11788	XM_001089496///XM_001089733///XM_001089619	-2.02
693435	COPS4	COP9 signalosome complex subunit 4	Mmu.4623	XM_001082789///NM_001105280///XM_001082395///XM_001082918///XM_001082657	-2.42
704584	COPS5	COP9 constitutive photomorphogenic homolog subunit 5 (Arabidopsis)	Mmu.4188	XM_001097450///XM_001097856///XM_001097650///XM_001097549///XM_001097759///XM_001098042	-2.295
641445	COX11	COX11 homolog, cytochrome c oxidase assembly protein	Mmu.4772	AY680459///XM_001102862	-1.21
692062	COX6B	cytochrome c oxidase subunit 6B	Mmu.1407	XM_001096553///NM_001040281///AY585854	-1.24
692060	COX7AH	cytochrome c oxidase subunit 7AH	Mmu.4698	XM_001102958///NM_001040278///AY585862	-1.28
702856	CPA4	carboxypeptidase A4	#N/A	XM_001095233	2.1
708881	CPE	carboxypeptidase E	Mmu.4477	XM_001097378	-1.73
695332	CPLX2	complexin 2	#N/A	XM_001083046	1.56
718315	CPM	carboxypeptidase M	Mmu.4341	XM_001117353///XM_001117346	-1.02
696586	CPNE8	copine VIII	Mmu.16007	XM_001087065///XM_001086942///XM_001087185	-1.39
702082	CPSF1	cleavage and polyadenylation specific factor 1, 160kDa	Mmu.8170	AANU01106864///AANU01106863///AANU01106866///XR_011108///AANU01106865///AANU01106867	-1.15
708119	CPSF4	cleavage and polyadenylation specific factor 4, 30kDa	#N/A	XM_001094527///XM_001094280	-1.3
714150	CPT2	carnitine palmitoyltransferase 2	#N/A	XM_001112489	0.145
710048	CRABP1	cellular retinoic acid binding protein 1	#N/A	XM_001107715	-2.43
695065	CRB2	crumbs homolog 2 (Drosophila)	Mmu.17067	XM_001083811	-1.14
708717	CREB1	cAMP responsive element binding protein 1	Mmu.13784	XM_001107192	-1.48
696952	CREBL2	cAMP responsive element binding protein-like 2	Mmu.965	XM_001085204	-1.08
701021	CREG1	cellular repressor of E1A-stimulated genes 1	Mmu.4012	XM_001089325	-1.24
698636	CREM	cAMP responsive element modulator	Mmu.2805	XM_001092258///XM_001090829///XM_001093168///XM_001093063///XM_001092950///XM_001088641///XM_001090366///XM_001091309///XM_001091662///XM_001091190///XM_001092367///XM_001090477///XM_001092602///XM_001090015///XM_001088981///XM_001092837///XM_001090136///XM_001090595///XM_001091547///XM_001092480///XM_001090248///XM_001088747///XM_001089092///XM_001089667	-1.8
710362	CRIP1	cysteine-rich protein 1 (intestinal)	#N/A	XM_001098971	-1.49
696584	CRKL	v-crk sarcoma virus CT10 oncogene homolog (avian)-like	Mmu.12764	XM_001086006///XM_001086123	-1.06
696733	CRKRS	Cdc2-related kinase, arginine/serine-rich	#N/A	XM_001088594///XM_001088486	-0.026
711349	CRMP1	collapsin response mediator protein 1	Mmu.16480	XM_001093717///XM_001093261///XM_001093594///XM_001093829///XM_001093945	-1.1
705949	CRTAP	cartilage associated protein	Mmu.1945	XM_001099332///XM_001099225///XM_001099124///XM_001099429	-1.287
704301	CSE1L	CSE1 chromosome segregation 1-like (yeast)	Mmu.2545	XM_001100735///XM_001100553///XM_001100361///XM_001100454	-3.61
710775	CSNK1A1	casein kinase 1, alpha 1	Mmu.785	XM_001106768///XM_001106836///XM_001106264///DQ147962///XM_001106904///XM_001106522///XM_001106203///XM_001106969///XM_001106705///XM_001106455	-1.92
700565	CSNK1E	casein kinase 1, epsilon	#N/A	XM_001093672	-1.306
713504	CSTB	cystatin B (stefin B)	Mmu.14403	XM_001104524	-2.055
698976	CTCF	similar to Transcriptional repressor CTCF (CCCTC-binding factor) (CTCFL paralog) (11-zinc finger protein)	Mmu.401	XM_001091981///AANU01177276///AANU01177277///AANU01177278///XM_001091862	-1.35
715956	CTDSP2	CTD (carboxy-terminal domain, RNA polymerase II, polypeptide A) small phosphatase 2	Mmu.12033	XM_001116520///XM_001116527	-1.62
713850	CTF1	cardiotrophin 1	#N/A	XM_001103315	1.19
714520	CTGF	connective tissue growth factor	Mmu.3969	XM_001104316	-2.11
574385	CTNNA1	catenin (cadherin-associated protein), alpha 1, 102kDa	Mmu.3720	AY369797///XM_001113555	-1.727
574265	CTNNB1	catenin (cadherin-associated protein), beta 1, 88kDa	Mmu.2322	AY369799///XM_001115474	-1.76
704212	CTNND1	catenin (cadherin-associated protein), delta 1	Mmu.1419	XM_001098301///XM_001096539///XM_001098491///XM_001098792///XM_001099613///XM_001096864///XM_001099411///XM_001097599///XM_001095967///XM_001099819///XM_001099102///XM_001097202///XM_001099314///XM_001097908///XM_001098194///XM_001096070///XM_001099203///XM_001096747///XM_001095429///XM_001098689///XM_001097299///XM_001097998///XM_001097505///XM_001099920///XM_001095745///XM_001096644///XM_001099…	-0.085
708592	CTSA	cathepsin A	Mmu.10185	AANU01259026///XM_001105960///AANU01259027///XM_001105807///XM_001105540///XM_001106032///XM_001105880	-1.05
705320	CTSC	cathepsin C	Mmu.4035	XM_001104734///DQ147988///XM_001104585	-2.135
703534	CTSD	cathepsin D	Mmu.2920	XM_001091374///XM_001091495///XM_001091601	-1.18
713167	CUGBP1	CUG triplet repeat, RNA binding protein 1	Mmu.15777	XM_001106106///XM_001105693///XM_001105822///XM_001106041///XM_001105892	-1.614
710581	CUL1	cullin 1	Mmu.9717	AANU01114479///XR_011590///AANU01114478///AANU01114480///AANU01114481///AANU01114482///AANU01114483///AANU01114484	-1.775
698384	CUL2	cullin 2	Mmu.13593	XM_001087853///XM_001087735	1.61
696410	CUL4B	cullin 4B	Mmu.3258	XM_001086195///XM_001086307	-1.14
707559	CUL5	cullin 5	#N/A	XM_001103587	0.14
699545	CUL7	cullin 7	Mmu.14492	XM_001088003	1.28
574334	CXCL12	chemokine (C-X-C motif) ligand 12 (stromal cell-derived factor 1)	Mmu.3714	AF449283///NM_001032934	-2.44
694746	CXXC5	CXXC finger 5	Mmu.14020	XM_001084794///XM_001085021///XM_001084911///XM_001084673///XM_001085144	-0.05
714970	CYR61	cysteine-rich, angiogenic inducer, 61	Mmu.3468	XM_001104992	-3.44
706179	DAG1	dystroglycan 1	Mmu.2657	XM_001108378///XM_001108436///XM_001108323	-1.527
694315	DAPK1	death-associated protein kinase 1	Mmu.149	XM_001084871///XM_001084983///XM_001084752///XM_001084634	-1.05
714221	DAPK3	death-associated protein kinase 3	Mmu.9700	XM_001101214///XM_001101129	-2.15
707449	DARS	aspartyl-tRNA synthetase	Mmu.1229	XM_001095858	-1.9
707002	DARS2	aspartyl-tRNA synthetase 2, mitochondrial	Mmu.11270	XM_001101931	-1.165
707132	DAZAP1	DAZ associated protein 1	Mmu.3052	XM_001094757///XM_001094635	1.04
695282	DAZAP2	DAZ associated protein 2	Mmu.4055	XM_001088141///XM_001088465	-1.25
696243	DCI	similar to 3,2-trans-enoyl-CoA isomerase, mitochondrial precursor (Dodecenoyl-CoA	Mmu.3031	AANU01106549///AANU01106548///XM_001084889///XM_001084770///AANU01106550///AANU01106551	-1.07
694225	DCP2	DCP2 decapping enzyme homolog (S. cerevisiae)	Mmu.13937	XM_001082528///XM_001082402	1.87
700995	DCTD	dCMP deaminase	Mmu.11106	XM_001092119///XM_001091883///XM_001092239///XM_001091999	-0.3
714948	DCTN2	dynactin 2	Mmu.9631	XM_001116134///XM_001116123///XM_001116148///XM_001116115///XM_001116140///XM_001116130	-1.602
700703	DCTN3	dynactin 3 (p22)	Mmu.12187	XM_001096432///XM_001096311	-2.8
711395	DDAH1	dimethylarginine dimethylaminohydrolase 1	Mmu.505	XM_001108967	-1.63
693677	DDC	dopa decarboxylase (aromatic L-amino acid decarboxylase)	Mmu.3184	XM_001082132	-1.418
574266	DDX17	DEAD (Asp-Glu-Ala-Asp) box polypeptide 17	Mmu.2004	XM_001092491///AY369803	-2.96
704731	DDX20	DEAD (Asp-Glu-Ala-Asp) box polypeptide 20	Mmu.13577	XM_001106355	-1.53
697304	DDX47	DEAD (Asp-Glu-Ala-Asp) box polypeptide 47	Mmu.13447	XM_001086008///XM_001086352///XM_001086229	1.15
677694	DDX5	DEAD (Asp-Glu-Ala-Asp) box polypeptide 5	Mmu.16502	XM_001109860///AY680455	-2.13
712763	DDX54	DEAD (Asp-Glu-Ala-Asp) box polypeptide 54	Mmu.2631	XM_001111246///XM_001111130	-1.17
720821	DEAF1	deformed epidermal autoregulatory factor 1	Mmu.12520	XM_001116691	-1.08
696035	DECR1	2,4-dienoyl CoA reductase 1	Mmu.2410	XM_001085155	-1.83
707554	DGUOK	deoxyguanosine kinase	Mmu.15854	XM_001106563///XM_001106495///XM_001106944///XM_001107072	-1.804
707762	DHCR7	7-dehydrocholesterol reductase	Mmu.15814	XM_001099101///XM_001099313///XM_001099202	-1.7
695919	DHX32	DEAH (Asp-Glu-Ala-His) box polypeptide 32	Mmu.12643	XM_001085754///XM_001086076///XM_001085971///XM_001085633	-1.13
700918	DIAPH1	diaphanous homolog 1 (Drosophila)	Mmu.11607	XM_001089232	-0.347
695990	DIAPH3	diaphanous homolog 3	Mmu.9085	AANU01126489///AANU01126479///AANU01126478///AANU01126485///AANU01126486///AANU01126487///XR_010341///AANU01126488///AANU01126481///AANU01126482///AANU01126483///AANU01126484///AANU01126491///AANU01126490///AANU01126480///AANU01126498///AANU01126499///AANU01126496///AANU01126497///AANU01126494///AANU01126501///AANU01126495///AANU01126500///AANU01126503///AANU01126492///AANU01126493///AANU01126502	-1.42
698313	DIDO1	death inducer-obliterator 1	Mmu.14476	XM_001086709	-1.22
694048	DIS3	DIS3 mitotic control homolog (S. cerevisiae)	Mmu.4853	XM_001083820///XM_001083708///XM_001083013///XM_001084036///XM_001083933///AANU01263526///AANU01263527///AANU01263525	-1.871
702563	DKC1	dyskeratosis congenita 1, dyskerin	Mmu.1374	XM_001090867	-0.09
700494	DLD	dihydrolipoamide dehydrogenase	Mmu.68	XM_001095013///XM_001095232///XM_001095118	-2.45
709572	DLG1	discs, large homolog 1 (Drosophila)	Mmu.13233	XM_001098808///XM_001098510///XM_001098707///XM_001099017///XM_001098914///XM_001099226///XM_001099125	-1.509
701006	DLST	dihydrolipoamide S-succinyltransferase (E2 component of 2-oxo-glutarate complex)	Mmu.4472	XM_001095138	-1.59
699482	DNAJB11	DnaJ (Hsp40) homolog, subfamily B, member 11	Mmu.14451	XM_001091858	-1.21
702936	DNAJB2	DnaJ (Hsp40) homolog, subfamily B, member 2	Mmu.12358	XM_001102492///XM_001102302///XM_001102585	1.57
693305	DNAJB6	DnaJ (Hsp40) homolog, subfamily B, member 6	Mmu.4092	XM_001082390///XM_001082651///XM_001082013///XM_001082264///XM_001082515///XM_001082134	-1.845
717045	DOLK	dolichol kinase	#N/A	XM_001109312///AANU01102867	1.21
698853	DONSON	downstream neighbor of SON	Mmu.12297	XM_001090910///XM_001091031	-1.22
706155	DPY30	dpy-30 homolog (C. elegans)	Mmu.2253	XM_001105621///XM_001105547	-1.26
707632	DR1	down-regulator of transcription 1, TBP-binding (negative cofactor 2)	Mmu.11913	XM_001102017///XM_001101928	-1.35
705805	DSG2	desmoglein 2	Mmu.12673	XM_001098597	-1.87
693241	DST	dystonin	Mmu.2202	DQ148212///AY680582///XM_001105386///DQ148162	-1.234
695969	DSTN	destrin	Mmu.2966	XM_001088351///XM_001088461///DQ147992	-2.08
702981	DUSP1	dual specificity phosphatase 1	Mmu.4362	XM_001096004	-1.095
705824	DUSP22	dual specificity phosphatase 22	#N/A	XM_001089185	1.89
714401	DUT	deoxyuridine triphosphatase	Mmu.2446	XM_001112932///XM_001112992///XM_001113023///XM_001112963///XM_001113050	-3.072
704654	DYNC1LI1	dynein light chain-A	Mmu.4978	AANU01277490///AANU01277492///AANU01277491///AANU01277489///XR_012074///AANU01277488///AANU01277487	-1.33
694204	DYNC1LI2	dynein, cytoplasmic 1, light intermediate chain 2	Mmu.2473	XM_001085468	-1.52
717941	DYRK2	dual-specificity tyrosine-(Y)-phosphorylation regulated kinase 2	Mmu.2001	XM_001117126///XM_001117140///XM_001117134///XM_001117146///XM_001117130	0.108
694423	E2F7	E2F transcription factor 7	Mmu.15969	XM_001083107///XM_001082867///XM_001082992	1.46
699305	EBAG9	estrogen receptor binding site associated, antigen, 9	Mmu.1040	XM_001087769	-1.335
699672	EBNA1BP2	EBNA1 binding protein 2	Mmu.12074	XM_001092293///XM_001091939///XM_001092406	-1.263
694056	ECT2	epithelial cell transforming sequence 2 oncogene	Mmu.12669	XM_001083830	-1.82
699982	EDN1	endothelin 1	Mmu.13776	XM_001089874	-1.88
707019	EEF1B2	eukaryotic translation elongation factor 1 beta 2	Mmu.2342	XM_001106179///XM_001106237///XM_001106040///XM_001106298	-1.35
695426	EEF1E1	eukaryotic translation elongation factor 1 epsilon 1	#N/A	XM_001086399	-2.18
711288	EFNB2	ephrin-B2	#N/A	XM_001100069	-1.3
703083	EGLN2	egl nine homolog 2 (C. elegans)	Mmu.12025	XM_001099424///XM_001099832///XM_001099533///XM_001099630///XM_001099727	-1.06
693902	EHBP1	EH domain binding protein 1	Mmu.12134	XM_001083359///XM_001083480///XM_001083235///XM_001083695///XM_001083593///XM_001083802///XM_001082746	-1.32
722036	EHD1	EH-domain containing 1	#N/A	XM_001118235	-1.12
699575	EIF2AK3	eukaryotic translation initiation factor 2-alpha kinase 3	Mmu.13969	XM_001094493///XM_001094377///XM_001094258	-1.21
710150	EIF2S1	eukaryotic translation initiation factor 2, subunit 1 alpha, 35kDa	Mmu.2790	XM_001105924///XM_001106000///XM_001105852	-1.13
698481	EIF3B	eukaryotic translation initiation factor 3, subunit B	Mmu.14900	AANU01169970///AANU01169969///XM_001086876	-1.727
697622	EIF3E	eukaryotic translation initiation factor 3, subunit E	Mmu.1927	AANU01123492///AANU01123491///AANU01123490///AANU01123496///AANU01123495///AANU01123494///AANU01123493///XM_001090593///AANU01123498///AANU01123497///XM_001090475///XM_001090132///AANU01123488///AANU01123489///XM_001090362///XM_001090244	-2.54
706269	EIF3F	eukaryotic translation initiation factor 3, subunit F	Mmu.1747	XM_001105764///XM_001105823///XM_001105893	-1.913
714726	EIF3G	eukaryotic translation initiation factor 3, subunit G	Mmu.3955	XM_001104633///AANU01122753///AANU01122752	-1.63
707775	EIF4A2	eukaryotic translation initiation factor 4A, isoform 2	Mmu.1866	XM_001103041///XM_001102512///XM_001102417///XM_001102961///XM_001102871///XM_001102325///XM_001102692///DQ147978///XM_001102775	-2.107
704923	EIF4G1	eukaryotic translation initiation factor 4 gamma, 1	Mmu.11358	XM_001093301	-2.14
705510	EIF4G2	eukaryotic translation initiation factor 4 gamma, 2	Mmu.3098	XM_001093873	-1.95
693429	EIF4H	eukaryotic translation initiation factor 4H	Mmu.2847	XM_001082007	-2.56
714129	EIF5B	eukaryotic translation initiation factor 5B	Mmu.14461	XM_001103720	-1.185
705806	ELAVL1	ELAV (embryonic lethal, abnormal vision, Drosophila)-like 1 (Hu antigen R)	Mmu.1915	XM_001092794///XM_001092907///XM_001092674///XM_001092444	-1.33
696760	ELF2	similar to E74-like factor 2 (ets domain transcription factor) isoform 2	Mmu.12713	XM_001087584///XM_001087236///AANU01271658///XM_001087349///XM_001087120///XM_001087465	-1.12
699506	ELL2	elongation factor, RNA polymerase II, 2	Mmu.13932	XM_001094059///XM_001093837	-1.31
707316	ELMO2	engulfment and cell motility 2	Mmu.16123	XM_001103257///XM_001103487///XM_001103175///XM_001103406///XM_001102841///XM_001103324	-1.11
714889	EPB41L2	erythrocyte membrane protein band 4.1-like 2	Mmu.13768	XM_001104857	-1.48
693475	EPB41L3	erythrocyte membrane protein band 4.1-like 3	Mmu.9477	AANU01221953///AANU01221954///XR_009702	-1.6
702956	EPN1	epsin 1	Mmu.3207	XM_001089860///XM_001089740///XM_001090090///XM_001089973	-1.19
702600	EPN2	epsin 2	Mmu.15608	XM_001098695///XM_001098406///XM_001098594///XM_001098498///XM_001098306	-1.09
708111	EPRS	glutamyl-prolyl-tRNA synthetase	Mmu.2963	XM_001110256///XM_001110219	-1.71
698281	EPS8L1	EPS8-like 1	#N/A	XM_001086805	-1.04
697573	ERBB2	v-erb-b2 erythroblastic leukemia viral oncogene homolog 2, neuro/glioblastoma derived oncogene homolog (avian)	#N/A	XM_001090319///XM_001090430	-1.13
700429	ERBB2IP	erbb2 interacting protein	Mmu.13520	XM_001088781	-1.09
698829	ERCC3	excision repair cross-complementing rodent repair deficiency, complementation group 3	Mmu.11726	XM_001086722///XM_001086238	-1.18
707822	ERCC5	excision repair cross-complementing rodent repair deficiency, complementation group 5	Mmu.3039	XM_001096257	-1.2
708329	ERO1L	ERO1-like	Mmu.134	XM_001103965///XM_001103883///XM_001103792	-1.47
698845	ESCO1	establishment of cohesion 1 homolog 1 (S. cerevisiae)	#N/A	XM_001091733	-1.56
693942	ESYT2	extended synaptotagmin-like protein 2	Mmu.757	XM_001083514	-0.347
707693	ETFA	electron-transfer-flavoprotein, alpha polypeptide	Mmu.3988	XM_001104838///XM_001104763	-2.25
714697	ETS1	v-ets erythroblastosis virus E26 oncogene homolog 1 (avian)	Mmu.13289	XM_001113071///XM_001113198///XM_001113164///XM_001113134	-1.317
715887	ETS2	v-ets erythroblastosis virus E26 oncogene homolog 2	Mmu.592	XM_001109324///XM_001109376	-1.68
700907	ETV5	ets variant 5	Mmu.1149	XM_001089224	1.56
695734	ETV6	ets variant 6	#N/A	XM_001083470///XM_001083583	-1.313
714624	EXOSC7	exosome component 7	Mmu.6305	AANU01238961///AANU01238960///AANU01238962///XR_013017	1.3
719824	F11R	F11 receptor	Mmu.15082	XM_001117686///XM_001117677///XM_001117664///XM_001117672///XM_001117693///XM_001117642///XM_001117690///XM_001117698///XM_001117670	-1.46
707479	F2RL1	coagulation factor II (thrombin) receptor-like 1	#N/A	XM_001106201///XM_001106263	-2.787
707260	F2RL2	coagulation factor II (thrombin) receptor-like 2	#N/A	XM_001106069	-1.12
701009	FABP5	fatty acid binding protein 5 (psoriasis-associated)	Mmu.2121	XM_001091773	-2.28
722337	FADS3	fatty acid desaturase 3	Mmu.9978	XR_014740	-1.11
714405	FAF1	Fas (TNFRSF6) associated factor 1	#N/A	XM_001104146	-1.12
712716	FAH	fumarylacetoacetate hydrolase (fumarylacetoacetase)	Mmu.11979	XM_001109472///XM_001109382///XM_001109520	1.71
698837	FANCG	Fanconi anemia, complementation group G	Mmu.11430	XM_001092322///XM_001091966	1.17
699878	FANCI	Fanconi anemia, complementation group I	Mmu.13404	XM_001092826///XM_001092590///XM_001093053	-1.171
574332	FAS	Fas (TNF receptor superfamily, member 6)	Mmu.649	AF530075///AF344833///NM_001032933///AY007572	-1.055
712283	FBXL19	F-box and leucine-rich repeat protein 19	Mmu.15331	XM_001111440///XM_001111402///XM_001111365	-1.18
703219	FBXO5	F-box protein 5	Mmu.12667	XM_001095886///XM_001095997///XM_001096104	-1.46
717317	FBXO7	F-box protein 7	Mmu.1787	XM_001112523///XM_001112612	-1.486
712024	FBXO9	F-box protein 9	Mmu.10158	XR_012552///AANU01242914///AANU01242915///AANU01242916///AANU01242913///NM_001160298	-1.24
700958	FBXW2	F-box and WD repeat domain containing 2	Mmu.12554	XM_001096431///XM_001096076///XM_001096310///XM_001096189	-1.25
718859	FCGRT	Fc fragment of IgG, receptor, transporter, alpha	Mmu.4881	XM_001115290///XM_001115305///XM_001115276	1.41
712201	FCMD	Fukuyama type congenital muscular dystrophy (fukutin)	Mmu.1570	XM_001109554///XM_001109503///XM_001109456	-1.14
696396	FDFT1	farnesyl-diphosphate farnesyltransferase 1	Mmu.1831	XM_001086183///XM_001086419///XM_001085747///XM_001086293///XM_001085624///XM_001085961///XM_001085859///XM_001086070	-1.787
713106	FEZ1	fasciculation and elongation protein zeta 1 (zygin I)	Mmu.3277	XM_001111094///XM_001110921///XM_001110806///XM_001111062///XM_001111027///XM_001110959///XM_001110989///XM_001110887	-1.64
574136	FGF2	fibroblast growth factor 2 (basic)	Mmu.3766	XM_001099284///AF251270	-1.465
700126	FGFR1	fibroblast growth factor receptor 1	#N/A	XM_001090823	-1.024
706749	FGFR1OP	FGFR1 oncogene partner	Mmu.13783	XM_001102527///XM_001102430	-1.1
707542	FH	fumarate hydratase	Mmu.1651	XM_001094729///XM_001094968	-1.787
710692	FHL1	four and a half LIM domains 1	Mmu.12731	XM_001102629///XM_001102989///XM_001102360///XM_001103069///XM_001102904///XM_001103233///XM_001102451///XM_001102168///XM_001102262///XM_001102722///XM_001102549///XM_001102805///XM_001103156	-1.462
697346	FHOD1	formin homology 2 domain containing 1	Mmu.13037	XM_001089059///XM_001088717	1.98
697725	FIP1L1	FIP1 like 1 (S. cerevisiae)	Mmu.14344	XM_001090115///XM_001089880///XM_001090455///XM_001090230///XM_001089763///XM_001090692///XM_001090572///XM_001090343///XM_001090808	-1.493
708481	FKBP4	FK506 binding protein 4, 59kDa	#N/A	XM_001097900///XM_001098079	-1.26
698082	FLCN	folliculin	#N/A	XM_001088928	-1.1
699524	FLNA	filamin A, alpha	Mmu.11548	XM_001090724///XM_001091073///XM_001091203///XM_001090839///XM_001090950	-1.92
702732	FLNB	filamin B, beta	Mmu.6463	XM_001097823///XM_001097922///XM_001097727	-1.66
700138	FMR1	fragile X mental retardation 1	#N/A	XM_001087382///XM_001087617	-1.4
694847	FNDC3B	fibronectin type III domain containing 3B	Mmu.10057	XM_001085354///XM_001085124	-1.2
696573	FOXJ3	forkhead box J3	#N/A	XM_001085783///XM_001085670	1.55
694756	FOXN3	forkhead box N3	Mmu.12552	AANU01198521///AANU01198522///AANU01198523///AANU01198524///AANU01198500///AANU01198501///AANU01198520///AANU01198502///XM_001088315///AANU01198504///AANU01198529///AANU01198503///XM_001087845///AANU01198506///AANU01198505///AANU01198526///AANU01198508///AANU01198525///AANU01198507///AANU01198528///AANU01198527///AANU01198509///XM_001088095///AANU01198499///XM_001087970///AANU01198495///AANU01198…	-1.13
700030	FOXO1	forkhead box O1	#N/A	AANU01098213///AANU01098212///AANU01098215///AANU01098214///AANU01098223///AANU01098222///AANU01098221///AANU01098220///XM_001088437///AANU01098216///AANU01098217///AANU01098218///AANU01098219	-1.34
698743	FRG1	FSHD region gene 1	Mmu.13675	XM_001090694	-1.4
707420	FST	follistatin	Mmu.12656	XM_001095829	-1.53
713367	FSTL1	follistatin-like 1	Mmu.2510	XM_001110729///XM_001110768	-1.82
703724	FTO	fat mass and obesity associated	#N/A	XM_001092038	-0.1
707102	FUBP1	far upstream element (FUSE) binding protein 1	Mmu.12702	XM_001103908	-1.77
710993	FUCA1	fucosidase, alpha-L- 1, tissue	Mmu.2247	XM_001104941	-2.633
710170	FXR1	fragile X mental retardation, autosomal homolog 1	Mmu.9602	XM_001098757	-2.628
574214	FYN	FYN oncogene related to SRC, FGR, YES	Mmu.3611	AF424825///XM_001085015	-1.219
703942	FZD1	frizzled homolog 1 (Drosophila)	Mmu.14247	XM_001092281	1.32
713839	FZD3	frizzled homolog 3 (Drosophila)	Mmu.14248	XM_001110867///XM_001110824	-1.21
694625	FZD6	frizzled homolog 6 (Drosophila)	Mmu.14124	XM_001085270///XM_001085156///XM_001085383	-1.23
713884	G3BP	Ras-GTPase-activating protein SH3-domain-binding protein	Mmu.671	XM_001110776///XM_001110590///XM_001110478///XM_001110623///XM_001110695///XM_001110819///XM_001110514///XM_001110737///XM_001110658///AANU01185186///AANU01185185///AANU01185188///AANU01185192///AANU01185187///AANU01185190///AANU01185189///AANU01185191	-1.06
700197	GAB2	GRB2-associated binding protein 2	#N/A	XM_001093686///XM_001093917	1.98
711838	GABRA5	gamma-aminobutyric acid (GABA) A receptor, alpha 5	Mmu.13791	XM_001109231///XM_001109173	-1.15
711754	GABRB3	gamma-aminobutyric acid (GABA) A receptor, beta 3	Mmu.16343	XM_001109005///XM_001108947///XM_001109060///XM_001109118	-1.643
703406	GAK	cyclin G associated kinase	#N/A	XM_001094120	-1.04
697526	GARS	glycyl-tRNA synthetase	Mmu.11235	XM_001086099	-2.36
704926	GART	phosphoribosylglycinamide formyltransferase, phosphoribosylglycinamide synthetase, phosphoribosylaminoimidazole synthetase	Mmu.14018	XM_001093303	-1.5
713306	GATM	glycine amidinotransferase (L-arginine:glycine amidinotransferase)	Mmu.4177	XM_001111486///XM_001111604///XM_001111522///XM_001111561	-1.02
722884	GBE1	glucan (1,4-alpha-), branching enzyme 1	Mmu.12374	XM_001118968	-1.36
697468	GCNT2	glucosaminyl (N-acetyl) transferase 2, I-branching enzyme (I blood group)	Mmu.12380	XM_001087111///XM_001087231	-1.01
697136	GDAP1	ganglioside-induced differentiation-associated protein 1	Mmu.14153	XM_001086782///XM_001087011///XM_001086903	-1.267
719466	GDF15	growth differentiation factor 15	Mmu.1513	XM_001114375	-1.21
712510	GDI2	GDP dissociation inhibitor 2	Mmu.4060	XM_001105441///XM_001105787///XM_001105365///XM_001105854///XM_001105297	-2.321
574107	GEM 1	GEM 1 protein	Mmu.3470	XM_001090207///AF079412	-1.09
697929	GGA1	golgi associated, gamma adaptin ear containing, ARF binding protein 1	Mmu.16060	XM_001088352///XM_001088257///XM_001088573///XM_001088024///XM_001087899///XM_001087534///XM_001088463///XM_001088139	1.33
700421	GGA2	ADP-ribosylation factor binding protein 2	Mmu.8403	AANU01212807///AANU01212806///AANU01212805///AANU01212804///AANU01212803///AANU01212796///AANU01212801///AANU01212802///AANU01212798///AANU01212797///AANU01212800///XR_010730///AANU01212799	-1.6
695547	GGCT	gamma-glutamyl cyclotransferase	Mmu.14878	XM_001085128///XM_001085239///XM_001085474	2.11
702691	GHITM	growth hormone inducible transmembrane protein	Mmu.1309	XM_001090977	-1.24
697986	GHR	growth hormone receptor	Mmu.3595	XM_001088963///XM_001088858///U85396///U84589///NM_001042667	-1.163
694999	GLCE	glucuronic acid epimerase	Mmu.14521	XM_001085618///XM_001085491	-1.16
718956	GLIPR1	GLI pathogenesis-related 1	Mmu.2230	XM_001117594///XM_001117592	-1.61
698891	GLRX3	glutaredoxin 3	Mmu.2293	AANU01120764///AANU01120765///XM_001090479///XM_001090370///AANU01120766	-2.54
693520	GLS	glutaminase C	Mmu.854	AANU01249369///AANU01249368///AANU01249367///XR_009901///AANU01249374///AANU01249373///AANU01249375///AANU01249371///AANU01249372///AANU01249370	1.54
706932	GMPS	guanine monphosphate synthetase	Mmu.13005	XM_001105046	1.03
703780	GNAI2	guanine nucleotide binding protein (G protein), alpha inhibiting activity polypeptide 2	Mmu.4331	XM_001103122///XM_001103040	-1.27
699310	GNAI3	guanine nucleotide binding protein (G protein), alpha inhibiting activity polypeptide 3	Mmu.686	XM_001091470	-0.48
694289	GNAS	GNAS complex locus	Mmu.4448	XM_001083345///XM_001084136///XM_001083687///XM_001083221///XM_001083466///XM_001083581///XM_001083906	-1.314
700606	GNG11	guanine nucleotide binding protein (G protein), gamma 11	Mmu.2028	XM_001098319	-2.04
695877	GNL3	guanine nucleotide binding protein-like 3 (nucleolar)	Mmu.2555	XM_001086259	-1.325
717500	GNS	glucosamine (N-acetyl)-6-sulfatase	Mmu.1101	XM_001116940	-0.335
696042	GPAM	glycerol-3-phosphate acyltransferase, mitochondrial	Mmu.7	XM_001088103///XM_001087979	-1.39
706665	GPC4	glypican 4	#N/A	XM_001097252	-2.04
697192	GPD2	glycerol-3-phosphate dehydrogenase 2 (mitochondrial)	Mmu.2754	XM_001086947///XM_001086842///XM_001087191///XM_001087069///XM_001087302	1.84
709677	GPHN	gephyrin	#N/A	XM_001105226///XM_001105293	-1.158
711762	GPM6B	glycoprotein M6B	Mmu.176	XM_001098845///XM_001098542///XM_001098446///XM_001098947	-1.03
715618	GPR125	G protein-coupled receptor 125	Mmu.16477	XM_001104831///XM_001104904///XM_001104685///XM_001104604	-2.014
613233	GPR56	G protein-coupled receptor 56	Mmu.10085	NM_001033020///AY845352	-1.07
693850	GPRASP1	G protein-coupled receptor associated sorting protein 1	Mmu.12817	XM_001083071///XM_001082557///XM_001082822///XM_001082691///XM_001082950	1.15
695204	GPRC5B	G protein-coupled receptor, family C, group 5, member B	Mmu.374	XM_001084286	-1.515
706732	GPX1	glutathione peroxidase 1	Mmu.9746	AANU01238527///XR_013650///NM_001159298	-1.44
705333	GPX4	glutathione peroxidase 4	Mmu.9752	AANU01110880///CB552751///NM_001118889///CN643832///XR_011424	-2.07
705965	GPX8	glutathione peroxidase 8 (putative)	Mmu.4435	XM_001098032	-1.61
694786	GRB10	growth factor receptor-bound protein 10	Mmu.13002	XM_001083447	-1.474
574176	GREM1	gremlin	Mmu.3599	NM_001032848///AF439783	-1.683
574380	GRIN1	glutamate receptor, ionotropic, N-methyl D-aspartate 1	Mmu.3788	AY723728///XM_001117773	-0.587
698736	GRM1	glutamate receptor, metabotropic 1	#N/A	XM_001085942	-1.18
706301	GRSF1	G-rich RNA sequence binding factor 1	Mmu.35	XM_001105061	1.36
699705	GSN	gelsolin	Mmu.3965	XM_001092660///XM_001093339///XM_001093009///XM_001092321///XM_001092785///XM_001091723///XM_001091607///XM_001092431///XM_001093125///XM_001092894///XM_001092204///XM_001093234///XM_001091500///XM_001092546///XM_001093567///XM_001091965///XM_001091840///XM_001093447///XM_001092079	-1.028
709498	GSTA3	glutathione S-transferase alpha 3	Mmu.12556///Mmu.11859///Mmu.3898///Mmu.11464	XM_001108174///XM_001108125///AANU01242901///XM_001108008///XM_001108065///XM_001108229	1.67
700053	GSTM2	glutathione S-transferase mu 2 (muscle)	Mmu.9881///Mmu.2291	XM_001094965///XM_001094359///XM_001095177///XM_001094599///XM_001094114///XM_001094847///XM_001094003///XM_001094237///XM_001093897///XM_001094725///XM_001095297///XM_001095632	-1.53
699923	GSTM4	glutathione S-transferase mu 4	Mmu.9881///Mmu.2291	XM_001094965///XM_001094359///XM_001095177///XM_001094599///XM_001094114///XM_001094847///XM_001094003///XM_001094237///XM_001093897///XM_001094725///XM_001095297///XM_001095632	-2.08
699221	GTF2F1	general transcription factor IIF, polypeptide 1, 74kDa	Mmu.1586	XM_001087325	-1.39
694564	GTF2H1	general transcription factor IIH, polypeptide 1, 62kDa	Mmu.194	XM_001085333///XM_001085692///XM_001085569///XM_001085807	-1.508
700737	GTF2H2	general transcription factor IIH, polypeptide 2, 44kDa	Mmu.12281	XM_001095474///XM_001095784///XM_001095679	0.27
714285	GTF2H4	general transcription factor IIH, polypeptide 4, 52kDa	Mmu.10863	AB128049///NM_001047142///XM_001109466	-1.35
574269	GTF2I	general transcription factor II	Mmu.10023	XM_001083724///AY369819	-2.56
710492	GTF3A	general transcription factor IIIA	Mmu.217	XM_001095556	-2.27
711836	H2AFY	H2A histone family, member Y	Mmu.4152	XM_001110513///XM_001110589///XM_001110477///XM_001110552	-1.35
711117	H2AFY2	H2A histone family, member Y2	Mmu.4797	XM_001109237///XM_001109286///XM_001109123///XM_001109179	-1.47
696181	HADH	hydroxyacyl-Coenzyme A dehydrogenase	Mmu.12127	XM_001084834///AANU01270000///AANU01269997///AANU01269998///AANU01269995///AANU01269996///AANU01269999	-0.095
698025	HADHB	hydroxyacyl-Coenzyme A dehydrogenase/3-ketoacyl-Coenzyme A thiolase/enoyl-Coenzyme A hydratase (trifunctional protein), beta subunit	Mmu.4072	XM_001086547	-2.18
699237	HBP1	HMG-box transcription factor 1	Mmu.2055	XM_001092104///XM_001093149///XM_001093361///XM_001093256///XM_001092921///XM_001093036///XM_001092804///XM_001093472///XM_001092688	-1.78
706748	HBS1L	HBS1-like (S. cerevisiae)	Mmu.11573	XM_001100130///XM_001100221///XM_001099850	-0.7
699557	HCFC1	host cell factor C1 (VP16-accessory protein)	#N/A	XM_001088011	-1.25
700267	HCN2	similar to agrin	#N/A	XM_001088651///AANU01224039///AANU01224041///AANU01224040	-1.16
718684	HDGFRP3	similar to Hepatoma-derived growth factor-related protein 3 (HRP-3) (Hepatoma-derived growth factor 2)	Mmu.14652	AANU01175652///AANU01175653///AANU01175654///XM_001111693///AANU01175650///AANU01175651///AANU01175648///AANU01175647///AANU01175649	-1.4
697821	HEBP1	heme binding protein 1	Mmu.11875	XM_001086941	-1.29
701598	HELLS	helicase, lymphoid-specific	Mmu.13556	XM_001094687///XM_001094310///XM_001095492///XM_001094077///XM_001095376///XM_001095601///XM_001094924///XM_001094189///XM_001095267///XM_001094806///XM_001095039///XM_001095698///XM_001095147	-2.965
703210	HERPUD1	homocysteine-inducible, endoplasmic reticulum stress-inducible, ubiquitin-like domain member 1	Mmu.4859	XM_001094892///XM_001094524///XM_001094044///XM_001094768///XM_001094402///XM_001095112///XM_001095009	-1.22
707140	HES1	hairy and enhancer of split 1, (Drosophila)	#N/A	XM_001095664	-1.73
704551	HESX1	HESX homeobox 1	#N/A	XM_001100209///XM_001100300	-1.12
704678	HIF1A	hypoxia inducible factor 1, alpha subunit (basic helix-loop-helix transcription factor)	Mmu.4843	XM_001098939///XM_001098836///XM_001099043///XM_001098731///XM_001098338///XM_001099149///XM_001098630	-2.462
706083	HINT1	histidine triad nucleotide binding protein 1	Mmu.12732	XM_001099859	-2.77
707856	HIPK1	homeodomain interacting protein kinase 1	Mmu.15113	XM_001111270///XM_001111085///XM_001111238///XM_001111202///XM_001111160///XM_001111126	1.84
716152	HIPK2	homeodomain interacting protein kinase 2	Mmu.4514	XM_001106719///AY680567	1.77
693786	HIPK3	homeodomain interacting protein kinase 3	Mmu.15760	XM_001083238///XM_001083121///XM_001083362	-1.02
705153	HIVEP1	human immunodeficiency virus type I enhancer binding protein 1	Mmu.5112	AANU01227125///AANU01227124///AANU01227127///AANU01227126///AANU01227123///XR_011395	-1.9
696084	HIVEP3	human immunodeficiency virus type I enhancer binding protein 3	#N/A	XM_001085194///XM_001085309	2.02
717721	HMGA2	high mobility group AT-hook 2	#N/A	XM_001117025	-1.205
702553	HMGCS1	3-hydroxy-3-methylglutaryl-Coenzyme A synthase 1 (soluble)	Mmu.12207	XM_001090857	-1.973
719266	HMOX1	heme oxygenase (decycling) 1	Mmu.10024	XM_001113241	-1.56
701821	HNRNPA2B1	heterogeneous nuclear ribonucleoprotein A2/B1	Mmu.2765	AANU01289359///XM_001094282	-3.238
702509	HNRNPAB	heterogeneous nuclear ribonucleoprotein A/B	Mmu.1793	XM_001096907///XM_001096684///XM_001096580///XM_001096797///XM_001096353///XM_001096226	-2.91
694867	HNRNPD	heterogeneous nuclear ribonucleoprotein D (AU-rich element RNA binding protein 1, 37kDa)	Mmu.2493	XM_001089070///XM_001089190///XM_001088727///XM_001089297	-0.385
694448	HNRNPL	heterogeneous nuclear ribonucleoprotein L	Mmu.1847	XM_001084881///XM_001084996///XM_001085120///XM_001085233	-2.236
718721	HNRNPR	heterogeneous nuclear ribonucleoprotein R	Mmu.1864	AANU01188206///AANU01188205///AANU01188204///AANU01188203///XM_001111802///AANU01188207	-2.61
694603	HNRPDL	heterogeneous nuclear ribonucleoprotein D-like	Mmu.1411	XM_001088399///XM_001088191///XM_001087953///XM_001088081///XM_001088510///XM_001088302	-1.948
704469	HNRPH1	heterogeneous nuclear ribonucleoprotein H1	Mmu.2467	XM_001099346///XM_001099039///XM_001099754///XM_001099249///XM_001100049///XM_001100137///XM_001099955///XM_001098332///XM_001099448	-2.358
693345	HNT	neurotrimin	Mmu.11158	AANU01118428///AANU01118429///AANU01118426///AANU01118427///AANU01118430///AANU01118431///AANU01118432///AANU01118433///AANU01118424///AANU01118425///XM_001082058///AANU01118423	-1.3
709774	HOMER1	homer homolog 1 (Drosophila)	Mmu.16400	XM_001109003///XM_001108946///XM_001108808///XM_001109170///XM_001109116///XM_001108899///XM_001109058///XM_001108859	-1.441
696111	HOXB1	homeobox B1	Mmu.17234	NM_001080760///DQ976864///XM_001087797	-1.05
705539	HPDL	4-hydroxyphenylpyruvate dioxygenase-like	#N/A	XM_001100445	-1.02
712540	HS2ST1	heparan sulfate 2-O-sulfotransferase 1	Mmu.13466	XM_001109871///XM_001109825	1.33
698369	HSD17B4	hydroxysteroid (17-beta) dehydrogenase 4	Mmu.4507	XM_001087837///XM_001087962///XM_001088200	-1.54
707233	HSDL2	hydroxysteroid dehydrogenase like 2	Mmu.4621	XM_001103930///XM_001104108///XM_001104020///XM_001104189	-2.675
714078	HSF1	heat shock transcription factor 1	Mmu.6382	XR_012924///AANU01106877///AANU01106876	-1.05
713938	HSF2	heat shock transcription factor 2	Mmu.10050	XM_001109000///XM_001108944	-1.14
708431	HSP90AA1	heat shock protein 90kDa alpha (cytosolic), class A member 1	Mmu.2598	XR_013338///DQ147979	-1.862
703193	HSPA5	heat shock 70kDa protein 5 (glucose-regulated protein, 78kDa)	Mmu.4069	XM_001099110///XM_001098999	-2.61
714506	HSPA9	heat shock 70kDa protein 9 (mortalin)	Mmu.1439	XM_001113234///XM_001113176///XM_001113106///AANU01297393///AANU01297394///XM_001113143	0.275
715615	HSPB1	heat shock 27kDa protein 1	Mmu.10905	XM_001109274	-2.07
574341	HSPB8	heat shock 22kDa protein 8	Mmu.3744	NM_001032937///AY457046	-1.25
697273	HSPC159	galectin-related protein	#N/A	XM_001085876	-1.11
707213	HSPG2	heparan sulfate proteoglycan 2	#N/A	XM_001099299	-1.01
693589	HTATSF1	HIV-1 Tat specific factor 1	Mmu.10026	XM_001082302///XM_001082823///XM_001082693	-2.3
702484	HYAL2	hyaluronoglucosaminidase 2	Mmu.14981	XM_001101219///XM_001101408///XM_001101500///XM_001101134///XM_001101313	-1.44
705825	ID4	inhibitor of DNA binding 4, dominant negative helix-loop-helix protein	Mmu.10211	XM_001098022	-2.075
710019	IDH1	isocitrate dehydrogenase 1 (NADP+), soluble	Mmu.2453	XM_001107875///XM_001107934///XM_001107627///XM_001107992///XM_001107810	-2.32
704571	IFNGR1	interferon gamma receptor 1	Mmu.822	AF227551///XM_001097008///EF173884///XM_001096900///XM_001096784///DV768875	-2.06
702624	IFRD1	interferon-related developmental regulator 1	Mmu.4037	XM_001099941///XM_001099740///XM_001099843	-1.58
694933	IFT52	intraflagellar transport 52 homolog (Chlamydomonas)	Mmu.16113	XM_001085555///XM_001085430///XM_001085317	-1.3
705088	IFT57	intraflagellar transport 57 homolog (Chlamydomonas)	Mmu.422	XM_001101043	-1.41
708227	IGF1R	insulin-like growth factor 1 receptor	#N/A	XM_001100407	-1.07
704774	IGF2BP3	insulin-like growth factor 2 mRNA binding protein 3	Mmu.2113	XM_001098318///XM_001098017///XM_001098422	-2.17
703220	IGF2R	insulin-like growth factor 2 receptor	Mmu.7995	XR_012149///AANU01296649///AANU01296648///AANU01296647///AANU01296646///AANU01296645///AANU01296643///AANU01296644///AANU01296641///AANU01296642///AANU01296640	-1.11
696214	IGFBP2	insulin-like growth factor binding protein 2, 36kDa	Mmu.10509	XM_001087071	-3.25
703739	IGSF11	similar to V-set and immunoglobulin domain containing 1	Mmu.14535	XM_001092052///AANU01095339///AANU01095338///AANU01095337///AANU01095336///AANU01095335	-1.04
693896	IKIP	IKK interacting protein	#N/A	XM_001084373///XM_001084253	-1.16
700201	IL11RA	interleukin 11 receptor, alpha	Mmu.15672	XM_001093448///XM_001093126	1.38
703205	IL-12A	interleukin 12A	Mmu.3360	XM_001099635///NM_001044734///U19842///XM_001099536	2.24
718027	IL26	interleukin 26	#N/A	XM_001117154	-1.02
706334	ILKAP	integrin-linked kinase-associated serine/threonine phosphatase 2C	#N/A	XM_001094705	1.24
697156	IMMT	inner membrane protein, mitochondrial	Mmu.3998	XM_001085763	-1.573
706202	IMP3	IMP3, U3 small nucleolar ribonucleoprotein, homolog (yeast)	Mmu.4077	XM_001103881	-2.05
702144	IMP4	IMP4, U3 small nucleolar ribonucleoprotein, homolog (yeast)	#N/A	XM_001093227	-1.05
708307	IMPDH2	IMP (inosine monophosphate) dehydrogenase 2	Mmu.4053	XM_001110855///XM_001110813///XM_001110690///XM_001110769///XM_001110652///XM_001110506	-1.85
722320	INCENP	inner centromere protein antigens 135/155kDa	#N/A	XM_001118481	-1.33
694955	ING1	inhibitor of growth family, member 1	Mmu.12359	XM_001084274///XM_001084038///XM_001084163	-1.02
701839	INGX	inhibitor of growth family, X-linked, pseudogene	Mmu.14605	XM_001093372///DQ147943	-1.21
705576	IP6K1	inositol hexakisphosphate kinase 1	Mmu.14661	XM_001107272///XM_001106960///XM_001107207///XM_001107152///XM_001107338///XM_001107086	0.717
709221	IP6K2	inositol hexaphosphate kinase 2	Mmu.4956	XR_013990///AANU01238637///AANU01238636	-1.12
704213	IPO7	importin 7	Mmu.9918	AANU01215420///XR_012703///AANU01215419///AANU01215409///AANU01215418///AANU01215417///AANU01215416///AANU01215415///AANU01215414///AANU01215413///AANU01215412///AANU01215411///AANU01215410	-0.98
709283	IQGAP1	IQ motif containing GTPase activating protein 1	Mmu.9794	AANU01176143///AANU01176138///AANU01176144///AANU01176139///AANU01176145///XR_012012///AANU01176146///AANU01176140///AANU01176141///AANU01176142	-0.76
718970	IRF3	interferon regulatory factor 3	Mmu.925	EU204919///XM_001115379///NM_001135797	-1.01
706727	IRF4	interferon regulatory factor 4	Mmu.15461	XM_001094391	1.62
705669	ISCU	iron-sulfur cluster scaffold homolog (E. coli)	Mmu.2009	XM_001103100///XM_001103020///XM_001103180///XM_001102846	-1.6
700141	ISG15	ISG15 ubiquitin-like modifier	Mmu.14380	XM_001088541	-1.09
705231	ISOC1	isochorismatase domain containing 1	Mmu.3276	XM_001099037///XM_001099145	-2.12
714955	ITGA2B	integrin, alpha 2b (platelet glycoprotein IIb of IIb/IIIa complex, antigen CD41)	#N/A	XM_001114526	-1.05
574315	ITGA5	integrin, alpha 5 (fibronectin receptor, alpha polypeptide)	Mmu.3853	AY901982///XM_001110116	-1.33
697643	ITGA6	integrin, alpha 6	Mmu.11085	XM_001086200	-2.27
703669	ITPR1	inositol 1,4,5-triphosphate receptor, type 1	Mmu.5152	AANU01290249///AANU01290248///AANU01290247///XR_012237///AANU01290246///AANU01290253///AANU01290245///AANU01290252///AANU01290244///AANU01290251///AANU01290250///AANU01290256///AANU01290254///AANU01290255	-1.07
702867	IVD	isovaleryl Coenzyme A dehydrogenase	#N/A	XM_001096005///XM_001096354	-1.01
699205	IWS1	IWS1 homolog (S. cerevisiae)	Mmu.2096	XM_001087548///XM_001087787	-1.69
718580	JAG1	jagged 1	Mmu.16088	XM_001116216	-1.36
708756	JAKMIP2	janus kinase and microtubule interacting protein 2	#N/A	XM_001102707	-1.26
697630	JMJD1C	jumonji domain containing 1C	Mmu.1556	XM_001091434///XM_001091664///XM_001090831///XM_001091549///XM_001091191///XM_001091903///XM_001091310///XM_001091777	-1.451
708336	KAL1	Kallmann syndrome 1 protein	Mmu.7250	AANU01236860///AANU01236861///AANU01236862///AANU01236858///AANU01236867///AANU01236859///AANU01236856///AANU01236857///AANU01236863///AANU01236864///AANU01236865///AANU01236866///XR_010826	-1.02
714516	KARS	lysyl-tRNA synthetase	Mmu.2902	XM_001104312	-1.67
715880	KAT5	K(lysine) acetyltransferase 5	Mmu.15801	XM_001112981///XM_001112915///XM_001113069///XM_001113038///XM_001113008	-1.63
709126	KBTBD2	kelch repeat and BTB (POZ) domain containing 2	Mmu.4856	XM_001108172///XM_001108225///XM_001108122	0.125
698337	KBTBD7	kelch repeat and BTB (POZ) domain containing 7	Mmu.12857	XM_001089853///XM_001090199///XM_001090083///XM_001089965	1.7
574361	KCND2	potassium voltage-gated channel, Shal-related subfamily, member 2	Mmu.85	XM_001082011///AY345968	-1.11
718815	KCNK1	potassium channel, subfamily K, member 1	Mmu.11109	XM_001112053	-1.21
695756	KCTD12	potassium channel tetramerisation domain containing 12	Mmu.2580	XM_001085454	2.31
697775	KDM3A	lysine (K)-specific demethylase 3A	Mmu.11897	XM_001086319	-1.38
706401	KIF22	kinesin family member 22	Mmu.14637	XM_001104522///XM_001104446///XM_001104204///XM_001104365///XM_001104124	-2.02
696561	KIF2A	kinesin heavy chain member 2A	Mmu.12450	XM_001085185	-1.04
711883	KIF3B	kinesin family member 3B	Mmu.12765	XM_001108309///XM_001108420///XM_001108359///XM_001108204	1.44
695287	KIF3C	kinesin family member 3C	Mmu.11166	XM_001084972///XM_001085098///XM_001084742///XM_001084502///XM_001085440///XM_001085328///XM_001085211///XM_001084862	1.26
693340	KIF5C	kinesin family member 5C	#N/A	XM_001082054	-1.25
677714	KIFAP3	kinesin-associated protein 3	Mmu.2636	AY680443///XM_001093630	-1.3
717800	KIFC1	kinesin family member C1	#N/A	XM_001109683	-1.36
574306	KISS1	KiSS-1 metastasis-suppressor	Mmu.3806	XM_001098284///AY823262	-1.35
697724	KLF3	Kruppel-like factor 3 (basic)	Mmu.1544	XM_001087952///XM_001088190///XM_001088080	1.36
694320	KLF5	similar to Krueppel-like factor 5	Mmu.9354	XR_010039///AANU01263499///AANU01263500	-1.28
711593	KLHDC5	kelch domain containing 5	Mmu.12617	XM_001100422	0.485
705991	KLHL12	kelch-like 12 (Drosophila)	#N/A	XM_001094324	-1.227
705455	KLHL6	kelch-like 6	#N/A	XM_001106193	-1.23
705349	KLHL7	kelch-like 7 (Drosophila)	Mmu.14871	XM_001101508///XM_001101321///XM_001101595	-1.43
719488	KLK8	kallikrein-related peptidase 8	Mmu.5583	AY563089///XR_014481///EU350537///EF407409	-1.303
692082	KPNA1	karyopherin alpha 1	Mmu.9518	DQ147932///XM_001112537///CB554149///XM_001112502///XM_001112474	-1.39
706925	KPNA3	karyopherin alpha 3	Mmu.3228	AANU01097683///AANU01097682///AANU01097681///AANU01097676///AANU01097680///XR_013001///AANU01097677///AANU01097678///AANU01097679	-1.44
702486	KPNA4	karyopherin alpha 4	#N/A	XM_001097222	-1.25
706812	KPNA6	karyopherin alpha 6	Mmu.640	XM_001102113///XM_001102197///XM_001102290///XM_001102387///XM_001101656///XM_001101838///XM_001102023	1.456
706388	KSR1	kinase suppressor of ras	Mmu.2049	XM_001105629	-1.02
697331	LAMP1	lysosomal-associated membrane protein 1	Mmu.2066	XM_001087801///XM_001087681	-2.46
695379	LAMP2	lysosomal-associated membrane protein 2	Mmu.13006	XM_001084005	-1.15
715081	LAP3	leucine aminopeptidase	Mmu.2875	XM_001102787///XM_001102528	-1.807
701298	LAPTM4A	lysosomal protein transmembrane 4 alpha	Mmu.569	XM_001094983///XM_001094866///XM_001095082	-2.655
703731	LARP7	La ribonucleoprotein domain family, member 7	Mmu.2273	XM_001092044	-1.42
704656	LAT	linker for activation of T cells	Mmu.12152	XM_001102058	-1.1
700801	LBR	lamin B receptor	Mmu.12398	XM_001094600///XM_001094360///XM_001094004///XM_001094477	1.08
664733	LEDGF	lens epithelium-derived growth factor	Mmu.2405	XM_001110685///DQ421326	-1.55
695940	LENG8	leukocyte receptor cluster (LRC) member 8	Mmu.9101	XM_001084592	-1.2
700896	LGALS1	lectin, galactoside-binding, soluble, 1	Mmu.3924	EU152916///XR_010795///NM_001168627	-2.28
703734	LGMN	legumain	Mmu.4005	XM_001092047	-1.82
699244	LIAS	lipoic acid synthetase	Mmu.17161	XM_001091641///XM_001091994///XM_001091877	-1.14
718528	LIG1	ligase I, DNA, ATP-dependent	Mmu.2215	XM_001111346	-1.46
715181	LIG3	ligase III, DNA, ATP-dependent	Mmu.14408	XM_001113780///XM_001113753///XM_001113648///XM_001113800	-0.192
713519	LIMA1	LIM domain and actin binding 1	Mmu.11662	XM_001102909	-1.165
696130	LIN28B	lin-28 homolog B (C. elegans)	Mmu.2034	XM_001086990	-1.06
698832	LIN7C	lin-7 homolog C (C. elegans)	Mmu.13910	XM_001089490///XM_001089615	-0.086
574255	LIS1	platelet activating factor acetylhydrolase 45 kDa subunit brain isoform	Mmu.2037	XM_001087675///AY260741	0.432
697449	LMAN1	lectin, mannose-binding, 1	Mmu.12174	XM_001088053///XM_001087928	-0.448
719414	LMNA	lamin A/C	#N/A	XM_001113604	-1.1
703575	LMNB1	lamin B1	#N/A	XM_001097340///XM_001097237	-1.6
574228	LOC574228	Nr-CAM	Mmu.375	AF462608///XM_001096098	-1.069
574363	LOC574363	acidic ribosomal phosphoprotein PO	Mmu.11092	XM_001087189///AF162483	-2.53
709211	LOC709211	aminopeptidase O	Mmu.1512	XM_001105417	-1.185
713769	LOC713769	gamma-taxilin	Mmu.15283	XM_001103231///XM_001103154///XM_001103067	-1.15
714058	LOC714058	cytochrome b5 reductase	Mmu.11112	AANU01293821///AANU01293820///XM_001103634///AANU01293822///NM_001172169	-2.15
716907	LOC716907	TNF receptor-associated factor 6	Mmu.13554	EU204929///XM_001114779///XM_001114764///NM_001135796	-1.28
706464	LOXL1	lysyl oxidase-like 1	Mmu.1297	XM_001094837	-1.96
710151	LOXL2	lysyl oxidase-like 2	Mmu.16229	XM_001105440///XM_001105364///XM_001105296///XM_001105586///XM_001105509	-1.756
695448	LRP12	low density lipoprotein-related protein 12	Mmu.10549	XM_001086530///DQ148049///XM_001086422	-0.04
699677	LRPAP1	low density lipoprotein receptor-related protein associated protein 1	Mmu.12465	XM_001085674	-1.86
641443	LRPPRC	leucine-rich PPR-motif containing	Mmu.4629	XM_001107298///AY680484	-2.62
713038	LTA4H	leukotriene A4 hydrolase	Mmu.5114	XR_013472///AANU01209488///AANU01209489///AANU01209491///AANU01209490///AANU01209492	-1.46
696037	LY6E	lymphocyte antigen 6 complex, locus E	Mmu.13595	XM_001085272///XM_001085157	-1.55
712499	LYAR	Ly1 antibody reactive homolog (mouse)	Mmu.2111	XM_001096675///XM_001096786///XM_001096901	-1.78
693700	LYPLA1	lysophospholipase I	Mmu.9780	XM_001083287///XM_001083171	-2.43
707313	LYPLAL1	lysophospholipase-like 1	Mmu.14690	XM_001103738	-1.45
705724	LZTS2	similar to leucine zipper, putative tumor suppressor 1	#N/A	AANU01169651///AANU01169652///AANU01169650///AANU01169653///XM_001101161///AANU01169649	1.54
716696	M6PR	mannose-6-phosphate receptor (cation dependent)	Mmu.677	XM_001113975///XM_001113846///XM_001113821///XM_001113899///XM_001114044///XM_001114023///XM_001113927///XM_001113952///XM_001113875	-1.354
701099	MAD2L1BP	MAD2L1 binding protein	#N/A	XM_001096335	-1.56
714527	MAD2L2	MAD2 mitotic arrest deficient-like 2 (yeast)	Mmu.15183	XM_001104002///XM_001104168///XM_001104085	-1.52
702015	MAEA	macrophage erythroblast attacher	Mmu.12546	XM_001091821///XM_001092178///XM_001091587///XM_001091946///XM_001092058///XM_001091476///XM_001092299///XM_001091701	-1.33
700385	MAF1	MAF1 homolog (S. cerevisiae)	Mmu.9857	XM_001089551	-1.74
696354	MALT1	mucosa associated lymphoid tissue lymphoma translocation gene 1	#N/A	XM_001086151	-1.52
700074	MAML2	mastermind-like 2 (Drosophila)	#N/A	XM_001093799	-1.06
718155	MAP2K4	mitogen-activated protein kinase kinase 4	Mmu.787	XM_001114292///XM_001114330	-1.26
710979	MAP3K1	mitogen-activated protein kinase kinase kinase 1	Mmu.9865	AANU01256332///AANU01256331///AANU01256330///XR_012331///AANU01256327///AANU01256326///AANU01256329///AANU01256333///AANU01256328	0.16
703059	MAP3K12	mitogen-activated protein kinase kinase kinase 12	#N/A	XM_001105474	-1.26
703101	MAP3K7	mitogen-activated protein kinase kinase kinase 7	Mmu.14771	XM_001099849///XM_001099744///XM_001099549///XM_001099238///XM_001099648///XM_001099946	-1.46
696875	MAP3K7IP2	mitogen-activated protein kinase kinase kinase 7 interacting protein 2	Mmu.12989	XM_001084664///XM_001084540	-1.46
706204	MAP4K5	mitogen-activated protein kinase kinase kinase kinase 5	#N/A	XM_001100509///XM_001100409	-1.06
698569	MAPK1	mitogen-activated protein kinase 1	Mmu.13662	XM_001089600	-1.54
708938	MAPK3	mitogen-activated protein kinase 3	Mmu.9634	XR_013635///AANU01233366	-1.12
695044	MAPKAPK2	mitogen-activated protein kinase-activated protein kinase 2	Mmu.2606	XM_001085426///XM_001085549	-1.207
701320	MAPKAPK3	mitogen-activated protein kinase-activated protein kinase 3	Mmu.14986	XM_001097105///XM_001097318///XM_001097220	1.18
711404	MAPRE1	microtubule-associated protein, RP/EB family, member 1	Mmu.9847	XM_001107004///XM_001106672///XM_001106799///XM_001106936///XM_001106871	1.06
703010	MARCH7	membrane-associated ring finger (C3HC4) 7	Mmu.13317	XM_001091324	-1.51
695234	MARK3	MAP/microtubule affinity-regulating kinase 3	Mmu.9191	AANU01197574///AANU01197573///AANU01197572///AANU01197571///AANU01197578///AANU01197577///AANU01197576///AANU01197575///AANU01197570///XR_009857///AANU01197569///AANU01197568///AANU01197579	1.48
694885	MAWBP	MAWD binding protein	#N/A	AANU01191689///AANU01191687///AANU01191688///AANU01191685///AANU01191686///AANU01191690///XM_001086075	-1.32
696540	MBTPS2	membrane-bound transcription factor peptidase, site 2	#N/A	XM_001087019	1.99
574232	MCH1R	MCH receptor 1	Mmu.3645	NM_001032885///AY078245///AF513988	-1.05
707539	MCL1	myeloid cell leukemia sequence 1 (BCL2-related)	Mmu.4052	XM_001102110///XM_001102283///XM_001102191///XM_001101929	-1.99
717548	MCM5	minichromosome maintenance deficient protein 5	Mmu.9821	XR_014169///AANU01294585///AANU01294584///AANU01294583	-2.29
705208	MCM7	minichromosome maintenance complex component 7	Mmu.11649	XM_001103859///AANU01195475///AANU01195474	-1.705
694703	MDH1	malate dehydrogenase 1, NAD (soluble)	Mmu.4256	XM_001084863///XM_001084743///XM_001084973	-2.38
718284	MDM2	Mdm2 p53 binding protein homolog (mouse)	Mmu.15973	XM_001117266///XM_001117330///XM_001117286///XM_001117336///XM_001117311///XM_001117322	-1.08
694739	ME1	malic enzyme 1, NADP(+)-dependent, cytosolic	Mmu.11722	XM_001084298///XM_001084539///XM_001084663///XM_001084781///XM_001084901///XM_001084419	-1.247
711129	ME2	malic enzyme 2, NAD(+)-dependent, mitochondrial	Mmu.13427	XM_001099883	-1.07
700174	MECP2	methyl CpG binding protein 2 (Rett syndrome)	#N/A	XM_001088566	-1.51
697781	MED1	mediator complex subunit 1	Mmu.4915	AANU01103732///AANU01103733///AANU01103730///AANU01103731///AANU01103736///AANU01103734///AANU01103729///AANU01103735///XR_010352	-1.05
694872	MED10	mediator complex subunit 10	#N/A	XM_001082923	-1.62
696791	MED12	mediator complex subunit 12	Mmu.15260	XM_001088325///XM_001088218///XM_001088424	-1.01
696725	MED17	mediator complex subunit 17	Mmu.15729	XM_001088155///XM_001088269///XM_001087791///AANU01130865///AANU01130864///XM_001088365	-1.4
704421	MED19	mediator complex subunit 19	Mmu.3272	XM_001101030///XM_001100826///XM_001100933	-1.578
695093	MED20	mediator complex subunit 20	#N/A	XM_001085725///AANU01277026///AANU01277024///AANU01277025	-1.52
698032	MED29	mediator complex subunit 29	#N/A	XM_001086553	-1.25
714936	MED7	mediator complex subunit 7	Mmu.11537	AANU01184914///XM_001104930	-1.33
708956	MEF2A	myocyte enhancer factor 2A	Mmu.4164	XM_001103060///XM_001102979///XM_001103453///XM_001102793///XM_001103299///XM_001103222///XM_001103368///XM_001103145///XM_001102710///XM_001103540///XM_001102890///XM_001102535	-1.04
712400	METAP2	methionyl aminopeptidase 2	Mmu.9898	XM_001107008///XM_001106804///XM_001106940///XM_001106874	-2.079
698134	MGMT	O-6-methylguanine-DNA methyltransferase	Mmu.11565	XM_001090019///XM_001089900///XM_001089785	-1.38
701652	MGST1	microsomal glutathione S-transferase 1	Mmu.11765	XM_001092875///XM_001093110///XM_001093321///XM_001092996///XM_001093212	-2.38
695275	MGST3	microsomal glutathione S-transferase 3	Mmu.2122	XM_001085550///XM_001085787	-1.53
715141	MICB	MHC class I polypeptide-related sequence B	Mmu.3456	XM_001110390///AM418576///AJ291497///NM_001114956///AJ291602///XM_001110435///AF055388///AJ242440///XM_001110509///AF322860///XM_001110475///AB128049	-1.64
698138	MID1IP1	MID1 interacting protein 1 (gastrulation specific G12 homolog (zebrafish))	Mmu.2881	XM_001084331///XM_001084574///XM_001084815///XM_001084455///XM_001084694	-1.12
716752	MKRN1	makorin ring finger protein 1	Mmu.11801	XM_001107668	1.38
697934	MLEC	malectin	Mmu.15941	XM_001090412	-1.21
705511	MLL	myeloid/lymphoid or mixed-lineage leukemia (trithorax homolog, Drosophila)	Mmu.13546	XM_001093874	-1.03
693560	MLLT4	myeloid/lymphoid or mixed-lineage leukemia (trithorax homolog, Drosophila); translocated to, 4	Mmu.14757	XM_001083271///XM_001082272///XM_001082140///XM_001083153	-1.15
574099	MLN	motilin	Mmu.3457	AF016372///NM_001032807	-1.55
710570	MLX	MAX-like protein X	Mmu.11852	XM_001110298///XM_001110383///XM_001110337///XM_001110254	-1.262
703653	MMP1	matrix metallopeptidase 1 (interstitial collagenase)	Mmu.12257	XM_001098302///XM_001098195	-2.23
706523	MMP15	matrix metallopeptidase 15 (membrane-inserted)	#N/A	XM_001101050	1.59
698478	MMP2	matrix metallopeptidase 2 (gelatinase A, 72kDa gelatinase, 72kDa type IV collagenase)	Mmu.1027	XM_001087696///XM_001087939///XM_001087814///XM_001087335	-1.5
712005	MMP24	matrix metallopeptidase 24 (membrane-inserted)	#N/A	XM_001100890	-1.04
697637	MORF4L2	similar to Mortality factor 4-like protein 2 (MORF-related gene X protein) (Transcription factor-like protein MRGX) (MSL3-2 protein)	Mmu.2652	XR_010534///AANU01252952	-2.8
705910	MOV10	Mov10, Moloney leukemia virus 10, homolog (mouse)	Mmu.15114	XM_001108200///XM_001108097///XM_001108588///XM_001108355///XM_001108414///XM_001108148///XM_001107981///XM_001108249///XM_001108529///XM_001108476///XM_001108304	-1.427
704085	MPHOSPH9	M-phase phosphoprotein 9	#N/A	XM_001100654	-1.15
702994	MRPL13	mitochondrial ribosomal protein L13	Mmu.2515	XM_001097952	-1.41
695196	MRPS12	mitochondrial ribosomal protein S12	Mmu.11075	XM_001086153///XM_001086256///XM_001086380	-1.492
707384	MRPS16	mitochondrial ribosomal protein S16	Mmu.179	XM_001103151	-1.75
701699	MRPS30	mitochondrial ribosomal protein S30	Mmu.1943	XM_001092818	-1.92
701800	MRPS7	mitochondrial ribosomal protein S7	Mmu.12150	XM_001095210///XM_001094995	-1.34
707676	MRS2	MRS2 magnesium homeostasis factor homolog (S. cerevisiae)	Mmu.13268	XM_001100680///XM_001100770///XM_001100495	-1.01
696345	MS4A8B	membrane-spanning 4-domains, subfamily A, member 8B	Mmu.3107	XM_001085445	1.76
718017	MSH2	mutS homolog 2	Mmu.5782	AANU01292331///AANU01292332///AANU01292330///XR_013778///AANU01292325///AANU01292324///AANU01292327///AANU01292336///AANU01292326///AANU01292335///AANU01292329///AANU01292334///AANU01292328///AANU01292333	-1.94
709020	MTAP	methylthioadenosine phosphorylase	Mmu.1994	XM_001107077	-1.8
703121	MTBP	Mdm2, transformed 3T3 cell double minute 2, p53 binding protein (mouse) binding protein, 104kDa	#N/A	XM_001098134	-1.03
702410	MTDH	metadherin	Mmu.10000	XM_001092712///XM_001092477///XM_001093165///XM_001092833///XM_001092946///XM_001092597///XM_001093059	0.105
707104	MTF2	metal response element binding transcription factor 2	Mmu.14189	XM_001101470///XM_001101011///XM_001101651///XM_001101103	1.242
699703	MTMR2	myotubularin related protein 2	Mmu.15727	XM_001092076///XM_001092543///XM_001092201///XM_001091962///XM_001092429///XM_001092784///XM_001092318///XM_001092658	-0.005
708941	MTPN	myotrophin	Mmu.1774	XM_001106700///XM_001106642///XM_001106584	-1.18
708817	MYBBP1A	MYB binding protein (P160) 1a	#N/A	XM_001093451///XM_001093919	-1.25
703351	MYBL1	v-myb myeloblastosis viral oncogene homolog (avian)-like 1	#N/A	XM_001095486///XM_001095139	-1.05
694626	MYC	v-myc myelocytomatosis viral oncogene homolog (avian)	#N/A	NM_001142873///FJ375753///XM_001083175	-1.94
696734	MYCBP2	MYC binding protein 2	Mmu.9590	XR_010362///AANU01263297///AANU01263296///AANU01263299///AANU01263298///AANU01263300///AANU01263289///AANU01263291///AANU01263290///AANU01263293///AANU01263292///AANU01263295///AANU01263294	-1.07
698699	MYCN	v-myc myelocytomatosis viral related oncogene, neuroblastoma derived (avian)	Mmu.13113	XM_001091248///XM_001091117///XM_001091369	-1.06
574273	MYOA	myosin VA	Mmu.1979	AY369833///XM_001084476	-1.455
700922	MYOF	myoferlin	Mmu.12628	XM_001089235	-1.42
713117	MYST1	MYST histone acetyltransferase 1	Mmu.6510	AANU01233226///AANU01233227///XR_014033///AANU01233225	-1.06
693274	NAB1	NGFI-A binding protein 1 (EGR1 binding protein 1)	Mmu.426	XM_001082352///XM_001082605///XM_001082996///XM_001082478///XM_001082872///XM_001082742///XM_001082099///XM_001083113	-1.52
714209	NAB2	NGFI-A binding protein 2	Mmu.15982	XM_001115747///XM_001115736///XM_001115714	-1.228
698609	NAMPT	nicotinamide phosphoribosyltransferase	Mmu.12094	XM_001090446///XM_001090562	-1.85
704546	NAPG	N-ethylmaleimide-sensitive factor attachment protein, gamma	#N/A	XM_001096550	-1.25
697123	NARG1	NMDA receptor regulated 1	Mmu.14427	XM_001087829	-0.025
706347	NARG2	NMDA receptor regulated 2	#N/A	XM_001094716	-1.64
699379	NAT12	N-acetyltransferase 12 (GCN5-related, putative)	#N/A	XM_001090355	1.44
714386	NBEA	neurobeachin	Mmu.6339	AANU01098458///AANU01098459///XR_012784///AANU01098455///AANU01098454///AANU01098457///AANU01098456///AANU01098470///AANU01098471///AANU01098472///AANU01098473///AANU01098474///AANU01098475///AANU01098476///AANU01098477///AANU01098478///AANU01098479///AANU01098469///AANU01098468///AANU01098467///AANU01098466///AANU01098465///AANU01098481///AANU01098464///AANU01098482///AANU01098463///AANU01098462…	-1.02
695912	NBN	nibrin	Mmu.16217	XM_001085033///XM_001084807///XM_001084918	-1.41
718256	NCBP1	nuclear cap binding protein subunit 1, 80kDa	Mmu.5732	AANU01200857///AANU01200858///AANU01200859///XR_013860///AANU01200854///AANU01200856///AANU01200855	-1.49
693455	NCOA2	nuclear receptor coactivator 2	Mmu.14283	XM_001082161	-1.04
705431	NCOA3	nuclear receptor coactivator 3	Mmu.2874	XM_001101561///XM_001101475///XM_001101282///XM_001101195///XM_001101110///XM_001101374	0.259
706261	NCOR2	nuclear receptor co-repressor 2	Mmu.2799	XM_001102754///XM_001102669///XM_001102940///XM_001102847	-1.102
693869	NCR2	natural cytotoxicity triggering receptor 2	#N/A	XM_001082574	2.13
706990	NDRG2	NDRG family member 2	Mmu.13661	XM_001095407	-1.485
700638	NDUFA6	similar to NADH dehydrogenase [ubiquinone] 1 alpha subcomplex subunit 6 (NADH-ubiquinone oxidoreductase B14 subunit) (Complex I-B14) (CI-B14)	Mmu.8370	XR_009983///AANU01143332	-2.085
704867	NDUFB6	NADH dehydrogenase (ubiquinone) 1 beta subcomplex, 6, 17kDa	Mmu.15666	XM_001103274///XM_001103193///XM_001103422///XM_001103336	-1.94
719935	NDUFS2	NADH dehydrogenase (ubiquinone) Fe-S protein 2, 49kDa (NADH-coenzyme Q reductase)	Mmu.10004	XM_001117964///XM_001117968///XM_001117954///XM_001117959///XM_001117935	1.2
704137	NDUFS4	NADH dehydrogenase (ubiquinone) Fe-S protein 4, 18kDa (NADH-coenzyme Q reductase)	Mmu.2486	XM_001096222///XM_001096347	-1.5
710845	NDUFS8	NADH dehydrogenase (ubiquinone) Fe-S protein 8, 23kDa (NADH-coenzyme Q reductase)	Mmu.14228	XM_001104103	-2.36
694345	NEK1	NIMA (never in mitosis gene a)-related kinase 1	Mmu.12859	XM_001082921///XM_001083275///XM_001083043///XM_001083159///XM_001082793	1.17
711473	NEK2	NIMA (never in mitosis gene a)-related kinase 2	Mmu.15067	XM_001108740///XM_001108833///XM_001108685///XM_001108785	-1.822
701707	NEK9	NIMA (never in mitosis gene a)- related kinase 9	Mmu.12319	XM_001097546	-1.28
712080	NET1	neuroepithelial cell transforming gene 1	Mmu.9728	AANU01170589///AANU01170587///AANU01170588///XR_013050///AANU01170586	-1.08
712911	NF1	neurofibromin	Mmu.6553	AANU01121309///AANU01121307///AANU01121308///AANU01121305///AANU01121306///AANU01121317///AANU01121316///AANU01121319///AANU01121318///AANU01121321///AANU01121322///XR_013998///AANU01121310///AANU01121320///AANU01121311///AANU01121312///AANU01121313///AANU01121314///AANU01121315///AANU01121304///AANU01121303///AANU01121302///AANU01121301	-1.05
698089	NFATC1	nuclear factor of activated T-cells, cytoplasmic, calcineurin-dependent 1	Mmu.15464	XM_001088166///XM_001088054///XM_001087929	1.68
704077	NFS1	NFS1 nitrogen fixation 1 homolog (S. cerevisiae)	Mmu.16111	XM_001098075///XM_001097897///XM_001097699///XM_001097983	-1.06
700451	NFYB	nuclear transcription factor Y, beta	Mmu.15953	XM_001097708///XM_001097495///XM_001097590	-2.342
574304	NGFR	nerve growth factor receptor	Mmu.3794	XM_001090039///AY738616	2.11
703448	NHS	similar to NHS-like 1	Mmu.12755	XM_001094901///AANU01207205///AANU01207206///AANU01207203///XM_001095123///AANU01207204///XM_001095017///AANU01207201///AANU01207202	-1.26
701209	NIPBL	Nipped-B homolog (Drosophila)	Mmu.12078	XM_001095783///XM_001096462///XM_001096575///XM_001096346	-1.305
696916	NISCH	similar to nischarin	Mmu.13172	XM_001085527///AANU01238234///AANU01238235///AANU01238232///AANU01238233	1.89
574392	NLGN4X	neuroligin 4	Mmu.865	XM_001087740///AF462606	-1.51
100270698	NLGN4Y	neuroligin 4, Y-linked	#N/A	FJ527017	-1.47
703437	NLRC5	NLR family, CARD domain containing 5	Mmu.16753	XM_001095341	2.04
703981	NLRX1	NLR family member X1	Mmu.15714	XM_001104348///XM_001104271///XM_001104187///XM_001104430///XM_001104018	-1.165
701335	NOL7	nucleolar protein 7, 27kDa	Mmu.9875	XM_001092572	-1.395
701376	NOX1	NADPH oxidase 1	Mmu.15254	XM_001090252///XM_001090025///XM_001089905///XM_001089791///XM_001090373	1.98
705931	NOX4	NADPH oxidase 4	Mmu.15733	XM_001105410///XM_001105331///XM_001105266	-1.67
707873	NPAT	nuclear protein, ataxia-telangiectasia locus	Mmu.13449	XM_001104106///XM_001104186	-0.56
699881	NPC2	Niemann-Pick disease, type C2	Mmu.1168	XM_001094066	-1.09
693995	NPEPPS	aminopeptidase puromycin sensitive	Mmu.3971	XM_001082709	-0.025
696218	NPHP1	nephrocystin	Mmu.9044	AANU01105145///AANU01105146///AANU01105147///AANU01105148///AANU01105144///XR_010238	-1.03
720290	NPPB	natriuretic peptide precursor B	#N/A	XM_001115574	-2.71
715598	NPR1	natriuretic peptide receptor A/guanylate cyclase A (atrionatriuretic peptide receptor A)	Mmu.6164	XR_013989///AANU01226299///AANU01226298	-1.09
697245	NPR3	natriuretic peptide receptor C/guanylate cyclase C (atrionatriuretic peptide receptor C)	#N/A	XM_001087354	1.57
574206	NPY1R	neuropeptide Y receptor Y1	Mmu.3566	AF303089///NM_001032866	-1.085
694120	NR6A1	nuclear receptor subfamily 6, group A, member 1	#N/A	XM_001082832	2.07
693428	NRIP1	nuclear receptor interacting protein 1	Mmu.3223	XM_001082131	-1.61
574301	NRP2	neuropilin 2	Mmu.3784	XM_001104807///AY712940	-1.02
693333	NSDHL	NAD(P) dependent steroid dehydrogenase-like	Mmu.13450	XM_001082303///XM_001082183	-1.42
714292	NT5C2	5'-nucleotidase, cytosolic II	Mmu.16150	XM_001113578///XM_001113498///XM_001113556	-1.25
697615	NTRK3	neurotrophic tyrosine kinase, receptor, type 3	Mmu.16302	XM_001087363///XM_001087596///XM_001088203///XM_001087967///XM_001087476///XM_001087246///XM_001088092///XM_001087725///XM_001087841	1.725
718231	NUMA1	nuclear mitotic apparatus protein 1	Mmu.12126	XM_001114047///XM_001114092///XM_001113979///XM_001113956///XM_001114003///XM_001114209///XM_001114189///XM_001113933///XM_001114174///XM_001114154///XM_001114231///XM_001114255///XM_001114111///XM_001114136///XM_001114069	-1.09
700112	NUP54	nucleoporin 54kDa	Mmu.16471	XM_001097440///XM_001096676///XM_001097633///XM_001097742///XM_001097010	-1.07
712265	OAS1	2',5'-oligoadenylate synthetase 1	Mmu.11671	EF467666///EF467665///XM_001110682///NM_001083949	1.72
693970	OAT	ornithine aminotransferase	Mmu.2428	XM_001082545///XM_001082811	-2.77
721477	OAZ1	ornithine decarboxylase antizyme 1	Mmu.3213	CO644742///CB553280///NM_001134900///XM_001117645///CB310088///AANU01111056	-1.06
707593	OAZ2	ornithine decarboxylase antizyme 2	#N/A	NM_001134909///XR_013504///AANU01097063///AANU01097062	-2.075
711313	OAZ3	ornithine decarboxylase antizyme 3	Mmu.17490	NM_001128630///AANU01226428///XR_013611	-1.01
706300	OCIAD2	OCIA domain containing 2	#N/A	XM_001104046///XM_001104131	-2.39
700504	OCLN	occludin	Mmu.16405	XM_001095022///XM_001094789///XM_001094544///XM_001094668///XM_001094908	-1.191
700481	OGG1	8-oxoguanine DNA glycosylase	Mmu.16961	XM_001096322	-1.063
698268	OGT	O-linked N-acetylglucosamine (GlcNAc) transferase (UDP-N-acetylglucosamine:polypeptide-N-acetylglucosaminyl transferase)	Mmu.9913	XR_011180	-1.23
705837	OIP5	Opa interacting protein 5	#N/A	XM_001100229	-1.2
707969	OLFML3	olfactomedin-like 3	Mmu.12721	XM_001111462///XM_001111380///XM_001111421	-1.23
698540	OPA1	optic atrophy 1 (autosomal dominant)	Mmu.11734	XM_001087037	-1.02
709832	ORMDL1	ORM1-like 1 (S. cerevisiae)	Mmu.12783	XM_001107746///XM_001107507///XM_001107565///XM_001107626///XM_001107447///XM_001107686	-1.656
699325	OSBP	oxysterol binding protein	Mmu.12341	XM_001090190	0.105
693338	OSBPL8	oxysterol binding protein-like 8	Mmu.10007	XM_001082052	-1.21
717989	OTUB1	OTU domain, ubiquitin aldehyde binding 1	Mmu.11862	XM_001115486	0.115
702536	P2RX4	similar to P2X purinoceptor 4 (ATP receptor) (P2X4) (Purinergic receptor)	Mmu.11179	XM_001090844///AANU01246550///AANU01246551///AANU01246549///AANU01246548	-1.08
711242	PACSIN2	protein kinase C and casein kinase substrate in neurons 2	Mmu.10015	AANU01293790///AANU01293791///AANU01293794///AANU01293795///AANU01293783///AANU01293792///AANU01293784///AANU01293793///XR_013492///AANU01293786///AANU01293785///AANU01293788///AANU01293796///AANU01293787///AANU01293789	-1.28
693317	PAIP2	poly(A) binding protein interacting protein 2	Mmu.2927	XM_001082025///XM_001082151	-2.77
710314	PAK2	p21 protein (Cdc42/Rac)-activated kinase 2	Mmu.1188	XM_001099837///XM_001099936	1.59
693824	PALLD	palladin, cytoskeletal associated protein	Mmu.2166	XM_001082273	-1.53
707733	PAM	peptidylglycine alpha-amidating monooxygenase	Mmu.12350	XM_001096156	-2.08
695099	PAPSS1	3'-phosphoadenosine 5'-phosphosulfate synthase 1	Mmu.1897	XM_001085840///XM_001085485///XM_001085607///XM_001085731	-2.08
702637	PARP8	poly (ADP-ribose) polymerase family, member 8	Mmu.4030	XM_001093835///XM_001094058///XM_001093952///XM_001093721	-1.07
701906	PAX8	paired box 8	Mmu.15826	XM_001093441///XM_001093226///XM_001092779///XM_001093004///XM_001093559///XM_001093332///XM_001093119	2.16
703580	PCM1	pericentriolar material 1	Mmu.2646	XM_001097950///XM_001097855///XM_001098130///XM_001098040	-1.054
699597	PDCD10	programmed cell death 10	Mmu.2243	XM_001095337///XM_001095222///XM_001095108	-2.14
702277	PDCD5	programmed cell death 5	#N/A	XM_001086491	-2.16
723039	PDCD6	programmed cell death 6	Mmu.17071	XM_001119109	-2.13
696349	PDCL	phosducin-like	Mmu.12827	XM_001086958	1.62
702193	PDE7A	phosphodiesterase 7A	Mmu.13677	XM_001093612///XM_001093850///XM_001093734///XM_001093494	-1.16
707725	PDGFA	platelet-derived growth factor alpha polypeptide	#N/A	XM_001096150	-1.46
703173	PDGFB	platelet-derived growth factor beta polypeptide (simian sarcoma viral (v-sis) oncogene homolog)	Mmu.13134	XM_001097395	-1.11
574227	PDHB	pyruvate dehydrogenase (lipoamide) beta	Mmu.3697	XM_001096445///AF457193	-1.28
717932	PDHX	pyruvate dehydrogenase complex, component X	#N/A	XM_001109997	1.42
711029	PDIA3	protein disulfide isomerase family A, member 3	Mmu.2140	XM_001108948///XM_001109061///XM_001108900///DQ148150///XM_001109119	-2.95
709716	PDIA4	protein disulfide isomerase-associated 4	Mmu.12088	XR_012082///AANU01114505///AANU01114503///AANU01114504///AANU01114501///AANU01114502	-1.8
706781	PDIA6	protein disulfide isomerase family A, member 6	Mmu.4840	XM_001095159	1.16
697772	PDK1	pyruvate dehydrogenase kinase, isozyme 1	Mmu.2590	XM_001086316	-1.52
707372	PDLIM4	PDZ and LIM domain 4	Mmu.14522	XM_001103449///XM_001103363	-1.12
706581	PDLIM7	PDZ and LIM domain 7 (enigma)	#N/A	XM_001094954	-1.674
716341	PDYN	prodynorphin	#N/A	XM_001113720	-1.67
703890	PERP	PERP, TP53 apoptosis effector	Mmu.11717	XM_001095578	-1.57
702392	PEX1	peroxisomal biogenesis factor 1	Mmu.13262	XM_001101055///XM_001100851	-1.16
694412	PEX10	peroxisomal biogenesis factor 10	Mmu.14194	XM_001083901///XM_001084130///XM_001084009	-1.077
698184	PEX11B	peroxisomal biogenesis factor 11 beta	#N/A	XM_001090750	1.02
703451	PF4	platelet factor 4	#N/A	XM_001102788	-1.08
702355	PFDN5	prefoldin subunit 5	Mmu.2314	XM_001104576///XM_001104419	-1.75
701969	PFKFB1	6-phosphofructo-2-kinase/fructose-2,6-biphosphatase 1	Mmu.15267	XM_001091781///XM_001091907///XM_001091669	1.92
710753	PFN1	profilin 1	Mmu.4285	XM_001099416	-2.82
701711	PGCP	plasma glutamate carboxypeptidase	Mmu.4836	XM_001092256///XM_001092016///XM_001091898///XM_001092134	-1.24
706325	PGK1	phosphoglycerate kinase 1	Mmu.4126	XM_001100787///XM_001100332///XM_001100617///XM_001100701///DQ147960	-1.462
693565	PGRMC2	progesterone receptor membrane component 2	Mmu.1208	XM_001082791	-1.57
695325	PHF10	PHD finger protein 10	Mmu.2619	XM_001084064	-1.29
694855	PHF14	PHD finger protein 14	#N/A	XM_001084412///XM_001084293	-1.4
704050	PHF19	PHD finger protein 19	Mmu.12275	XM_001092389	-1.02
694376	PHKA2	phosphorylase kinase, alpha 2 (liver)	Mmu.14308	XM_001084454	-0.223
716390	PHKB	phosphorylase kinase, beta	Mmu.13438	XM_001113986///XM_001114012///XM_001113940///XM_001113961///XM_001113858	1.49
705882	PHLPP1	PH domain and leucine rich repeat protein phosphatase 1	#N/A	XM_001094216	-1.15
693552	PHTF2	putative homeodomain transcription factor 2	#N/A	XM_001082648///XM_001082908	-1.046
710104	PI4KB	phosphatidylinositol 4-kinase, catalytic, beta	Mmu.1405	XM_001106422///XM_001106481///XM_001106726///AANU01226480///AANU01226481///XM_001105955///XM_001106665///AANU01226483///AANU01226482///XM_001105877///AANU01226485///AANU01226484///XM_001106356///XM_001106549///AANU01226479///XM_001106611///XM_001106288	-1.127
693445	PIAS1	protein inhibitor of activated STAT, 1	Mmu.1990	XM_001082800///XM_001082929///XM_001082666///XM_001082278	-1.587
696737	PIAS2	protein inhibitor of activated STAT, 2	Mmu.15478	XM_001085579///XM_001085231///XM_001085703///XM_001085456///XM_001085347///XM_001085116	-1.285
710780	PIGH	phosphatidylinositol glycan anchor biosynthesis, class H	#N/A	XM_001107166///XM_001107223	-1.12
716098	PIK3CB	phosphoinositide-3-kinase, catalytic, beta polypeptide	Mmu.13833	XM_001113939///XM_001113960	-1.2
698996	PIK3R1	phosphoinositide-3-kinase, regulatory subunit 1 (alpha)	Mmu.12209	XM_001089768///XM_001088964///XM_001089303///XM_001089533///XM_001089655///XM_001089423///XM_001089077///XM_001089883	-1.04
719232	PIM1	pim-1 oncogene	Mmu.12201	XM_001113117	1.63
702179	PKD2	polycystic kidney disease 2 (autosomal dominant)	Mmu.14398	XM_001099242	-1.4
707876	PLAA	phospholipase A2-activating protein	Mmu.2101	XM_001105698///XM_001105627	-1.4
704475	PLAT	plasminogen activator, tissue	#N/A	XM_001095260	-1.32
705853	PLAU	plasminogen activator, urokinase	Mmu.16175	XM_001099358///XM_001099049///XM_001099459///XM_001099260	-3.023
697069	PLCG1	phospholipase C, gamma 1	#N/A	XM_001087295	-1.15
713569	PLDN	pallidin homolog (mouse)	Mmu.13549	XM_001111943	-2.21
705354	PLEKHG1	pleckstrin homology domain containing, family G (with RhoGef domain) member 1	#N/A	XM_001098617	-1.05
703891	PLG	plasminogen	Mmu.3024	J04697///AY192765///XM_001099441///NM_001043075	1.03
708835	PLK2	polo-like kinase 2	Mmu.881	XM_001102530///XM_001102885///XM_001101982	-2.08
710233	PLK4	polo-like kinase 4	#N/A	XM_001105577	-1.54
709055	PLS3	plastin 3	Mmu.1612	XM_001103802///XM_001103714///XM_001103379///XM_001103552///XM_001103631	-2.299
700399	PLXNA3	plexin A3	#N/A	XM_001094198	-1.13
709122	PMM2	phosphomannomutase 2	Mmu.11594	XM_001102327	-2.083
717014	PMVK	phosphomevalonate kinase	Mmu.11825	XM_001114509	-1.11
705074	POLE3	polymerase (DNA directed), epsilon 3 (p17 subunit)	Mmu.15688	XM_001101300///XM_001101207	1.08
699750	POLG	polymerase (DNA directed), gamma	Mmu.12192	XM_001092360	1.57
694664	POLR2B	polymerase (RNA) II (DNA directed) polypeptide B, 140kDa	Mmu.13295	XM_001083325	-1.97
701181	POLR2L	polymerase (RNA) II (DNA directed) polypeptide L, 7.6kDa	Mmu.9649	XM_001089261	-2.5
707923	POLR3D	polymerase (RNA) III (DNA directed) polypeptide D, 44kDa	#N/A	XM_001102894///XM_001102982	1.49
716176	POM121	POM121 membrane glycoprotein (rat)	Mmu.11639	XM_001110084///XM_001110260///XM_001110178	1.15
705643	POP1	processing of precursor 1, ribonuclease P/MRP subunit	Mmu.9830	AANU01254772///AANU01254771///AANU01254769///XR_011480///AANU01254770	1.5
697559	POP5	processing of precursor 5, ribonuclease P/MRP subunit (S. cerevisiae)	Mmu.1064	XM_001089950///XM_001089606	-1.455
712859	POP7	processing of precursor 7, ribonuclease P/MRP subunit (S. cerevisiae)	#N/A	XM_001105052	-1.4
696751	POT1	POT1 protection of telomeres 1 homolog (S. pombe)	Mmu.2886	XM_001087820///XM_001087702	-2.072
714760	POU5F1	POU class 5 homeobox 1	Mmu.17468	NM_001114955///FJ375751///AB128049///XM_001110261	-1.17
694267	PPA2	pyrophosphatase (inorganic) 2	#N/A	XM_001082969	-1.641
694868	PPAT	phosphoribosyl pyrophosphate amidotransferase	#N/A	XM_001085606	-1.345
708387	PPFIA1	PTPRF interacting protein alpha 1	Mmu.10200	AANU01213393///AANU01213394///AANU01213395///AANU01213396///AANU01213397///AANU01213398///AANU01213399///AANU01213400///AANU01213401///AANU01213402///XR_012427	-1.38
574137	PPIF	peptidylprolyl isomerase F	Mmu.3541	XM_001090367///AF252388	-2.23
695735	PPP1R12A	protein phosphatase 1, regulatory (inhibitor) subunit 12A	Mmu.1791	XM_001086232///XM_001086591///XM_001086467///XM_001086716///XM_001085904///XM_001086354///XM_001085682///XM_001086010///XM_001086127	-1.19
574202	PPP1R1A	protein phosphatase 1	Mmu.3571	XM_001110247///AF233347	-1.797
693377	PPT1	palmitoyl-protein thioesterase 1	Mmu.4145	XM_001082207///XM_001082338///XM_001082462	-1.763
716665	PRDX2	peroxiredoxin 2	Mmu.2032	XM_001108992///XM_001109106///XM_001109159///XM_001109216///XM_001109048	-2.34
702882	PRDX3	peroxiredoxin 3	Mmu.235	XM_001097456///XM_001097248///XM_001097349	-2.54
706486	PRDX6	peroxiredoxin 6	Mmu.4290	XM_001101473	-1.5
714351	PREX1	PREX1 protein	Mmu.6344	XR_012970///AANU01258805///AANU01258806///AANU01258807///AANU01258800///AANU01258799///AANU01258802///AANU01258801///AANU01258804///AANU01258797///AANU01258798///AANU01258803///AANU01258795///AANU01258796///AANU01258793///AANU01258794///AANU01258791///AANU01258792	-1.09
719565	PRIC285	PPAR-alpha interacting complex protein 285	Mmu.5576	AANU01093184///AANU01093183///XR_014214///AANU01093186///AANU01093185	-1.1
717703	PRKAA2	AMP-activated protein kinase alpha 2 catalytic subunit	Mmu.5819	XR_013706///AANU01267360///AANU01267359///AANU01267358///AANU01267357///AANU01267356	-1.08
695737	PRKAB1	protein kinase, AMP-activated, beta 1 non-catalytic subunit	#N/A	XM_001085436///XM_001085323	-1.53
719009	PRKAR1A	protein kinase, cAMP-dependent, regulatory, type I, alpha (tissue specific extinguisher 1)	Mmu.9629	XM_001112514	-1.895
700770	PRKAR2B	protein kinase, cAMP-dependent, regulatory, type II, beta	Mmu.563	XM_001089109	-1.46
574352	PRKCI	protein kinase C, iota	Mmu.3733	AY369837///XM_001089400	0.575
703063	PRKRA	protein kinase, interferon-inducible double stranded RNA dependent activator	#N/A	XM_001098685///XM_001098583	-2.043
716327	PRM1	protamine 1	Mmu.1706	CD766725///XM_001106990///AANU01211952///NM_001143822///AF119240	-1.48
714610	PROM1	prominin 1	Mmu.10868	NM_001077420///XM_001100223///AY903606///EF193352	-2.15
704208	PROM2	prominin 2	#N/A	XM_001095857	-1.18
696170	PRPF19	PRP19/PSO4 pre-mRNA processing factor 19 homolog	Mmu.1015	XM_001084826	-2.27
705934	PRPF4	PRP4 pre-mRNA processing factor 4 homolog	Mmu.13900	XM_001102859	-1.37
720853	PRPS2	phosphoribosyl pyrophosphate synthetase 2	Mmu.1806	XM_001116758	-1.01
706625	PRPSAP1	phosphoribosyl pyrophosphate synthetase-associated protein 1	Mmu.13801	XM_001104439///XM_001104513	-1.2
716745	PRR5	proline rich 5 (renal)	Mmu.5977	AANU01293624///XR_013462///AANU01293625///AANU01293626///AANU01293627///AANU01293615///AANU01293620///AANU01293616///AANU01293621///AANU01293631///AANU01293613///AANU01293622///AANU01293632///AANU01293614///AANU01293623///AANU01293619///AANU01293617///AANU01293618///AANU01293628///AANU01293629///AANU01293630	1.78
704537	PRSS23	protease, serine, 23	Mmu.7809	DQ223039///XM_001103671///XM_001103758///NM_001044737	-1.31
696274	PSEN1	presenilin 1	Mmu.13232	XM_001088635///XM_001087844///XM_001088524///XM_001088205///XM_001088094///XM_001087969	-1.217
698770	PSEN2	presenilin 2	Mmu.14650	XM_001087264	-1.317
700845	PSKH1	protein serine kinase H1	#N/A	XM_001095342	1.62
701683	PSMA2	proteasome (prosome, macropain) subunit, alpha type, 2	Mmu.710	XM_001097325	-2.03
712193	PSMB2	proteasome (prosome, macropain) subunit, beta type, 2	Mmu.17104	XM_001109541///XM_001109596	-1.08
694567	PSMB7	proteasome (prosome, macropain) subunit, beta type, 7	Mmu.4335	XM_001083368	-2.28
699847	PSMC4	proteasome (prosome, macropain) 26S subunit, ATPase, 4	Mmu.13240	XM_001090787///XM_001090671///XM_001090437///XM_001090548	-1.27
717953	PSMD11	proteasome (prosome, macropain) 26S subunit, non-ATPase, 11	Mmu.2743	XM_001110049	-2.84
701063	PSMD14	proteasome (prosome, macropain) 26S subunit, non-ATPase, 14	Mmu.378	XM_001096177	-1.42
705035	PSMD2	proteasome (prosome, macropain) 26S subunit, non-ATPase, 2	Mmu.9999	XM_001093407	-1.51
698712	PSMD3	proteasome (prosome, macropain) 26S subunit, non-ATPase, 3	Mmu.15568	XM_001094752///XM_001094267///XM_001094505///XM_001094387///XM_001094029///XM_001094629	-1.98
715314	PSMF1	proteasome (prosome, macropain) inhibitor subunit 1 (PI31)	Mmu.16099	XM_001112582///XM_001112759///XM_001112678///XM_001112734///XM_001112708	-1.035
705080	PSPC1	paraspeckle component 1	Mmu.12335	XM_001088487///XM_001088371///XM_001088703///XM_001088595	-2.114
698060	PSRC1	proline/serine-rich coiled-coil 1	Mmu.15121	XM_001089468///XM_001089595///XM_001089702	-1.42
703430	PTBP1	polypyrimidine tract binding protein 1	Mmu.12185	XM_001092088///XM_001092330///XM_001092214	-2.265
697081	PTCD3	Pentatricopeptide repeat domain 3	Mmu.14163	XM_001091372	-1.15
701486	PTDSS1	phosphatidylserine synthase 1	Mmu.1581	XM_001091774///XM_001091545	1.29
705121	PTEN	phosphatase and tensin homolog	Mmu.12999	XM_001102542///XM_001102446	-0.054
697996	PTGR2	prostaglandin reductase 2	#N/A	XM_001091894///XM_001091772	-1.08
700634	PTK2	PTK2 protein tyrosine kinase 2	Mmu.3254	XM_001092257///XM_001091188///XM_001092479///XM_001093282///XM_001092835///XM_001093060///XM_001092947///XM_001093166///XM_001092599///XM_001092714	-1.571
699791	PTK7	PTK7 protein tyrosine kinase 7	Mmu.14571	XM_001088241	-1.86
702016	PTPN1	protein tyrosine phosphatase, non-receptor type 1	Mmu.12303	XM_001096168///XM_001096053///XM_001096412///XM_001096290	-1.042
718564	PTPRB	protein tyrosine phosphatase, receptor type, B	Mmu.15972	XM_001117436///XM_001117446///XM_001117442///XM_001117453///XM_001117455	-1.04
714954	PTPRD	protein tyrosine phosphatase, receptor type, D	Mmu.15662	XM_001111669///XM_001112074///XM_001112180///XM_001111744///XM_001111822///XM_001111928///XM_001112040///XM_001112221///XM_001112111///XM_001111857///XM_001111889///XM_001111966///XM_001112005///XM_001112144	-1.36
701160	PTPRF	protein tyrosine phosphatase, receptor type, F	Mmu.4302	XM_001095521	-2.115
574274	PTPRS	protein tyrosine phosphatase, receptor type, S	Mmu.3734	AY369839///XM_001083499	-1.23
574174	PTPRZ1	protein tyrosine phosphatase, receptor-type, Z polypeptide 1	Mmu.3628	XM_001083149///AF424845	-2.602
696143	PTTG1	pituitary tumor-transforming 1	Mmu.13685	XM_001085022///XM_001085145///XM_001085259	-1.81
699008	PUF60	poly-U binding splicing factor 60KDa	Mmu.13902	XM_001087733///XM_001087604///XM_001087975///XM_001087484///XM_001087851///XM_001087372	-0.175
704848	PUM1	pumilio homolog 1	Mmu.14600	XM_001096958///XM_001097392///XM_001096633///XM_001096411///DQ147974///XM_001097067///XM_001096849///XM_001096525///XM_001097282///XM_001096289///XM_001097190	-1.09
695224	PURA	similar to Transcriptional activator protein Pur-alpha (Purine-rich single-stranded DNA-binding protein alpha)	Mmu.14617	XM_001085737///AANU01185858///XM_001085613	-1.1
713229	PVRL2	poliovirus receptor-related 2 (herpesvirus entry mediator B)	Mmu.10514	DQ851093///XM_001109508///XM_001109459///NM_001043593	-1.62
705262	PWP1	PWP1 homolog (S. cerevisiae)	Mmu.12668	XM_001093636	-1.24
706573	PXK	similar to PX domain containing serine/threonine kinase	#N/A	XM_001094947///AANU01237854///AANU01237845///AANU01237853///AANU01237844///AANU01237843///AANU01237842///AANU01237849///AANU01237848///AANU01237847///AANU01237846///AANU01237841///AANU01237850///AANU01237840///AANU01237852///AANU01237851	-1.15
696336	PXN	paxillin	Mmu.2132	XM_001085795	-1.028
706853	PYGL	phosphorylase, glycogen, liver	Mmu.11434	XM_001102253	-1.22
717066	PYGO2	pygopus homolog 2 (Drosophila)	#N/A	XM_001114666	0.055
714041	PYY	peptide YY	#N/A	XM_001113958///XM_001113934	1.99
698884	RAB11FIP1	RAB11 family interacting protein 1 (class I)	Mmu.16223	XM_001089664	-1.21
708843	RAB18	RAB18, member RAS oncogene family	Mmu.1063	XM_001104913///XM_001105070///AY680566	-1.66
712860	RAB23	RAB23, member RAS oncogene family	Mmu.14779	XM_001110772///XM_001110815///XM_001110732///XM_001110654///XM_001110858///XM_001110693	-1.459
698842	RAB37	RAB37, member RAS oncogene family	#N/A	XM_001089851	-1.01
707280	RAB7A	RAB7A, member RAS oncogene family	Mmu.1569	XM_001095709	-1.433
705597	RAB8B	RAB8B, member RAS oncogene family	Mmu.1925	XM_001104910	-0.34
706397	RABAC1	Rab acceptor 1 (prenylated)	Mmu.12461	XM_001103941///XM_001104030	-2.74
708179	RABGAP1L	similar to RAB GTPase activating protein 1-like isoform A	Mmu.3093	AANU01240360///AANU01240363///AANU01240364///AANU01240361///AANU01240362///AANU01240367///AANU01240368///AANU01240365///AANU01240366///XM_001103091///AANU01240369///XM_001104001///AANU01240350///AANU01240351///AANU01240352///XM_001103912///AANU01240353///AANU01240354///AANU01240355///AANU01240390///AANU01240356///AANU01240357///AANU01240359///AANU01240358///AANU01240389///AANU01240388///AANU01240…	-1.17
704708	RAD18	similar to postreplication repair protein hRAD18p	#N/A	AANU01290060///XM_001093083///AANU01290055///AANU01290058///AANU01290059///AANU01290056///AANU01290057	1.95
699516	RAD54B	RAD54 homolog B	#N/A	XM_001088870///XM_001088744	-1.16
703440	RALA	v-ral simian leukemia viral oncogene homolog A (ras related)	Mmu.799	XM_001099131///XM_001099021///XM_001098919	1.09
695852	RALB	v-ral simian leukemia viral oncogene homolog B (ras related; GTP binding protein)	Mmu.15824	XM_001085101///XM_001084864///XM_001084976	-1.28
710698	RANGAP1	Ran GTPase activating protein 1	#N/A	XM_001099367	-1.77
706541	RAPGEF6	Rap guanine nucleotide exchange factor (GEF) 6	Mmu.12847	XM_001100863///XM_001100970///XM_001101336///XM_001100504///XM_001100780///XM_001101518///XM_001101427///XM_001101236	-1.294
694085	RASA1	RAS p21 protein activator (GTPase activating protein) 1	Mmu.10001	XM_001083278///XM_001083408///XM_001083162///XM_001084074///XM_001083963	-1.3
702385	RASSF1	Ras association (RalGDS/AF-6) domain family member 1	Mmu.11384	XM_001100950///XM_001100583///XM_001101045///XM_001100844///XM_001100674///XM_001100766	-1.22
704871	RB1	retinoblastoma 1	Mmu.12862	XM_001100383	-1.45
695911	RBM25	RNA binding motif protein 25	Mmu.9921	XM_001087132///XM_001087479///XM_001086291	0.125
713490	RBM4	RNA binding motif protein 4	Mmu.679	XM_001108984///XM_001109150///XM_001109362///XM_001109416///XM_001108929	0.02
693642	RBM9	RNA binding motif protein 9	Mmu.16063	XM_001082988///XM_001083103///XM_001082864///XM_001082595///XM_001083224	-2.66
694601	RBPJ	recombination signal binding protein for immunoglobulin kappa J region	Mmu.4644	XM_001084065///XM_001083842///XM_001083737	1.49
694363	RBPMS	RNA binding protein with multiple splicing	#N/A	XM_001083170	-0.259
697108	RCAN1	regulator of calcineurin 1	Mmu.11646	XM_001087941///XM_001088718///XM_001088613	-1.22
696800	RCN1	reticulocalbin 1	Mmu.984	XM_001085402	-1.43
708127	RCN2	reticulocalbin 2, EF-hand calcium binding domain	Mmu.1227	XM_001105360	-1.68
695791	RDH10	retinol dehydrogenase 10 (all-trans)	#N/A	XM_001084084	-1.06
714220	RFC3	replication factor C (activator 1) 3, 38kDa	Mmu.13981	XM_001102503///XM_001102409	-1.67
698878	RFX7	regulatory factor X, 7	Mmu.12825	XM_001090581///XM_001090465	1.26
701700	RGMB	RGM domain family, member B	Mmu.14620	XM_001096349///XM_001096577	-1.05
705603	RHOJ	ras homolog gene family, member J	Mmu.11350	XM_001100323///XM_001100234	-1.093
694915	RICTOR	RPTOR independent companion of MTOR, complex 2	Mmu.4864	XM_001083564	0.395
704853	RILPL2	Rab interacting lysosomal protein-like 2	Mmu.12473	XM_001101022	-1.1
717985	RIT1	Ras-like without CAAX 1	Mmu.13500	XM_001116270///XM_001116258	-1.24
692081	RNASEN	ribonuclease type III, nuclear	Mmu.9519	DQ147948///XM_001085611	1.08
712559	RND2	Rho family GTPase 2	#N/A	XM_001113043	-1.32
694168	RND3	Rho family GTPase 3	Mmu.352	XM_001082741///XM_001082603	-2.125
705363	RNF14	ring finger protein 14	Mmu.16376	XM_001095025///XM_001094909///XM_001095249///XM_001095132	-1.09
704755	RNF26	ring finger protein 26	#N/A	XM_001104884	-1.15
698223	ROCK1	Rho-associated, coiled-coil containing protein kinase 1	Mmu.12227	XM_001091266///XM_001090896///XM_001091134	-1.03
708444	ROCK2	Rho-associated, coiled-coil containing protein kinase 2	Mmu.11261	XM_001096931	-1.2
696248	RPA3	replication protein A3, 14kDa	Mmu.12729	XM_001086985///XM_001086880	-3.14
711322	RPE	ribulose-5-phosphate-3-epimerase	Mmu.2832	XM_001109792///XM_001109838///XM_001109744///XM_001109693///XM_001109650	-1.13
699694	RPIA	similar to Ribose-5-phosphate isomerase (Phosphoriboisomerase)	#N/A	AANU01289544///AANU01289545///XM_001094618	-1.09
694719	RPL23	ribosomal protein L23	Mmu.4142	XM_001084513///XM_001084985	-2.67
713056	RPP21	ribonuclease P/MRP 21kDa subunit	Mmu.10856	XM_001106322///NM_001047138///AB128049	-1.888
718844	RPS11	ribosomal protein S11	Mmu.14745	XM_001115152///DQ147973///XM_001115123	-1.97
699565	RPS21	ribosomal protein S21	Mmu.919	XM_001088137	-1.18
702593	RPS25	ribosomal protein S25	#N/A	XM_001100935	-1.4
718939	RRAS	related RAS viral (r-ras) oncogene homolog	Mmu.3244	XM_001115362	-1.37
717990	RRM1	ribonucleotide reductase M1	Mmu.12148	XM_001113010///XM_001113133	-1.69
699078	RSF1	remodeling and spacing factor 1	Mmu.11223	XM_001091378///XM_001091125	0.067
706814	RTDR1	rhabdoid tumor deletion region gene 1	#N/A	XM_001092527	-1.04
706200	RTF1	Rtf1, Paf1/RNA polymerase II complex component, homolog (S. cerevisiae)	#N/A	XM_001100507	1.46
619181	RTN4	reticulon 4	Mmu.509	XM_001112090///BK003948///BK003949///BL000011	-1.965
706417	RUFY3	RUN and FYVE domain containing 3	Mmu.3060	XM_001105432///XM_001105576///XM_001105503///XM_001105219	-1.1
718950	RYK	RYK receptor-like tyrosine kinase	Mmu.12651	XM_001112355	-1.02
574374	S100A10	S100 calcium binding protein A10	Mmu.2483	AY179865///NM_001032952	-1.31
715115	S100A4	S100 calcium binding protein A4	Mmu.15094	XM_001110716///XM_001110751///XM_001110673///XM_001110635	-1.48
717918	SAE1	SUMO1 activating enzyme subunit 1	Mmu.672	XM_001109956	-1.05
696356	SAFB	scaffold attachment factor B	Mmu.14442	XM_001084278///XM_001084879///XM_001084763///XM_001084994///XM_001085118	-1.13
703078	SAP18	Sin3A-associated protein, 18kDa	Mmu.4586	XM_001085227///XM_001085342	-1.35
696519	SAP30	Sin3A-associated protein, 30kDa	#N/A	XM_001085487///XM_001085373	-1.4
711277	SAR1A	SAR1 homolog A (S. cerevisiae)	Mmu.304	XM_001109714///XM_001109673	1.45
711269	SAR1B	SAR1 homolog B (S. cerevisiae)	Mmu.16384	XM_001109812///XM_001109899///XM_001109763///XM_001109853	-1.122
697810	SARS	seryl-tRNA synthetase	Mmu.4086	XM_001089358	-2.29
705552	SART3	squamous cell carcinoma antigen recognized by T cells 3	Mmu.15950	XM_001102668///XM_001102582///XM_001102488///XM_001102395	-1.36
696862	SATB1	SATB homeobox 1	Mmu.13483	XM_001086261///XM_001087098///XM_001086500///XM_001086157///XM_001086387///XM_001086868///XM_001086625///XM_001086749///XM_001086977	-1.04
705106	SC4MOL	sterol-C4-methyl oxidase-like	Mmu.2425	XM_001101424///XM_001101334///XM_001101517	-2.36
708949	SCAMP1	secretory carrier membrane protein 1	Mmu.1159	AY680576///XM_001107832///XM_001107902	0.73
[truncated: 351 more rows]
