# Supplementary material for: Transcriptional Differences between Rhesus Embryonic Stem Cells Generated from In Vitro and In Vivo Derived Embryos
Source: PLoS One. 2012 Sep 18;7(9):e43239. doi: 10.1371/journal.pone.0043239 (PMC3445581; doi:10.1371/journal.pone.0043239)
Supplement: Table S4 — Transcripts identified within common frameworks CTCF-HIFF, ETSF-HIFF and SMAD-E2FF. (XLSX) [file pone.0043239.s005.xlsx]

## Sheet: CTCF-HIFF
Gene ID	Gene Symbol	Gene Name	UnigeneID	Gene Bank Accession	q value
717682	SEPT2	septin 2	Mmu.4220	XM_001109436	-2.725
710327	76P	gamma tubulin ring complex protein (76p gene)	Mmu.6933	AANU01129237///AANU01129238///AANU01129235///XR_013434///AANU01129236///AANU01129239	-1.125
700805	ADD1	adducin 1 (alpha)	Mmu.2116	XM_001088017///XM_001088136///XM_001088571///XM_001087654///XM_001088457///DQ147993///XM_001087775///XM_001088796///XM_001088348///XM_001088679///XM_001087528///XM_001087894///XM_001088253///XM_001086460///XM_001087293	-1.43643
707686	AGGF1	angiogenic factor with G patch and FHA domains 1	Mmu.12022	XM_001106767///XM_001106588///XM_001106645///XM_001106704	-2.7875
713301	AGPAT3	1-acylglycerol-3-phosphate O-acyltransferase 3	Mmu.2177	XM_001104367	1.82
700400	AGRN	similar to agrin	Mmu.14494	AANU01224045///AANU01224044///XM_001088755///AANU01224046///AANU01224041///AANU01224043///AANU01224042	-1.16
697747	AKT1	v-akt murine thymoma viral oncogene homolog 1	Mmu.1599	XM_001085746///XM_001085495///XM_001085265///XM_001085623///XM_001085152	1.7
698755	ALDH6A1	aldehyde dehydrogenase 6 family, member A1	Mmu.11793	XM_001093055///XM_001093276	-1.495
717809	ALPL	alkaline phosphatase, liver/bone/kidney	#N/A	XM_001109717	-1.25
706404	ANLN	anillin, actin binding protein	Mmu.12004	XM_001103356///XM_001103129///XM_001103440	-1.26
706240	ANXA2	annexin A2	Mmu.4104	XM_001094593	-1.1
716911	AP2S1	adaptor-related protein complex 2, sigma 1 subunit	#N/A	XM_001112688///XM_001112654	-2.39
696402	ARHGAP12	Rho GTPase activating protein 12	Mmu.4175	XM_001084448///XM_001084689///XM_001084810///XM_001084325///XM_001084566	-1.22
714752	ARHGDIA	Rho GDP dissociation inhibitor (GDI) alpha	Mmu.11137	XM_001112043///XM_001112147///XM_001112008	-1.294
707810	ARL6IP4	similar to SRp25 nuclear protein isoform 2	Mmu.523	AANU01217043///XM_001096247///AANU01217044	-1.29
707893	ATP13A3	ATPase type 13A3	Mmu.13025	XM_001096323	-1.25
693323	ATP6V1H	ATPase, H+ transporting, lysosomal 50/57kDa, V1 subunit H	Mmu.4969	AANU01108287///AANU01108288///AANU01108289///AANU01108286///AANU01108285///AANU01108284///AANU01108283///AANU01108282///XR_009673	-1.47
707083	BHLHE40	basic helix-loop-helix family, member e40	Mmu.2936	XM_001095506	-1.38
707395	BLOC1S1	biogenesis of lysosomal organelles complex-1, subunit 1	#N/A	XM_001095809	-1.35
700980	BLVRA	biliverdin reductase A	Mmu.9887	XM_001095668	-1.58
700838	C19H19orf2	chromosome 19 open reading frame 2 ortholog	Mmu.12357	XM_001085459///XM_001085119///XM_001085232///XM_001085349	-1.54833
705776	C1H1orf9	chromosome 1 open reading frame 9 ortholog	Mmu.4574	XM_001100732	1.56
718066	CA11	carbonic anhydrase XI	Mmu.11296	XM_001113730	-1.355
703502	CCNB1IP1	cyclin B1 interacting protein 1	#N/A	XM_001091805	-1.46
703324	CDH15	cadherin 15, M-cadherin (myotubule)	Mmu.9800	AANU01177394///AANU01177395///AANU01177396///XR_012266///AANU01177401///AANU01177402///AANU01177403///AANU01177404///AANU01177397///AANU01177398///AANU01177399///AANU01177400	1.69
714274	CDK5R1	cyclin-dependent kinase 5, regulatory subunit 1	Mmu.437	XM_001113136///XM_001113074	1.84
709761	CDK8	cyclin-dependent kinase 8	Mmu.14583	XM_001093454	0.005
699840	CDK9	cyclin-dependent kinase 9	#N/A	XM_001094626///XM_001094502	-1.08
708286	CEP290	centrosomal protein 290kDa	Mmu.12575	XM_001101114///XM_001100925	-1.02
695231	CGRRF1	cell growth regulator with ring finger domain 1	Mmu.13243	XM_001086182	-1.37
694297	CHFR	checkpoint with forkhead and ring finger domains	Mmu.15935	XM_001083587///XM_001083796///XM_001083915	-1.46
704906	CHST7	carbohydrate (N-acetylglucosamine 6-O) sulfotransferase 7	Mmu.2846	XM_001090022	-1.44
705036	CIRH1A	similar to cirrhosis, autosomal recessive 1A (cirhin)	Mmu.12050	AANU01177470///AANU01177471///AANU01177472///AANU01177473///AANU01177469///XM_001093408///AANU01177468	-1.71333
707729	CITED2	similar to Cbp/p300-interacting transactivator, with Glu/Asp-rich carboxy-terminal	Mmu.12809	XM_001096152///AANU01207265///AANU01207264	-2.06
696363	CLDN11	claudin 11	Mmu.13681	XM_001089174	-1.56
719637	CLDN15	similar to Claudin-15	Mmu.5563	XR_014238///AANU01190550///AANU01190548///AANU01190549	-1.33
714263	COG2	component of oligomeric golgi complex 2	Mmu.9672	XR_013437///AANU01168966///AANU01168965	-1.3
703707	COL4A6	collagen, type IV, alpha 6	Mmu.14512	XM_001098348///XM_001098448///XM_001098247	-1.132
696584	CRKL	v-crk sarcoma virus CT10 oncogene homolog (avian)-like	Mmu.12764	XM_001086006///XM_001086123	-1.06
698723	CRYZL1	crystallin, zeta (quinone reductase)-like 1	Mmu.14043	XM_001090445	-1.236
708592	CTSA	cathepsin A	Mmu.10185	AANU01259026///XM_001105960///AANU01259027///XM_001105807///XM_001105540///XM_001106032///XM_001105880	-1.05
707132	DAZAP1	DAZ associated protein 1	Mmu.3052	XM_001094757///XM_001094635	1.04
693677	DDC	dopa decarboxylase (aromatic L-amino acid decarboxylase)	Mmu.3184	XM_001082132	-1.4175
693278	DDX18	DEAD (Asp-Glu-Ala-Asp) box polypeptide 18	Mmu.5029	AANU01295565///AANU01295566///AANU01295568///AANU01295567///XR_009656	-2.175
698313	DIDO1	death inducer-obliterator 1	Mmu.14476	XM_001086709	-1.22
702981	DUSP1	dual specificity phosphatase 1	Mmu.4362	XM_001096004	-1.095
705824	DUSP22	dual specificity phosphatase 22	#N/A	XM_001089185	1.89
704654	DYNC1LI1	dynein light chain-A	Mmu.4978	AANU01277490///AANU01277492///AANU01277491///AANU01277489///XR_012074///AANU01277488///AANU01277487	-1.33
717941	DYRK2	dual-specificity tyrosine-(Y)-phosphorylation regulated kinase 2	Mmu.2001	XM_001117126///XM_001117140///XM_001117134///XM_001117146///XM_001117130	0.108182
723733	EEF1G	eukaryotic translation elongation factor 1 gamma	Mmu.12564	XM_001119776	-3.36
705510	EIF4G2	eukaryotic translation initiation factor 4 gamma, 2	Mmu.3098	XM_001093873	-1.95
693429	EIF4H	eukaryotic translation initiation factor 4H	Mmu.2847	XM_001082007	-2.56
696760	ELF2	similar to E74-like factor 2 (ets domain transcription factor) isoform 2	Mmu.12713	XM_001087584///XM_001087236///AANU01271658///XM_001087349///XM_001087120///XM_001087465	-1.12
709378	ENO1	enolase 1	Mmu.4213	XM_001098675///XM_001098378///XM_001098480///XM_001098286///XM_001098980///XM_001098778///XM_001098572///XM_001099088///XM_001097982///XM_001098883	-1.13
705663	ENTPD6	ectonucleoside triphosphate diphosphohydrolase 6	Mmu.16085	XM_001100005///XM_001099807///XM_001099703	1.59
698281	EPS8L1	EPS8-like 1	#N/A	XM_001086805	-1.04
714624	EXOSC7	exosome component 7	Mmu.6305	AANU01238961///AANU01238960///AANU01238962///XR_013017	1.3
703219	FBXO5	F-box protein 5	Mmu.12667	XM_001095886///XM_001095997///XM_001096104	-1.46
707881	FKBP10	FK506 binding protein 10, 65 kDa	Mmu.14407	XM_001107696///XM_001107581///XM_001107756///XM_001107821///XM_001107638	-1.24
699524	FLNA	filamin A, alpha	Mmu.11548	XM_001090724///XM_001091073///XM_001091203///XM_001090839///XM_001090950	-1.92
703406	GAK	cyclin G associated kinase	#N/A	XM_001094120	-1.04
693520	GLS	glutaminase C	Mmu.854	AANU01249369///AANU01249368///AANU01249367///XR_009901///AANU01249374///AANU01249373///AANU01249375///AANU01249371///AANU01249372///AANU01249370	1.54
694289	GNAS	GNAS complex locus	Mmu.4448	XM_001083345///XM_001084136///XM_001083687///XM_001083221///XM_001083466///XM_001083581///XM_001083906	-1.31385
706690	GPBP1L1	GC-rich promoter binding protein 1-like 1	Mmu.12403	XM_001103907///XM_001103995	-1.41
706665	GPC4	glypican 4	#N/A	XM_001097252	-2.04
711762	GPM6B	glycoprotein M6B	Mmu.176	XM_001098845///XM_001098542///XM_001098446///XM_001098947	-1.03
694564	GTF2H1	general transcription factor IIH, polypeptide 1, 62kDa	Mmu.194	XM_001085333///XM_001085692///XM_001085569///XM_001085807	-1.508
699237	HBP1	HMG-box transcription factor 1	Mmu.2055	XM_001092104///XM_001093149///XM_001093361///XM_001093256///XM_001092921///XM_001093036///XM_001092804///XM_001093472///XM_001092688	-1.78
707140	HES1	hairy and enhancer of split 1, (Drosophila)	#N/A	XM_001095664	-1.73
704678	HIF1A	hypoxia inducible factor 1, alpha subunit (basic helix-loop-helix transcription factor)	Mmu.4843	XM_001098939///XM_001098836///XM_001099043///XM_001098731///XM_001098338///XM_001099149///XM_001098630	-2.46222
694867	HNRNPD	heterogeneous nuclear ribonucleoprotein D (AU-rich element RNA binding protein 1, 37kDa)	Mmu.2493	XM_001089070///XM_001089190///XM_001088727///XM_001089297	-0.384615
712540	HS2ST1	heparan sulfate 2-O-sulfotransferase 1	Mmu.13466	XM_001109871///XM_001109825	1.33
714078	HSF1	heat shock transcription factor 1	Mmu.6382	XR_012924///AANU01106877///AANU01106876	-1.05
714506	HSPA9	heat shock 70kDa protein 9 (mortalin)	Mmu.1439	XM_001113234///XM_001113176///XM_001113106///AANU01297393///AANU01297394///XM_001113143	0.275
715615	HSPB1	heat shock 27kDa protein 1	Mmu.10905	XM_001109274	-2.07
702144	IMP4	IMP4, U3 small nucleolar ribonucleoprotein, homolog (yeast)	#N/A	XM_001093227	-1.05
719488	KLK8	kallikrein-related peptidase 8	Mmu.5583	AY563089///XR_014481///EU350537///EF407409	-1.30333
706925	KPNA3	karyopherin alpha 3	Mmu.3228	AANU01097683///AANU01097682///AANU01097681///AANU01097676///AANU01097680///XR_013001///AANU01097677///AANU01097678///AANU01097679	-1.44
706388	KSR1	kinase suppressor of ras	Mmu.2049	XM_001105629	-1.02
701298	LAPTM4A	lysosomal protein transmembrane 4 alpha	Mmu.569	XM_001094983///XM_001094866///XM_001095082	-2.655
574255	LIS1	platelet activating factor acetylhydrolase 45 kDa subunit brain isoform	Mmu.2037	XM_001087675///AY260741	0.432
574260	LOC574260	H+ transporting F1 ATP synthase epsilon subunit	Mmu.2095	AY341883///NM_001032901	-2.18
693561	LOC693561	similar to phosphatidylinositol 4-kinase type-II beta	Mmu.4942	AANU01231778///AANU01231779///AANU01231780///XR_009711///AANU01231777	-1.02
693731	LOC693731	similar to lactate dehydrogenase C	Mmu.13696	AANU01215886///AANU01215887///AANU01215888///AANU01215889///AANU01215882///AANU01215883///AANU01215884///XM_001082436///AANU01215885	-1.1075
693890	LOC693890	C20orf111	Mmu.4752	XM_001082861///NM_001172172///XM_001082987///DQ148168///AANU01259148///XM_001083101	-1.31
694116	LOC694116	similar to LIM and senescent cell antigen-like domains 1	#N/A	AANU01203390///AANU01203391///XM_001082828	-1.09
694823	LOC694823	similar to RAN binding protein 2	Mmu.9851	AANU01203379///AANU01203380///AANU01203381///XR_009960///AANU01203383///AANU01203378///AANU01203382///AANU01203377///AANU01203385///AANU01203376///AANU01203384	1.16
695153	LOC695153	hypothetical protein LOC695153	Mmu.1489	XM_001083779///AANU01252981	-1.46
695466	LOC695466	similar to scavenger receptor class F, member 2 isoform 2	#N/A	AANU01210864///AANU01210865///XM_001084100	-1.01
696367	LOC696367	similar to chromodomain helicase DNA binding protein 9	Mmu.5060	XR_010183///AANU01109517///AANU01109516///AANU01109519///AANU01109518///AANU01109513///AANU01109512///AANU01109515///AANU01109514///AANU01109522///AANU01109521///AANU01109511///AANU01109520///AANU01109510	-1.34
696445	LOC696445	similar to dehydrogenase E1 and transketolase domain containing protein 1	Mmu.13567	AANU01170988///AANU01170987///AANU01170986///AANU01170985///AANU01170993///AANU01170984///AANU01170983///AANU01170992///AANU01170982///XM_001085071///AANU01170994///AANU01170981///AANU01170989///AANU01170980///AANU01170990///AANU01170991	-1.21
696756	LOC696756	similar to NS1-associated protein 1 isoform 2	Mmu.10035	XM_001089188///XM_001088849///XM_001089759///XM_001089415///AANU01244500///XM_001089294///AANU01244502///AANU01244501///XM_001088395///XM_001088952///XM_001089521///XM_001088618///XM_001089067///XM_001089645///AANU01244499///XM_001088724	-2.16133
697448	LOC697448	similar to RAN binding protein 5	Mmu.2727	AANU01262246///AANU01262247///XM_001089165///XM_001089272///XM_001089624///XM_001089501///XM_001089390	-1.84
697613	LOC697613	similar to SUMO/sentrin specific protease family member 8	Mmu.16310	XM_001089430///AANU01096509	-1.05
697860	LOC697860	hypothetical protein LOC697860	#N/A	XM_001090225///AANU01245635	-1.74
697993	LOC697993	similar to poly (ADP-ribose) polymerase family, member 16	Mmu.8781	AANU01096498///AANU01096496///AANU01096497///XR_011151	-1.065
698045	LOC698045	similar to MASK-4E-BP3 protein	Mmu.5047	XR_010390///AANU01185818///AANU01185819///AANU01185828///AANU01185829///AANU01185826///AANU01185827///AANU01185824///AANU01185825///AANU01185822///AANU01185823///AANU01185830///AANU01185820///AANU01185821	-1.134
698144	LOC698144	similar to ATP synthase e chain, mitochondrial	#N/A	AANU01223977///XM_001086675	-1.22
698149	LOC698149	similar to preimplantation protein 3	Mmu.8759	AANU01249071///AANU01249070///AANU01249065///AANU01249066///AANU01249064///XR_010403///AANU01249067///AANU01249068///AANU01249069	-1.6
698400	LOC698400	hypothetical protein LOC698400	Mmu.8718	AANU01246412///XR_010444	-1.10333
698529	LOC698529	similar to Y55F3BR.8a	#N/A	XM_001087028///AANU01217775	-1.17
699207	LOC699207	hypothetical protein LOC699207	#N/A	XM_001089844///XM_001089725///AANU01214407///AANU01214406	0.09
699271	LOC699271	hypothetical protein LOC699271	#N/A	AANU01235048///XM_001085636///AANU01235049	-1.18
699370	LOC699370	hypothetical protein LOC699370	Mmu.16414	XR_010880///AANU01264059	-1.38
699821	LOC699821	similar to anaphase-promoting complex subunit 5	Mmu.3208	AANU01246569///AANU01246567///AANU01246568///AANU01246570///AANU01246571///XR_011510///AANU01246574///AANU01246575///AANU01246572///AANU01246573	-2.0625
701076	LOC701076	similar to TSC22 domain family 1 isoform 1	Mmu.17381	AANU01098022///AANU01098021///AANU01098024///AANU01098023///AANU01098026///AANU01098025///AANU01098028///AANU01098027///AANU01098029///XR_011464///AANU01098019///AANU01098020	-1.44
701237	LOC701237	hypothetical protein LOC701237	#N/A	XM_001095498///AANU01207931///AANU01207932	-1.04
701241	LOC701241	similar to TRIO and F-actin-binding protein (Protein Tara) (Trio-associated repeat on actin)	Mmu.8284	AANU01294381///AANU01294380///AANU01294379///AANU01294376///AANU01294375///XR_010846///AANU01294378///AANU01294377///AANU01294374///AANU01294373	-1.45667
701926	LOC701926	similar to Claudin-like protein 24	#N/A	XM_001089509///XM_001089402///AANU01106463	-1.03
702032	LOC702032	hypothetical protein LOC702032	Mmu.2747	XM_001093120///AANU01129612///XM_001093005	-1.25
702146	LOC702146	similar to neuron navigator 2 isoform 1	Mmu.2107	XM_001094496///AANU01215968///AANU01215967///AANU01215979///AANU01215980///AANU01215969///AANU01215978///AANU01215977///XM_001094622///AANU01215976///AANU01215975///XM_001094871///AANU01215974///AANU01215973///AANU01215972///AANU01215971///AANU01215970	-1.7
702302	LOC702302	similar to CG8745-PA	#N/A	AANU01123070///AANU01123075///AANU01123074///AANU01123073///XM_001095786///AANU01123072///AANU01123071	-1.12
702306	LOC702306	similar to PRP39 pre-mRNA processing factor 39 homolog	Mmu.5016	AANU01127960///XR_011740///AANU01127956///AANU01127957///AANU01127958///AANU01127959	-1.605
702911	LOC702911	similar to ring finger protein 44	#N/A	AANU01093442///XM_001091221///AANU01093441///AANU01093440	-1.09
703120	LOC703120	similar to ribosomal protein L30	Mmu.4271	AANU01254784///XM_001093852///XM_001093965///XM_001094073	-1.35
703713	LOC703713	similar to UDP-Gal:betaGal beta 1,3-galactosyltransferase polypeptide 6	#N/A	XM_001092028///AANU01224069///AANU01224070	1.55
703786	LOC703786	hypothetical protein LOC703786	#N/A	XM_001099543///AANU01218576	-1.31
703934	LOC703934	similar to thyroid hormone receptor interactor 10	#N/A	AANU01180927///XM_001092276	-1.02
704037	LOC704037	hypothetical protein LOC704037	Mmu.14624	XM_001092266///AANU01106707	-1.03
704257	LOC704257	similar to voltage-dependent anion channel 2	Mmu.4247	AANU01282982///XM_001096590///XM_001096479	-2.97
704263	LOC704263	similar to ALEX2 protein	Mmu.14561	AANU01099289///XM_001095909	-1.42
704378	LOC704378	similar to Protein C2orf17 homolog	Mmu.3061	AANU01247860///XM_001092733	0.22
704689	LOC704689	similar to zinc finger protein 673	Mmu.14711	XM_001089788///AANU01113248///AANU01113247///AANU01113249	-1.22
704761	LOC704761	similar to potassium channel tetramerisation domain containing 15	Mmu.15420	XM_001089170///AANU01234405///AANU01234406///XM_001089394///XM_001089052///XM_001089277	1.77
704831	LOC704831	similar to Calcitonin gene-related peptide-receptor component protein (CGRP-receptor component protein) (CGRP-RCP) (CGRPRCP)	Mmu.7774	XR_011338///AANU01191591///AANU01191592///AANU01191593///AANU01191590	-1.04
705118	LOC705118	similar to ring finger protein 19	Mmu.5123	XR_011944///AANU01254658///AANU01254657	-1.07
705151	LOC705151	hypothetical protein LOC705151	Mmu.7717	AANU01114247///AANU01114246///AANU01114249///AANU01114248///AANU01114251///AANU01114250///XR_011394	-1.225
705407	LOC705407	hypothetical protein LOC705407	Mmu.7677	AANU01230927///XR_011438///AANU01230928	-1.37
705680	LOC705680	similar to guanine nucleotide binding protein (G protein), q polypeptide	Mmu.1919	AANU01167291///AANU01167292///AANU01167293///AANU01167290///AANU01167294///AANU01167295///AANU01167296///AANU01167297///AANU01167289///AANU01167288///AANU01167285///AANU01167284///AANU01167287///AANU01167286///XM_001100833///AANU01167283	-1.09
705890	LOC705890	similar to tonalli CG7958-PA, isoform A	Mmu.10140	AANU01218866///AANU01218867///XR_011505	-1.05
706598	LOC706598	similar to KH domain containing, RNA binding, signal transduction associated 1	Mmu.9869	AANU01100551///AANU01100552///XR_012572///AANU01100550///AANU01100549///AANU01100548	-1.03
706752	LOC706752	hypothetical protein LOC706752	Mmu.13896	AANU01256392///XM_001099751///AANU01256394///AANU01256393///XM_001099655///AANU01256395///XM_001099445	1.24
706863	LOC706863	similar to glycosyltransferase 28 domain containing 1	Mmu.2774	XM_001100788///AANU01095532	-1.59
706899	LOC706899	similar to glutamyl-prolyl tRNA synthetase	Mmu.10189	XR_012894///AANU01284923///AANU01284922///AANU01284921	-2.21
707152	LOC707152	hypothetical protein LOC707152	Mmu.7418	AANU01206974///AANU01206975///AANU01206980///AANU01206981///XR_012434///AANU01206978///AANU01206979///AANU01206976///AANU01206977	-1.63
707279	LOC707279	similar to integrin alpha 7 precursor	Mmu.7394	AANU01281094///AANU01281095///XR_011705///AANU01281091///AANU01281092///AANU01281093	-1.78
707336	LOC707336	similar to transducin-like enhancer protein 1	Mmu.15654	AANU01167473///XM_001103931///XM_001103762///AANU01167474///AANU01167471///AANU01167472///AANU01167470///AANU01167479///XM_001103591///AANU01167467///AANU01167468///AANU01167477///AANU01167469///AANU01167478///AANU01167475///AANU01167476///XM_001104110///XM_001104021///XM_001103848///XM_001103676///XM_001103505	-1.16778
707996	LOC707996	similar to microtubule-associated protein, RP/EB family, member 2	Mmu.2859	XM_001103343///AANU01220849///AANU01220848///AANU01220850///AANU01220845///AANU01220852///AANU01220844///AANU01220851///AANU01220847///AANU01220854///XM_001103277///AANU01220846///AANU01220853///XM_001102956///XM_001103596///XM_001103036///XM_001103428///XM_001103118///XM_001103511	-1.6275
708305	LOC708305	similar to Apg3p	Mmu.403	AANU01279109///AANU01279111///AANU01279110///XM_001104361	-1.37
708852	LOC708852	similar to NAD kinase	Mmu.11579	AANU01224140///AANU01224142///AANU01224141///AANU01224135///AANU01224134///XM_001097354///AANU01224139///AANU01224138///AANU01224137///AANU01224136	-1.03
708992	LOC708992	similar to nicotinate phosphoribosyltransferase domain containing 1	Mmu.11348	AANU01106961///XM_001097478///AANU01106962	-1.115
709083	LOC709083	similar to myeloid/lymphoid or mixed lineage-leukemia translocation to 10 homolog	Mmu.4115	AANU01171570///AANU01171581///AANU01171580///AANU01171583///AANU01171574///AANU01171582///AANU01171573///AANU01171572///AANU01171571///AANU01171577///AANU01171568///AANU01171578///AANU01171569///AANU01171575///AANU01171576///AANU01171564///AANU01171565///AANU01171579///AANU01171566///AANU01171567///XM_001097577	-1.394
709364	LOC709364	similar to sphingosine-1-phosphatase	Mmu.7085	AANU01200087///AANU01200086///AANU01200089///AANU01200088///AANU01200083///XR_012031///AANU01200082///AANU01200085///AANU01200084	-1.35
709471	LOC709471	similar to T-cell activation protein phosphatase 2C	Mmu.11334	XM_001107506///AANU01210378///AANU01210379///XM_001107564///AANU01210380///AANU01210381///XM_001107446	1.05
709574	LOC709574	similar to BolA-like protein 2 isoform a	#N/A	XM_001110029///AANU01233356///XM_001110082	-1.81
709676	LOC709676	similar to lipidosin	Mmu.9535	AANU01184843///AANU01184842///AANU01184837///XR_013329///AANU01184841///AANU01184839///AANU01184840///AANU01184838	-1.09
709696	LOC709696	similar to RAB5-interacting protein	Mmu.4384	AANU01276692///AANU01276693///AANU01276696///AANU01276697///AANU01276694///AANU01276695///XM_001098255///AANU01276698	-1.546
709722	LOC709722	similar to phosphofurin acidic cluster sorting protein 2	Mmu.7031	AANU01197366///AANU01197357///AANU01197367///AANU01197358///AANU01197362///AANU01197363///XR_012083///AANU01197364///AANU01197365///AANU01197360///AANU01197361///AANU01197359	-1.03
709884	LOC709884	similar to DEAD (Asp-Glu-Ala-Asp) box polypeptide 55	#N/A	XM_001098453///AANU01217131///AANU01217130///AANU01217129///AANU01217128	-1.74
710020	LOC710020	similar to ancient ubiquitous protein 1	Mmu.2948	AANU01257655///XM_001110957	-0.035
710299	LOC710299	similar to CG2698-PA	Mmu.14697	XM_001107692///AANU01201440///AANU01201441///AANU01201442///AANU01201443///AANU01201438///AANU01201439///AANU01201437///XM_001107939	-1.33
710479	LOC710479	similar to hexokinase 2	Mmu.13636	XM_001111706///AANU01257628///XM_001111663///AANU01257627///AANU01257626	1.87
710564	LOC710564	similar to choline kinase alpha isoform a	Mmu.6903	AANU01213580///AANU01213575///AANU01213582///AANU01213581///AANU01213579///XR_012889///AANU01213578///AANU01213577///AANU01213576	-1.26333
710723	LOC710723	similar to scribble isoform b	#N/A	AANU01106928///XM_001099388	-1.05
710960	LOC710960	hypothetical protein LOC710960	Mmu.4962	AANU01268382///AANU01268384///AANU01268383///AANU01268386///AANU01268385///AANU01268388///AANU01268387///AANU01268389///XR_012325	-1.29
711014	LOC711014	similar to translocase of inner mitochondrial membrane 13	Mmu.3150	AANU01111080///XM_001098008///AANU01111081	-1.66
711648	LOC711648	similar to transmembrane protein 49	Mmu.11658	XM_001108892///AANU01172892///AANU01172891///XM_001109156///AANU01172894///AANU01172893///AANU01172890///XM_001109214///XM_001109103///AANU01172903///AANU01172902///AANU01172899///AANU01172901///AANU01172900///AANU01172888///AANU01172889///AANU01172886///AANU01172895///AANU01172887///AANU01172896///AANU01172897///AANU01172898	-1.32
711736	LOC711736	similar to Bcl-2 inhibitor of transcription isoform a	Mmu.15576	AANU01172905///AANU01172904///XM_001109316///AANU01172903///XM_001109266///XM_001109368	-1.34
712345	LOC712345	similar to RAD9 homolog	Mmu.16606	AANU01213625///XM_001106565///XM_001106622	-1.12
712689	LOC712689	similar to Wolf-Hirschhorn syndrome candidate 2 protein	Mmu.12314	AANU01223822///XM_001100646///AANU01223824///AANU01223823///AANU01223825///AANU01223826	-1.11
712774	LOC712774	similar to zinc finger protein 646	#N/A	XM_001111974///XM_001111938///AANU01233231	-1.05
712789	LOC712789	similar to Nucleolar phosphoprotein p130 (Nucleolar 130 kDa protein) (140 kDa nucleolar phosphoprotein) (Nopp140) (Nucleolar and coiled-body phosphoprotein 1)	Mmu.12708	XM_001111981///AANU01193645///XM_001112196///XM_001112123	-1.7125
712880	LOC712880	similar to CCR4-NOT transcription complex, subunit 1 isoform a	Mmu.4595	AANU01109170///XM_001102008///AANU01109166///AANU01109165///AANU01109167///AANU01109168///AANU01109169	-2.07
713293	LOC713293	hypothetical protein LOC713293	Mmu.12233	XM_001112181///AANU01121374	-1.15
713347	LOC713347	similar to translin-associated factor X	Mmu.1967	XM_001104647///AANU01168915///AANU01168916///AANU01168917///XM_001104491	-1.93
713496	LOC713496	similar to myosin head domain containing 1 isoform 2	Mmu.15574	XR_013897///AANU01172676///AANU01172677///AANU01172678///AANU01172680///AANU01172679	-1.17
713503	LOC713503	similar to dynein, cytoplasmic, light polypeptide 2B	#N/A	XM_001111293///XM_001111256///AANU01178242///AANU01178241	-1.165
713711	LOC713711	similar to mitochondrial ribosomal protein L30	Mmu.1484	AANU01203851///AANU01203850///XM_001103161	-1.67
713917	LOC713917	similar to neuronal guanine nucleotide exchange factor	Mmu.4419	AANU01247032///AANU01247033///AANU01247036///AANU01247037///AANU01247034///AANU01247035///XM_001114604///AANU01247038///AANU01247039///AANU01247040	-1.22
714024	LOC714024	similar to block of proliferation 1	Mmu.6391	AANU01106881///AANU01106882///AANU01106880///AANU01106885///XR_012912///AANU01106883///AANU01106884///AANU01106879///AANU01106878	-1.25
714629	LOC714629	hypothetical protein LOC714629	Mmu.6303	AANU01206844///AANU01206845///XR_013020///AANU01206842///AANU01206843	-1.17333
715070	LOC715070	similar to UBX domain containing 1	Mmu.224	XM_001102137///AANU01180394///AANU01180393///XM_001102049	0.05
715187	LOC715187	similar to C56E6.6	#N/A	AANU01190678///XM_001108941///XM_001108895	-1.02
715376	LOC715376	similar to coactosin-like 1	Mmu.9638	AANU01178505///AANU01178502///AANU01178501///AANU01178504///AANU01178503///XM_001112723///XM_001112597///AANU01178500	-1.69
715377	LOC715377	similar to uroplakin 3B isoform b	#N/A	AANU01190692///XM_001109111	-1.21
715553	LOC715553	similar to Protein PP2447	Mmu.16050	AANU01101292///XM_001111734///AANU01101291///XM_001111918///XM_001111878///XM_001111956///XM_001111850///AANU01101289///XM_001111813///AANU01101290///XM_001111774	-1.01
715632	LOC715632	hypothetical protein LOC715632	#N/A	AANU01121751///AANU01121752///XM_001105940	1.59
715638	LOC715638	similar to Heat shock 70 kDa protein 1 (HSP70.1) (HSP70-1/HSP70-2)	Mmu.6157	AANU01173890///AANU01173889///AANU01173888///XR_013240	1.81
715738	LOC715738	similar to myosin X	#N/A	AANU01019412///XM_001106094	2.06
715804	LOC715804	hypothetical protein LOC715804	Mmu.14005	XM_001100123///AANU01177467///AANU01177468	-1.85
715917	LOC715917	similar to smooth muscle myosin heavy chain 11 isoform SM1-like	Mmu.15862	XM_001114046///XM_001114026///XM_001113930///XM_001113955///AANU01292242///AANU01292241///AANU01292244///AANU01292243	-1.31
715937	LOC715937	similar to sulfatase 2 isoform a precursor	Mmu.12588	AANU01258853///AANU01258865///AANU01258852///AANU01258864///AANU01258855///AANU01258854///AANU01258863///AANU01258857///XM_001106412///AANU01258856///AANU01258859///AANU01258858///AANU01258862///AANU01258861///AANU01258851///AANU01258860	-1.58
716066	LOC716066	similar to growth arrest-specific 6	Mmu.9618	AANU01122484///AANU01122483///AANU01122488///AANU01122487///XR_013342///AANU01122486///AANU01122485	-1.08
716096	LOC716096	similar to oxysterol-binding protein-like protein 11	Mmu.13537	AANU01278421///AANU01278422///AANU01278423///AANU01278424///AANU01278425///XM_001114179///AANU01278426///AANU01278427///AANU01278420	1.4
716128	LOC716128	similar to hexosaminidase (glycosyl hydrolase family 20, catalytic domain) containing	#N/A	AANU01218161///AANU01218160///AANU01218162///XM_001113324	-1.02
716288	LOC716288	similar to p30 DBC protein	#N/A	AANU01169207///AANU01169208///XM_001106923	-1.29
716303	LOC716303	similar to coiled-coil domain containing 8	#N/A	AANU01182495///XM_001111790	-1.03
716460	LOC716460	similar to chromosome 2 open reading frame 30	Mmu.13895	XM_001114253///XM_001114270///XM_001114290///AANU01291985///AANU01291986///AANU01291984	1.18
716857	LOC716857	similar to ubiquitin specific protease 32	Mmu.512	AANU01172689///AANU01172688///AANU01172687///AANU01172693///AANU01172694///AANU01172695///AANU01172696///AANU01172690///XR_013482///AANU01172691///AANU01172692	1.28
716907	LOC716907	TNF receptor-associated factor 6	Mmu.13554	EU204929///XM_001114779///XM_001114764///NM_001135796	-1.28
716917	LOC716917	hypothetical protein LOC716917	Mmu.5955	AANU01209479///XR_013497	-2.6
717183	LOC717183	similar to PCTAIRE protein kinase 2	Mmu.5913	AANU01209519///AANU01209518///AANU01209517///AANU01209516///AANU01209520///AANU01209515///XR_013556///AANU01209514	-1.14
717371	LOC717371	similar to vacuolar protein sorting 26 homolog A isoform 1	Mmu.239	AANU01283439///AANU01283441///AANU01283442///AANU01283443///XM_001108781///AANU01283440	-1.68
717392	LOC717392	similar to natural killer-tumor recognition sequence isoform a	#N/A	XM_001108826///AANU01239094///AANU01239095///AANU01239096///AANU01239097///AANU01239098	-1.59333
717668	LOC717668	hypothetical protein LOC717668	Mmu.1965	XM_001109402///AANU01130401///AANU01130400///AANU01130402///AANU01130403///AANU01130404///AANU01130405///AANU01130406///AANU01130407///AANU01130408	-2.03
717689	LOC717689	similar to ankylosis, progressive homolog	Mmu.5823	AANU01265605///AANU01265606///AANU01265603///AANU01265604///AANU01265607///AANU01265602///XR_013698	1.34
717834	LOC717834	similar to joined to JAZF1	Mmu.9812	XR_013745///AANU01121402///AANU01121398///AANU01121403///AANU01121399///AANU01121400///AANU01121396///AANU01121401///AANU01121397///AANU01121386///AANU01121394///AANU01121385///AANU01121395///AANU01121388///AANU01121392///AANU01121387///AANU01121393///AANU01121390///AANU01121389///AANU01121391	-1.39
717857	LOC717857	similar to ATP-binding cassette, sub-family C, member 1 isoform 6	Mmu.5795	AANU01212319///XR_013752///AANU01212324///AANU01212325///AANU01212322///AANU01212323///AANU01212328///AANU01212315///AANU01212329///AANU01212316///AANU01212317///AANU01212326///AANU01212318///AANU01212327///AANU01212320///AANU01212321	-1.26
717889	LOC717889	similar to LIM domain containing 2	Mmu.11802	XM_001116225///XM_001116231///AANU01178987///AANU01178986	-1.04
717900	LOC717900	similar to multiple coagulation factor deficiency 2	Mmu.13528	AANU01292380///AANU01292379///XM_001109911	-1.97
717927	LOC717927	similar to protein kinase LYK5 isoform 1	Mmu.15537	XM_001116286///XM_001116297///AANU01178989///XM_001116279///XM_001116259///XM_001116264///XM_001116272///AANU01178990///AANU01178991///XM_001116251///AANU01178992///AANU01178993///XM_001116291///AANU01178994///AANU01178987///AANU01178988	1.12
718036	LOC718036	hypothetical protein LOC718036	#N/A	AANU01217892///XM_001110231///AANU01217893	-1.41
718195	LOC718195	similar to bromodomain-containing protein 4 isoform long	Mmu.10087	AANU01215065///XR_013994	-1.42
718249	LOC718249	hypothetical protein LOC718249	Mmu.14723	AANU01189796///XM_001114313///AANU01189797///XM_001114329	-1.92
718253	LOC718253	similar to MHC class II region expressed gene KE2	Mmu.13014	XM_001116232///AANU01106225///AANU01106224	-1.975
718536	LOC718536	similar to high mobility group AT-hook 1	Mmu.14804	XM_001116415///AANU01208089///XM_001116404///XM_001116397///XM_001116392///XM_001116410	-2.17
718775	LOC718775	similar to Molybdenum cofactor synthesis protein cinnamon	Mmu.1291	AANU01168760///AANU01168759///XM_001111945	-1.45
718813	LOC718813	similar to SIN3 homolog B, transcription regulator	Mmu.5654	XR_014103///AANU01175242///AANU01175241///AANU01175235///AANU01175234///AANU01175237///AANU01175236///AANU01175238///AANU01175239///AANU01175240	-1.03
718842	LOC718842	hypothetical protein LOC718842	#N/A	AANU01189615///XM_001115612///AANU01189609///AANU01189611///AANU01189612///AANU01189613///AANU01189614///AANU01189610	-1.1
718848	LOC718848	similar to suppression of tumorigenicity 14	Mmu.11341	XM_001112126///AANU01118525///AANU01118524///AANU01118523///AANU01118522///AANU01118521///AANU01118520	2.01
718930	LOC718930	similar to dimeric dihydrodiol dehydrogenase	Mmu.3181	AANU01182160///XM_001112315///AANU01182161///AANU01182159	-1.695
718945	LOC718945	similar to WD40 repeat protein Interacting with phosphoInositides of 49kDa	#N/A	AANU01179409///XM_001112350///AANU01179407///AANU01179408///AANU01179406///AANU01179405	-1.33
719093	LOC719093	similar to TBC1 domain family, member 17	Mmu.14659	XM_001115627///AANU01182033///AANU01182035///AANU01182034	-1.04
719101	LOC719101	similar to AKT1 substrate 1 (proline-rich)	Mmu.15391	XM_001115706///XM_001115691///XM_001115663///XM_001115676///XM_001115723///XM_001115717///AANU01182035	-1.03571
719425	LOC719425	similar to HpaII tiny fragments locus 9C	Mmu.5590	AANU01210900///XR_014185///AANU01210899///AANU01210898	-1.03
719508	LOC719508	similar to Type I inositol-1,4,5-trisphosphate 5-phosphatase (5PTase)	Mmu.14179	AANU01120609///AANU01120605///XM_001113817///AANU01120606///AANU01120607///AANU01120608///AANU01120603///AANU01120604	-0.06
719733	LOC719733	similar to Stathmin (Phosphoprotein p19) (pp19) (Oncoprotein 18) (Op18) (Leukemia-associated phosphoprotein p18) (pp17) (Prosolin) (Metablastin) (Protein Pr22)	Mmu.95	AANU01101227///XM_001114361///AANU01101229///AANU01101228///AANU01101230///AANU01101231	1.46
720147	LOC720147	similar to abhydrolase domain containing 11 isoform 2	#N/A	XM_001115218///AANU01190910	-1.67
721068	LOC721068	similar to basigin isoform 1	Mmu.1616	XM_001117081///AANU01110788///AANU01110787	-1.855
721470	LOC721470	similar to euchromatic histone methyltransferase 1	#N/A	AANU01102351///AANU01102342///AANU01102343///XM_001117637///AANU01102350///AANU01102348///AANU01102349///AANU01102344///AANU01102345///AANU01102346///AANU01102347	-1.155
721654	LOC721654	similar to peroxidasin	Mmu.5378	XR_014639///AANU01116331///AANU01116330	1.18
721991	LOC721991	similar to protein O-fucosyltransferase 2 isoform C	#N/A	XM_001118193///AANU01261515///AANU01261513///AANU01261514	-1.03
722627	LOC722627	hypothetical protein LOC722627	#N/A	AANU01228268///AANU01228269///XM_001118749///AANU01228271///AANU01228270	-1.43
699677	LRPAP1	low density lipoprotein receptor-related protein associated protein 1	Mmu.12465	XM_001085674	-1.86
641443	LRPPRC	leucine-rich PPR-motif containing	Mmu.4629	XM_001107298///AY680484	-2.62
703465	LRRC24	leucine rich repeat containing 24	#N/A	XM_001094185///XM_001094802///XM_001094074///AANU01106846///XM_001094921	1.3
706204	MAP4K5	mitogen-activated protein kinase kinase kinase kinase 5	#N/A	XM_001100509///XM_001100409	-1.06
701320	MAPKAPK3	mitogen-activated protein kinase-activated protein kinase 3	Mmu.14986	XM_001097105///XM_001097318///XM_001097220	1.18
708228	MAX	similar to MAX protein isoform c	Mmu.1995	XM_001103369///AANU01199980	-0.102857
718284	MDM2	Mdm2 p53 binding protein homolog (mouse)	Mmu.15973	XM_001117266///XM_001117330///XM_001117286///XM_001117336///XM_001117311///XM_001117322	-1.08
693560	MLLT4	myeloid/lymphoid or mixed-lineage leukemia (trithorax homolog, Drosophila); translocated to, 4	Mmu.14757	XM_001083271///XM_001082272///XM_001082140///XM_001083153	-1.15
702487	MRPS34	mitochondrial ribosomal protein S34	Mmu.436	XM_001090555	-1.19
707676	MRS2	MRS2 magnesium homeostasis factor homolog (S. cerevisiae)	Mmu.13268	XM_001100680///XM_001100770///XM_001100495	-1.01
694491	MTPAP	mitochondrial poly(A) polymerase	Mmu.14060	XM_001083293///XM_001083056///XM_001083177	-1.5
714209	NAB2	NGFI-A binding protein 2	Mmu.15982	XM_001115747///XM_001115736///XM_001115714	-1.22833
698609	NAMPT	nicotinamide phosphoribosyltransferase	Mmu.12094	XM_001090446///XM_001090562	-1.85
699379	NAT12	N-acetyltransferase 12 (GCN5-related, putative)	#N/A	XM_001090355	1.44
718256	NCBP1	nuclear cap binding protein subunit 1, 80kDa	Mmu.5732	AANU01200857///AANU01200858///AANU01200859///XR_013860///AANU01200854///AANU01200856///AANU01200855	-1.49
694345	NEK1	NIMA (never in mitosis gene a)-related kinase 1	Mmu.12859	XM_001082921///XM_001083275///XM_001083043///XM_001083159///XM_001082793	1.17
698089	NFATC1	nuclear factor of activated T-cells, cytoplasmic, calcineurin-dependent 1	Mmu.15464	XM_001088166///XM_001088054///XM_001087929	1.68
720290	NPPB	natriuretic peptide precursor B	#N/A	XM_001115574	-2.71
706191	OCIAD1	OCIA domain containing 1	Mmu.428	XM_001103697///XM_001103610///XM_001103955///XM_001103872///XM_001103784	-2.23
700504	OCLN	occludin	Mmu.16405	XM_001095022///XM_001094789///XM_001094544///XM_001094668///XM_001094908	-1.19143
709832	ORMDL1	ORM1-like 1 (S. cerevisiae)	Mmu.12783	XM_001107746///XM_001107507///XM_001107565///XM_001107626///XM_001107447///XM_001107686	-1.65625
701837	OTUD4	OTU domain containing 4	Mmu.4169	XM_001095128///XM_001095354///XM_001094906///XM_001095019	-1.08
693824	PALLD	palladin, cytoskeletal associated protein	Mmu.2166	XM_001082273	-1.53
694964	PDIA2	protein disulfide isomerase family A, member 2	Mmu.11436	XM_001084171	-1.07
704050	PHF19	PHD finger protein 19	Mmu.12275	XM_001092389	-1.02
695366	PIP4K2B	similar to phosphatidylinositol-4-phosphate 5-kinase, type II, beta	Mmu.14602	XM_001083994///AANU01103654///AANU01103653///AANU01103656///AANU01103655///AANU01103658///AANU01103657///AANU01103659///AANU01103652///AANU01103660	-1.115
697742	PKM2	pyruvate kinase, muscle	Mmu.9617	XM_001090817///XM_001090466///XM_001090930///XM_001091054///XM_001091297///XM_001091178///XM_001090238///XM_001090703///XM_001091427	-3.33
708835	PLK2	polo-like kinase 2	Mmu.881	XM_001102530///XM_001102885///XM_001101982	-2.08
709055	PLS3	plastin 3	Mmu.1612	XM_001103802///XM_001103714///XM_001103379///XM_001103552///XM_001103631	-2.29857
694868	PPAT	phosphoribosyl pyrophosphate amidotransferase	#N/A	XM_001085606	-1.345
697996	PTGR2	prostaglandin reductase 2	#N/A	XM_001091894///XM_001091772	-1.08
718564	PTPRB	protein tyrosine phosphatase, receptor type, B	Mmu.15972	XM_001117436///XM_001117446///XM_001117442///XM_001117453///XM_001117455	-1.04
717424	RAG1AP1	recombination activating gene 1 activating protein 1	Mmu.14651	XM_001115244///XM_001115177///XM_001115220	-1.44
700716	RBM15B	RNA binding motif protein 15B	#N/A	XM_001096996	1.63
711962	RBM34	RNA binding motif protein 34	Mmu.12653	XM_001102111///XM_001102020	-1.54333
693642	RBM9	RNA binding motif protein 9	Mmu.16063	XM_001082988///XM_001083103///XM_001082864///XM_001082595///XM_001083224	-2.66
708444	ROCK2	Rho-associated, coiled-coil containing protein kinase 2	Mmu.11261	XM_001096931	-1.2
619181	RTN4	reticulon 4	Mmu.509	XM_001112090///BK003948///BK003949///BL000011	-1.96455
718950	RYK	RYK receptor-like tyrosine kinase	Mmu.12651	XM_001112355	-1.02
574374	S100A10	S100 calcium binding protein A10	Mmu.2483	AY179865///NM_001032952	-1.31
711277	SAR1A	SAR1 homolog A (S. cerevisiae)	Mmu.304	XM_001109714///XM_001109673	1.45
703321	SCHIP1	schwannomin interacting protein 1	Mmu.4707	XM_001100032///XM_001100486///XM_001100211///XM_001100119///XM_001100585///XM_001100390	-1.53
699804	SDF4	stromal cell derived factor 4	Mmu.9630	XM_001091103///XM_001091353///XM_001091232///XM_001091469	-1.114
697339	SEC13	SEC13 homolog (S. cerevisiae)	Mmu.2137	XM_001089506///XM_001090092///XM_001089630///XM_001089862///XM_001090208///XM_001089742///XM_001089397///XM_001089975	-1.96
693687	SEC31A	SEC31 homolog A (S. cerevisiae)	Mmu.3095	XM_001084302///XM_001086171///XM_001085252///XM_001084786///XM_001085838///XM_001086057///XM_001086404///XM_001085944///XM_001085605///XM_001085137///XM_001085017///XM_001085729///XM_001086644///XM_001085484///XM_001083843///XM_001085370///XM_001084902///XM_001084666///XM_001086514///XM_001086279	-0.164894
708168	SEMA4B	sema domain, immunoglobulin domain (Ig), transmembrane domain (TM) and short cytoplasmic domain, (semaphorin) 4B	Mmu.11478	XM_001096618	-1.09
709345	SETD8	SET domain containing (lysine methyltransferase) 8	Mmu.11028	XM_001097869	-1.175
697731	SFRS12	splicing factor, arginine/serine-rich 12	Mmu.13410	XM_001087960///XM_001087835///XM_001088087	-0.228333
702765	SFXN4	sideroflexin 4	Mmu.16141	XM_001096696///XM_001096812///XM_001096920	-1.72
694764	SH3KBP1	SH3-domain kinase binding protein 1	Mmu.3968	XM_001085866	-1.74
719075	SLC25A1	solute carrier family 25 (mitochondrial carrier; citrate transporter), member 1	Mmu.10146	XM_001112697	1.59
697420	SLC45A3	similar to prostein	Mmu.15058	AANU01242243///AANU01242245///AANU01242244///XM_001092519///AANU01242246///XM_001092757///XM_001092637	-1.04
574340	SMAD1	SMAD family member 1	Mmu.3729	AY369827///XM_001096679	-1.29667
711355	SMAD3	SMAD family member 3	Mmu.14537	XM_001111078///XM_001111111///XM_001111262///XM_001111149///XM_001111187///XM_001111230	-0.628571
701614	SNX17	sorting nexin 17	Mmu.12077	XM_001089913	1.18
704669	SNX18	sorting nexin 18	Mmu.12714	XM_001096681	1.3
700507	SNX2	sorting nexin 2	Mmu.990	XM_001092124///XM_001091888///XM_001091767///XM_001092244///XM_001092005	-2.32429
722233	TAF6L	TAF6-like RNA polymerase II	Mmu.5306	AANU01214150///XR_014723///AANU01214148///AANU01214149///AANU01214151///AANU01214146///AANU01214147	-1.02
574297	TAZ	tafazzin	Mmu.3768	AY621052///NM_001032914///AY621059///AY621051///AY621050	-1.048
698977	TCF25	transcription factor 25 (basic helix-loop-helix)	Mmu.15290	XM_001090558///XM_001090795///XM_001090680	-1.13
715345	TFDP1	transcription factor Dp-1	Mmu.6204	AANU01095101///XR_013178///AANU01095102///AANU01095104///AANU01095103///AANU01095105	-1.75
721578	THOP1	thimet oligopeptidase 1	#N/A	XM_001117760	-1.18
704905	TM9SF3	transmembrane 9 superfamily member 3	Mmu.1194	XM_001101439///XM_001101347///XM_001101248	-2.14
707113	TP53INP2	tumor protein p53 inducible nuclear protein 2	#N/A	XM_001103915	1.52
703788	TSGA13	testis specific, 13	Mmu.14848	XM_001098612///XM_001098423///XM_001098517	-1.205
694206	TTC3	tetratricopeptide repeat domain 3	Mmu.1609	XM_001083947	-1.25
699231	TUBB3	tubulin, beta, 4	Mmu.8572	AANU01214447///AANU01214448///XR_011045///AANU01214445///AANU01214446	-1.6
698683	TXNIP	thioredoxin interacting protein	Mmu.3252	XM_001092636///XM_001092517///XM_001092409	-1.83
703269	U2AF2	U2 small nuclear RNA auxiliary factor 2	#N/A	XM_001091568	-1.21
701100	UBE2J1	ubiquitin-conjugating enzyme E2, J1 (UBC6 homolog, yeast)	Mmu.1281	XM_001096217	-1.25
700798	UBE2J2	similar to ubiquitin conjugating enzyme E2, J2 isoform 1	Mmu.15194	XM_001092635///XM_001092516///AANU01224073///AANU01224074///XM_001092754///AANU01224072	-1.41
707163	UBR5	ubiquitin protein ligase E3 component n-recognin 5	Mmu.12882	XM_001100326	-1.23
694692	UCKL1	uridine-cytidine kinase 1-like 1	#N/A	XM_001083686	-1.08
704431	UNC13D	unc-13 homolog D (C. elegans)	#N/A	XM_001100477	-1.37
715537	VARS	valyl-tRNA synthetase	#N/A	XM_001105797	-1.08
574209	VEGFA	vascular endothelial growth factor A	Mmu.3550	AF339737///XM_001089925	-1.14
699696	WDR33	WD repeat domain 33	Mmu.12377	XM_001089955	-1.16
697816	YTHDF1	YTH domain family, member 1	Mmu.555	XM_001086120	0.00666666
707648	ZC3H15	zinc finger CCCH-type containing 15	Mmu.16862	XM_001103920	-2.3
702359	ZCCHC8	zinc finger, CCHC domain containing 8	Mmu.13607	XM_001099307///XM_001098892///XM_001099406///XM_001099195///XM_001099095	1.46
707273	ZFYVE27	zinc finger, FYVE domain containing 27	Mmu.16159	XM_001105442///XM_001105300///XM_001105367///XM_001105160///XM_001105511///XM_001105230	-1.18
706787	ZNF568	similar to zinc finger protein 667	Mmu.59	AANU01181365///AANU01181366///XM_001095162///AANU01181364///AANU01181363	-1.09

## Sheet: ETSF-HIFF
Gene ID	Gene Symbol	Gene Name	UnigeneID	Gene Bank Accession	q value
717682	SEPT2	septin 2	Mmu.4220	XM_001109436	-2.725
713301	AGPAT3	1-acylglycerol-3-phosphate O-acyltransferase 3	Mmu.2177	XM_001104367	1.82
706404	ANLN	anillin, actin binding protein	Mmu.12004	XM_001103356///XM_001103129///XM_001103440	-1.26
716911	AP2S1	adaptor-related protein complex 2, sigma 1 subunit	#N/A	XM_001112688///XM_001112654	-2.39
703324	CDH15	cadherin 15, M-cadherin (myotubule)	Mmu.9800	AANU01177394///AANU01177395///AANU01177396///XR_012266///AANU01177401///AANU01177402///AANU01177403///AANU01177404///AANU01177397///AANU01177398///AANU01177399///AANU01177400	1.69
694297	CHFR	checkpoint with forkhead and ring finger domains	Mmu.15935	XM_001083587///XM_001083796///XM_001083915	-1.46
714263	COG2	component of oligomeric golgi complex 2	Mmu.9672	XR_013437///AANU01168966///AANU01168965	-1.3
708592	CTSA	cathepsin A	Mmu.10185	AANU01259026///XM_001105960///AANU01259027///XM_001105807///XM_001105540///XM_001106032///XM_001105880	-1.05
707132	DAZAP1	DAZ associated protein 1	Mmu.3052	XM_001094757///XM_001094635	1.04
717941	DYRK2	dual-specificity tyrosine-(Y)-phosphorylation regulated kinase 2	Mmu.2001	XM_001117126///XM_001117140///XM_001117134///XM_001117146///XM_001117130	0.108182
693429	EIF4H	eukaryotic translation initiation factor 4H	Mmu.2847	XM_001082007	-2.56
709378	ENO1	enolase 1	Mmu.4213	XM_001098675///XM_001098378///XM_001098480///XM_001098286///XM_001098980///XM_001098778///XM_001098572///XM_001099088///XM_001097982///XM_001098883	-1.13
698281	EPS8L1	EPS8-like 1	#N/A	XM_001086805	-1.04
703219	FBXO5	F-box protein 5	Mmu.12667	XM_001095886///XM_001095997///XM_001096104	-1.46
699524	FLNA	filamin A, alpha	Mmu.11548	XM_001090724///XM_001091073///XM_001091203///XM_001090839///XM_001090950	-1.92
703406	GAK	cyclin G associated kinase	#N/A	XM_001094120	-1.04
693520	GLS	glutaminase C	Mmu.854	AANU01249369///AANU01249368///AANU01249367///XR_009901///AANU01249374///AANU01249373///AANU01249375///AANU01249371///AANU01249372///AANU01249370	1.54
694867	HNRNPD	heterogeneous nuclear ribonucleoprotein D (AU-rich element RNA binding protein 1, 37kDa)	Mmu.2493	XM_001089070///XM_001089190///XM_001088727///XM_001089297	-0.384615
719488	KLK8	kallikrein-related peptidase 8	Mmu.5583	AY563089///XR_014481///EU350537///EF407409	-1.30333
706388	KSR1	kinase suppressor of ras	Mmu.2049	XM_001105629	-1.02
693561	LOC693561	similar to phosphatidylinositol 4-kinase type-II beta	Mmu.4942	AANU01231778///AANU01231779///AANU01231780///XR_009711///AANU01231777	-1.02
696756	LOC696756	similar to NS1-associated protein 1 isoform 2	Mmu.10035	XM_001089188///XM_001088849///XM_001089759///XM_001089415///AANU01244500///XM_001089294///AANU01244502///AANU01244501///XM_001088395///XM_001088952///XM_001089521///XM_001088618///XM_001089067///XM_001089645///AANU01244499///XM_001088724	-2.16133
697613	LOC697613	similar to SUMO/sentrin specific protease family member 8	Mmu.16310	XM_001089430///AANU01096509	-1.05
697993	LOC697993	similar to poly (ADP-ribose) polymerase family, member 16	Mmu.8781	AANU01096498///AANU01096496///AANU01096497///XR_011151	-1.065
699207	LOC699207	hypothetical protein LOC699207	#N/A	XM_001089844///XM_001089725///AANU01214407///AANU01214406	0.09
701241	LOC701241	similar to TRIO and F-actin-binding protein (Protein Tara) (Trio-associated repeat on actin)	Mmu.8284	AANU01294381///AANU01294380///AANU01294379///AANU01294376///AANU01294375///XR_010846///AANU01294378///AANU01294377///AANU01294374///AANU01294373	-1.45667
705890	LOC705890	similar to tonalli CG7958-PA, isoform A	Mmu.10140	AANU01218866///AANU01218867///XR_011505	-1.05
708852	LOC708852	similar to NAD kinase	Mmu.11579	AANU01224140///AANU01224142///AANU01224141///AANU01224135///AANU01224134///XM_001097354///AANU01224139///AANU01224138///AANU01224137///AANU01224136	-1.03
709083	LOC709083	similar to myeloid/lymphoid or mixed lineage-leukemia translocation to 10 homolog	Mmu.4115	AANU01171570///AANU01171581///AANU01171580///AANU01171583///AANU01171574///AANU01171582///AANU01171573///AANU01171572///AANU01171571///AANU01171577///AANU01171568///AANU01171578///AANU01171569///AANU01171575///AANU01171576///AANU01171564///AANU01171565///AANU01171579///AANU01171566///AANU01171567///XM_001097577	-1.394
709696	LOC709696	similar to RAB5-interacting protein	Mmu.4384	AANU01276692///AANU01276693///AANU01276696///AANU01276697///AANU01276694///AANU01276695///XM_001098255///AANU01276698	-1.546
709884	LOC709884	similar to DEAD (Asp-Glu-Ala-Asp) box polypeptide 55	#N/A	XM_001098453///AANU01217131///AANU01217130///AANU01217129///AANU01217128	-1.74
710479	LOC710479	similar to hexokinase 2	Mmu.13636	XM_001111706///AANU01257628///XM_001111663///AANU01257627///AANU01257626	1.87
712689	LOC712689	similar to Wolf-Hirschhorn syndrome candidate 2 protein	Mmu.12314	AANU01223822///XM_001100646///AANU01223824///AANU01223823///AANU01223825///AANU01223826	-1.11
712774	LOC712774	similar to zinc finger protein 646	#N/A	XM_001111974///XM_001111938///AANU01233231	-1.05
715070	LOC715070	similar to UBX domain containing 1	Mmu.224	XM_001102137///AANU01180394///AANU01180393///XM_001102049	0.05
715738	LOC715738	similar to myosin X	#N/A	AANU01019412///XM_001106094	2.06
716288	LOC716288	similar to p30 DBC protein	#N/A	AANU01169207///AANU01169208///XM_001106923	-1.29
716857	LOC716857	similar to ubiquitin specific protease 32	Mmu.512	AANU01172689///AANU01172688///AANU01172687///AANU01172693///AANU01172694///AANU01172695///AANU01172696///AANU01172690///XR_013482///AANU01172691///AANU01172692	1.28
717857	LOC717857	similar to ATP-binding cassette, sub-family C, member 1 isoform 6	Mmu.5795	AANU01212319///XR_013752///AANU01212324///AANU01212325///AANU01212322///AANU01212323///AANU01212328///AANU01212315///AANU01212329///AANU01212316///AANU01212317///AANU01212326///AANU01212318///AANU01212327///AANU01212320///AANU01212321	-1.26
717927	LOC717927	similar to protein kinase LYK5 isoform 1	Mmu.15537	XM_001116286///XM_001116297///AANU01178989///XM_001116279///XM_001116259///XM_001116264///XM_001116272///AANU01178990///AANU01178991///XM_001116251///AANU01178992///AANU01178993///XM_001116291///AANU01178994///AANU01178987///AANU01178988	1.12
706204	MAP4K5	mitogen-activated protein kinase kinase kinase kinase 5	#N/A	XM_001100509///XM_001100409	-1.06
708228	MAX	similar to MAX protein isoform c	Mmu.1995	XM_001103369///AANU01199980	-0.102857
718284	MDM2	Mdm2 p53 binding protein homolog (mouse)	Mmu.15973	XM_001117266///XM_001117330///XM_001117286///XM_001117336///XM_001117311///XM_001117322	-1.08
698609	NAMPT	nicotinamide phosphoribosyltransferase	Mmu.12094	XM_001090446///XM_001090562	-1.85
698089	NFATC1	nuclear factor of activated T-cells, cytoplasmic, calcineurin-dependent 1	Mmu.15464	XM_001088166///XM_001088054///XM_001087929	1.68
709832	ORMDL1	ORM1-like 1 (S. cerevisiae)	Mmu.12783	XM_001107746///XM_001107507///XM_001107565///XM_001107626///XM_001107447///XM_001107686	-1.65625
693824	PALLD	palladin, cytoskeletal associated protein	Mmu.2166	XM_001082273	-1.53
709055	PLS3	plastin 3	Mmu.1612	XM_001103802///XM_001103714///XM_001103379///XM_001103552///XM_001103631	-2.29857
693642	RBM9	RNA binding motif protein 9	Mmu.16063	XM_001082988///XM_001083103///XM_001082864///XM_001082595///XM_001083224	-2.66
708444	ROCK2	Rho-associated, coiled-coil containing protein kinase 2	Mmu.11261	XM_001096931	-1.2
711277	SAR1A	SAR1 homolog A (S. cerevisiae)	Mmu.304	XM_001109714///XM_001109673	1.45
703321	SCHIP1	schwannomin interacting protein 1	Mmu.4707	XM_001100032///XM_001100486///XM_001100211///XM_001100119///XM_001100585///XM_001100390	-1.53
699804	SDF4	stromal cell derived factor 4	Mmu.9630	XM_001091103///XM_001091353///XM_001091232///XM_001091469	-1.114
693687	SEC31A	SEC31 homolog A (S. cerevisiae)	Mmu.3095	XM_001084302///XM_001086171///XM_001085252///XM_001084786///XM_001085838///XM_001086057///XM_001086404///XM_001085944///XM_001085605///XM_001085137///XM_001085017///XM_001085729///XM_001086644///XM_001085484///XM_001083843///XM_001085370///XM_001084902///XM_001084666///XM_001086514///XM_001086279	-0.164894
711355	SMAD3	SMAD family member 3	Mmu.14537	XM_001111078///XM_001111111///XM_001111262///XM_001111149///XM_001111187///XM_001111230	-0.628571
700507	SNX2	sorting nexin 2	Mmu.990	XM_001092124///XM_001091888///XM_001091767///XM_001092244///XM_001092005	-2.32429
715345	TFDP1	transcription factor Dp-1	Mmu.6204	AANU01095101///XR_013178///AANU01095102///AANU01095104///AANU01095103///AANU01095105	-1.75
707113	TP53INP2	tumor protein p53 inducible nuclear protein 2	#N/A	XM_001103915	1.52
704431	UNC13D	unc-13 homolog D (C. elegans)	#N/A	XM_001100477	-1.37
707648	ZC3H15	zinc finger CCCH-type containing 15	Mmu.16862	XM_001103920	-2.3
707273	ZFYVE27	zinc finger, FYVE domain containing 27	Mmu.16159	XM_001105442///XM_001105300///XM_001105367///XM_001105160///XM_001105511///XM_001105230	-1.18
700856	ABT1	activator of basal transcription 1	#N/A	XM_001092231	-1.67
701355	ADAM10	ADAM metallopeptidase domain 10	Mmu.12805	XM_001096908///XM_001096798///XM_001097016///XM_001096006///XM_001096227	-1.775
703305	ADM	adrenomedullin	Mmu.1495	XM_001100827///XM_001100373///XM_001100748	-2.23
713580	ADSS	adenylosuccinate synthase	Mmu.894	XM_001102992	-2.19
696100	AFTPH	aftiphilin	Mmu.2712	XM_001088813///XM_001088690///XM_001088472	-1.225
709753	AGPAT2	1-acylglycerol-3-phosphate O-acyltransferase 2 (lysophosphatidic acid acyltransferase, beta)	#N/A	XM_001094264///XM_001094500	-1.02
702970	AKAP9	A kinase (PRKA) anchor protein (yotiao) 9	Mmu.2452	XM_001102334///XM_001101788///XM_001102239	-1.01
703661	ALDH3A2	aldehyde dehydrogenase 3 family, member A2	Mmu.15606	XM_001101580///XM_001101491///XM_001101124///XM_001101304///XM_001101210///XM_001101397///XM_001100663	-1.40222
707345	APC2	adenomatosis polyposis coli 2	#N/A	XM_001095330///XM_001095216	-1.01
707169	ARAF	v-raf murine sarcoma 3611 viral oncogene homolog	Mmu.15274	XM_001094928///XM_001094810///XM_001094567///XM_001095044///XM_001094692	1.29
695611	ARFRP1	ADP-ribosylation factor related protein 1	#N/A	XM_001084614	-1.65
704035	ARMCX3	armadillo repeat containing, X-linked 3	Mmu.1221	XM_001095149///XM_001095496///XM_001095380///XM_001095703///XM_001095603	-1.28833
700464	ARNTL	aryl hydrocarbon receptor nuclear translocator-like	Mmu.15749	XM_001095089///XM_001095200///XM_001094988///XM_001095316	-1.226
696874	ATG5	ATG5 autophagy related 5 homolog (S. cerevisiae)	Mmu.11838	XM_001087825///XM_001088300///XM_001088186///XM_001088076	-1.70286
705465	ATP5B	ATP synthase, H+ transporting, mitochondrial F1 complex, beta polypeptide	Mmu.12947	XM_001091520	-4.1
702780	BAZ2B	bromodomain adjacent to zinc finger domain, 2B	Mmu.8059	AANU01251039///AANU01251029///AANU01251028///XR_011064///AANU01251030///AANU01251035///AANU01251026///AANU01251036///AANU01251027///AANU01251037///AANU01251024///AANU01251038///AANU01251025///AANU01251022///AANU01251031///AANU01251023///AANU01251032///AANU01251033///AANU01251034	1.36
696663	BCAP31	B-cell receptor-associated protein 31	Mmu.14085	XM_001084698///XM_001084933///XM_001084820///XM_001085046///XM_001085171	1.26
697082	BCL2L11	BCL2-like 11 (apoptosis facilitator)	Mmu.14594	XM_001086237	0.471
694850	BRD7	bromodomain containing 7	Mmu.17192	XM_001083389	-1.38
699220	C18H18orf22	similar to CG15916-PA	Mmu.2696	XM_001089856///AANU01183146///XM_001089970	-1.7
698189	C20orf11	chromosome 20 open reading frame 11	Mmu.10041	XM_001086462///XM_001086584	1.56
706405	C3H7orf23	chromosome 7 open reading frame 23 ortholog	Mmu.12053	XM_001107469	-1.11
711166	CAB39	calcium binding protein 39	Mmu.4054	XM_001112762	-1.98
693594	CAPRIN2	caprin family member 2	Mmu.16010	XM_001082308	-1.21
709224	CARHSP1	calcium regulated heat stable protein 1, 24kDa	Mmu.4544	XM_001102694///XM_001102514///XM_001102603	-1.72
717406	CAT	catalase	Mmu.4200	XM_001115579///XM_001115625	-1.28333
574320	CCND1	cyclin D1	Mmu.3863	AY950561///XM_001101029	-1.81
699242	CD164	CD164 molecule, sialomucin	Mmu.4015	XM_001090918///XM_001091286///XM_001091042///XM_001091162	-1.65556
709828	CD63	CD63 molecule	Mmu.1509	XM_001111245///XM_001111353///XM_001111276///XM_001111318///XM_001111129	1.2
699089	CDC16	cell division cycle 16 homolog (S. cerevisiae)	Mmu.2739	XM_001089273///XM_001089625///XM_001088375	-1.16
702137	CLIP1	CAP-GLY domain containing linker protein 1	Mmu.1220	AANU01216948///AANU01216949///XM_001098185///AANU01216946///AANU01216947///AANU01216944///AANU01216945///AANU01216962///AANU01216942///AANU01216961///AANU01216943///AANU01216960///XM_001097802///AANU01216950///AANU01216952///AANU01216951///AANU01216954///AANU01216953///AANU01216956///AANU01216955///AANU01216958///AANU01216957///AANU01216959///XM_001098085///XM_001097991///XM_001098293	-1.07
698092	CNKSR3	CNKSR family member 3	Mmu.12065	XM_001091023///XM_001091141///XM_001091622///XM_001090904	-2.10667
693292	CNOT3	CCR4-NOT transcription complex, subunit 3	Mmu.9500	XR_009664///AANU01181604///AANU01181605	-1.07
714813	CNOT8	CCR4-NOT transcription complex, subunit 8	Mmu.12893	XM_001112726///XM_001112661///XM_001112600///XM_001112631///XM_001112508///XM_001112693///XM_001112416	-1.59
702375	COG3	component of oligomeric golgi complex 3	Mmu.578	XM_001096317///XM_001096875	-1.26
706149	COL16A1	collagen, type XVI, alpha 1	#N/A	XM_001100182	-1.35667
716790	CPXM1	carboxypeptidase X (M14 family), member 1	Mmu.4825	XM_001114327///XM_001114351///AANU01275942	-1.02
714520	CTGF	connective tissue growth factor	Mmu.3969	XM_001104316	-2.11
574385	CTNNA1	catenin (cadherin-associated protein), alpha 1, 102kDa	Mmu.3720	AY369797///XM_001113555	-1.7275
710581	CUL1	cullin 1	Mmu.9717	AANU01114479///XR_011590///AANU01114478///AANU01114480///AANU01114481///AANU01114482///AANU01114483///AANU01114484	-1.775
696410	CUL4B	cullin 4B	Mmu.3258	XM_001086195///XM_001086307	-1.14
694746	CXXC5	CXXC finger 5	Mmu.14020	XM_001084794///XM_001085021///XM_001084911///XM_001084673///XM_001085144	-0.05
698686	DCAF6	DDB1 and CUL4 associated factor 6	Mmu.14613	XM_001091356///XM_001091473///XM_001091235///XM_001090985///XM_001091583	-1.11625
700703	DCTN3	dynactin 3 (p22)	Mmu.12187	XM_001096432///XM_001096311	-2.8
711395	DDAH1	dimethylarginine dimethylaminohydrolase 1	Mmu.505	XM_001108967	-1.63
694361	DDHD1	DDHD domain containing 1	Mmu.16275	XM_001083752///XM_001083858///XM_001083968	-1.12
677694	DDX5	DEAD (Asp-Glu-Ala-Asp) box polypeptide 5	Mmu.16502	XM_001109860///AY680455	-2.13
720821	DEAF1	deformed epidermal autoregulatory factor 1	Mmu.12520	XM_001116691	-1.08
695919	DHX32	DEAH (Asp-Glu-Ala-His) box polypeptide 32	Mmu.12643	XM_001085754///XM_001086076///XM_001085971///XM_001085633	-1.13
697673	DHX35	DEAH (Asp-Glu-Ala-His) box polypeptide 35	#N/A	XM_001088680///XM_001088460	-1.28
699081	DNAJB5	DnaJ (Hsp40) homolog, subfamily B, member 5	#N/A	XM_001092432	-1.31
705787	DNAJC10	DnaJ (Hsp40) homolog, subfamily C, member 10	Mmu.156	XM_001102300///XM_001102206///XM_001102034	-1.51
707019	EEF1B2	eukaryotic translation elongation factor 1 beta 2	Mmu.2342	XM_001106179///XM_001106237///XM_001106040///XM_001106298	-1.35
699506	ELL2	elongation factor, RNA polymerase II, 2	Mmu.13932	XM_001094059///XM_001093837	-1.31
708111	EPRS	glutamyl-prolyl-tRNA synthetase	Mmu.2963	XM_001110256///XM_001110219	-1.71
707822	ERCC5	excision repair cross-complementing rodent repair deficiency, complementation group 5	Mmu.3039	XM_001096257	-1.2
693362	ERCC8	excision repair cross-complementing rodent repair deficiency, complementation group 8	Mmu.16409	XM_001082072	-1.26
714697	ETS1	v-ets erythroblastosis virus E26 oncogene homolog 1 (avian)	Mmu.13289	XM_001113071///XM_001113198///XM_001113164///XM_001113134	-1.31667
715887	ETS2	v-ets erythroblastosis virus E26 oncogene homolog 2	Mmu.592	XM_001109324///XM_001109376	-1.68
716347	EXOSC3	exosome component 3	#N/A	XM_001114719///XM_001114687	-2.09
714405	FAF1	Fas (TNFRSF6) associated factor 1	#N/A	XM_001104146	-1.12
677707	FAM18B	family with sequence similarity 18, member B	Mmu.2525	XM_001084390///AY680486	-1.42
705557	FARSB	phenylalanyl-tRNA synthetase, beta subunit	Mmu.7655	XR_013473///AANU01247673///AANU01247672///AANU01247675///AANU01247674///AANU01247671	1.23
717317	FBXO7	F-box protein 7	Mmu.1787	XM_001112523///XM_001112612	-1.486
574136	FGF2	fibroblast growth factor 2 (basic)	Mmu.3766	XM_001099284///AF251270	-1.465
700126	FGFR1	fibroblast growth factor receptor 1	#N/A	XM_001090823	-1.02364
710692	FHL1	four and a half LIM domains 1	Mmu.12731	XM_001102629///XM_001102989///XM_001102360///XM_001103069///XM_001102904///XM_001103233///XM_001102451///XM_001102168///XM_001102262///XM_001102722///XM_001102549///XM_001102805///XM_001103156	-1.462
700471	FLII	flightless I homolog	Mmu.15610	XM_001094385///XM_001094504///XM_001094751///XM_001094628///XM_001094142	-1.41667
700138	FMR1	fragile X mental retardation 1	#N/A	XM_001087382///XM_001087617	-1.4
696573	FOXJ3	forkhead box J3	#N/A	XM_001085783///XM_001085670	1.55
694756	FOXN3	forkhead box N3	Mmu.12552	AANU01198521///AANU01198522///AANU01198523///AANU01198524///AANU01198500///AANU01198501///AANU01198520///AANU01198502///XM_001088315///AANU01198504///AANU01198529///AANU01198503///XM_001087845///AANU01198506///AANU01198505///AANU01198526///AANU01198508///AANU01198525///AANU01198507///AANU01198528///AANU01198527///AANU01198509///XM_001088095///AANU01198499///XM_001087970///AANU01198495///AANU01198…	-1.13
707420	FST	follistatin	Mmu.12656	XM_001095829	-1.53
574214	FYN	FYN oncogene related to SRC, FGR, YES	Mmu.3611	AF424825///XM_001085015	-1.21857
713839	FZD3	frizzled homolog 3 (Drosophila)	Mmu.14248	XM_001110867///XM_001110824	-1.21
700247	GCOM1	GRINL1A complex locus	Mmu.13287	XM_001093273///XM_001093603///XM_001093725///XM_001093485///XM_001093379///XM_001094176	-1.1525
712510	GDI2	GDP dissociation inhibitor 2	Mmu.4060	XM_001105441///XM_001105787///XM_001105365///XM_001105854///XM_001105297	-2.321
704247	GFM2	G elongation factor, mitochondrial 2	Mmu.10565	DQ147975///XM_001102157///XM_001102249///XM_001102344///XM_001101884	-1.64571
699310	GNAI3	guanine nucleotide binding protein (G protein), alpha inhibiting activity polypeptide 3	Mmu.686	XM_001091470	-0.48
717500	GNS	glucosamine (N-acetyl)-6-sulfatase	Mmu.1101	XM_001116940	-0.335
697192	GPD2	glycerol-3-phosphate dehydrogenase 2 (mitochondrial)	Mmu.2754	XM_001086947///XM_001086842///XM_001087191///XM_001087069///XM_001087302	1.84
696529	GPR68	G protein-coupled receptor 68	#N/A	XM_001091059	1.77
693850	GPRASP1	G protein-coupled receptor associated sorting protein 1	Mmu.12817	XM_001083071///XM_001082557///XM_001082822///XM_001082691///XM_001082950	1.15
699705	GSN	gelsolin	Mmu.3965	XM_001092660///XM_001093339///XM_001093009///XM_001092321///XM_001092785///XM_001091723///XM_001091607///XM_001092431///XM_001093125///XM_001092894///XM_001092204///XM_001093234///XM_001091500///XM_001092546///XM_001093567///XM_001091965///XM_001091840///XM_001093447///XM_001092079	-1.028
699923	GSTM4	glutathione S-transferase mu 4	Mmu.9881///Mmu.2291	XM_001094965///XM_001094359///XM_001095177///XM_001094599///XM_001094114///XM_001094847///XM_001094003///XM_001094237///XM_001093897///XM_001094725///XM_001095297///XM_001095632	-2.08
574269	GTF2I	general transcription factor II	Mmu.10023	XM_001083724///AY369819	-2.56
710492	GTF3A	general transcription factor IIIA	Mmu.217	XM_001095556	-2.27
701598	HELLS	helicase, lymphoid-specific	Mmu.13556	XM_001094687///XM_001094310///XM_001095492///XM_001094077///XM_001095376///XM_001095601///XM_001094924///XM_001094189///XM_001095267///XM_001094806///XM_001095039///XM_001095698///XM_001095147	-2.96533
702283	HN1L	hematological and neurological expressed 1-like	Mmu.1524	XM_001089865///XM_001089979	-1.3825
708431	HSP90AA1	heat shock protein 90kDa alpha (cytosolic), class A member 1	Mmu.2598	XR_013338///DQ147979	-1.8625
699568	HSP90B1	tumor rejection antigen (gp96) 1	Mmu.1931	XM_001095189///DQ147987	-2.5
707213	HSPG2	heparan sulfate proteoglycan 2	#N/A	XM_001099299	-1.01
705825	ID4	inhibitor of DNA binding 4, dominant negative helix-loop-helix protein	Mmu.10211	XM_001098022	-2.075
704774	IGF2BP3	insulin-like growth factor 2 mRNA binding protein 3	Mmu.2113	XM_001098318///XM_001098017///XM_001098422	-2.17
697156	IMMT	inner membrane protein, mitochondrial	Mmu.3998	XM_001085763	-1.57333
705669	ISCU	iron-sulfur cluster scaffold homolog (E. coli)	Mmu.2009	XM_001103100///XM_001103020///XM_001103180///XM_001102846	-1.6
707262	JMJD7-PLA2G4B	JMJD7-PLA2G4B readthrough transcript	Mmu.16334	XM_001101520	-1.09
714516	KARS	lysyl-tRNA synthetase	Mmu.2902	XM_001104312	-1.67
574361	KCND2	potassium voltage-gated channel, Shal-related subfamily, member 2	Mmu.85	XM_001082011///AY345968	-1.11
712169	KIAA0368	KIAA0368 protein	Mmu.5056	AANU01201565///AANU01201566///AANU01201567///AANU01201568///AANU01201569///AANU01201570///XR_012577	-1.04
704679	KIAA1737	KIAA1737	Mmu.13038	XM_001101241///XM_001101159///XM_001100975///XM_001101340///XM_001101069	-1.11
706609	KLHL23	kelch-like 23 (Drosophila)	Mmu.16966	XM_001104950///XM_001104878	-1.825
705455	KLHL6	kelch-like 6	#N/A	XM_001106193	-1.23
706812	KPNA6	karyopherin alpha 6	Mmu.640	XM_001102113///XM_001102197///XM_001102290///XM_001102387///XM_001101656///XM_001101838///XM_001102023	1.45571
697331	LAMP1	lysosomal-associated membrane protein 1	Mmu.2066	XM_001087801///XM_001087681	-2.46
704656	LAT	linker for activation of T cells	Mmu.12152	XM_001102058	-1.1
664733	LEDGF	lens epithelium-derived growth factor	Mmu.2405	XM_001110685///DQ421326	-1.55
697290	LGALS3	lectin, galactoside-binding, soluble, 3	Mmu.4004	XM_001085890	-1.99
718528	LIG1	ligase I, DNA, ATP-dependent	Mmu.2215	XM_001111346	-1.46
715181	LIG3	ligase III, DNA, ATP-dependent	Mmu.14408	XM_001113780///XM_001113753///XM_001113648///XM_001113800	-0.192
692337	LILRAD	leukocyte immunoglobulin-like receptor, subfamily A, member d	Mmu.9513	XM_001084110///NM_001040675///DQ155430	-1.22
693366	LOC693366	similar to E2F-associated phosphoprotein (EAPP)	#N/A	XM_001082075///AANU01142311	-2.29
693459	LOC693459	similar to G-protein-coupled receptor induced protein	Mmu.13261	AANU01124392///XM_001082164///XM_001082540	1.38
694075	LOC694075	hypothetical protein LOC694075	Mmu.4044	XM_001084183///XM_001084299///AANU01245204///AANU01245203///XM_001084420///AANU01245206///AANU01245205///XM_001083840///XM_001084062///XM_001083734///XM_001083631///XM_001083957	-1.89
695144	LOC695144	hypothetical protein LOC695144	Mmu.13951	AANU01212529///XM_001083772	-1.52
695223	LOC695223	similar to centrin 3	Mmu.1656	XM_001088309///XM_001088516///AANU01187278///XM_001088405	-1.71
695292	LOC695292	similar to Oligoribonuclease, mitochondrial precursor (Small fragment nuclease) (RNA exonuclease 2 homolog)	#N/A	AANU01119448///AANU01119449///XM_001087552	-1.34
695449	LOC695449	similar to CG32066-PB, isoform B	Mmu.4080	XM_001084564///XM_001084446///XM_001084087///XM_001084324///XM_001084207///AANU01107745///AANU01107746///AANU01107747///AANU01107748///AANU01107758///AANU01107749///AANU01107756///AANU01107757///AANU01107754///AANU01107755///AANU01107752///AANU01107753///AANU01107750///AANU01107751///AANU01107743///XM_001083974///AANU01107744	-1.02
696272	LOC696272	similar to cyclic AMP phosphoprotein, 19 kDa	Mmu.1801	XM_001086415///AANU01108629///XM_001086521///XM_001086775///AANU01108630///AANU01108631///XM_001086897///XM_001086654	-0.431818
696685	LOC696685	hypothetical protein LOC696685	Mmu.8967	AANU01296337///AANU01296338///AANU01296339///AANU01296342///XR_010195///AANU01296341///AANU01296340///AANU01296336///AANU01296335	-1.275
696883	LOC696883	hypothetical protein LOC696883	Mmu.12681	AANU01264116///XM_001087959	1.24
696934	LOC696934	hypothetical protein LOC696934	Mmu.10171	AANU01255122///AANU01255121///XR_010234///AANU01255128///AANU01255127///AANU01255126///AANU01255125///AANU01255124///AANU01255123	2.48
696946	LOC696946	similar to eukaryotic translation elongation factor 1 alpha 2	Mmu.11105	XM_001085553///AANU01093170///AANU01093171///XM_001085429///XM_001085316///AANU01093169///XM_001085675	-1.728
697300	LOC697300	similar to DNA topoisomerase I	Mmu.12250	AANU01259322///AANU01259323///AANU01259324///XM_001088021	-1.58
697324	LOC697324	similar to CDC28 protein kinase 2	Mmu.3201	XM_001089494///AANU01190438	-2.58
697612	LOC697612	similar to ribosomal protein L24-like	Mmu.2503	XM_001089199///AANU01108760///AANU01108759	-1.53
698030	LOC698030	similar to homeobox B4	Mmu.8776	AANU01173708///XR_010388	1.33
698272	LOC698272	similar to putative membrane protein	Mmu.3949	AANU01239929///XM_001086797///AANU01239931///AANU01239930///AANU01239922///AANU01239924///AANU01239923///AANU01239926///AANU01239925///AANU01239928///AANU01239927	-1.48
698501	LOC698501	similar to orthodenticle 2 isoform a	Mmu.8693	AANU01200474///XR_010842	-1.82
699172	LOC699172	hypothetical protein LOC699172	Mmu.9622	AANU01255040///XR_010557///AANU01255039	-1.38
699276	LOC699276	similar to stromal antigen 2	Mmu.9938	AANU01124689///AANU01124685///AANU01124686///AANU01124687///AANU01124688///AANU01124694///AANU01124682///AANU01124683///AANU01124692///AANU01124684///AANU01124693///AANU01124690///AANU01124691///XR_010743	-1.52
699691	LOC699691	hypothetical protein LOC699691	Mmu.15887	XR_010937///AANU01125179	-1.14
700636	LOC700636	similar to myosin, heavy polypeptide 11, smooth muscle	Mmu.8371	AANU01194507///XR_011622///AANU01194499///AANU01194500///AANU01194502///AANU01194501///AANU01194504///AANU01194503///AANU01194506///AANU01194505	-1.03
700646	LOC700646	hypothetical protein LOC700646	#N/A	AANU01275083///XM_001088992	-2.29
700914	LOC700914	similar to CG8580-PA, isoform A	Mmu.14773	AANU01244591///AANU01244590///AANU01244589///AANU01244588///AANU01244587///XM_001089230	-1.64
701115	LOC701115	similar to putative G protein coupled receptor	#N/A	AANU01297029///AANU01297036///AANU01297035///AANU01297034///AANU01297033///XM_001092703///AANU01297032///AANU01297031///AANU01297030///XM_001092588	-1.98
701522	LOC701522	similar to Transmembrane emp24 domain-containing protein 10 precursor (Transmembrane protein Tmp21) (21 kDa transmembrane trafficking protein) (p24delta) (S31III125) (S31I125) (Tmp-21-I)	Mmu.4465	AANU01199302///AANU01199303///AANU01199304///AANU01199305///XM_001089815///AANU01199301///AANU01199306	-1.745
701917	LOC701917	hypothetical protein LOC701917	Mmu.9727	XM_001094389///XM_001094508///XM_001094631///AANU01261993///XM_001094269	-1.285
702028	LOC702028	similar to D-2-hydroxyglutarate dehydrogenase	#N/A	AANU01125078///AANU01125077///XM_001094865///AANU01125076///AANU01125075	1.65
702097	LOC702097	similar to COP9 signalosome complex subunit 8 (Signalosome subunit 8) (SGN8) (JAB1-containing signalosome subunit 8) (COP9 homolog) (hCOP9)	Mmu.4403	AANU01246822///AANU01246821///AANU01246820///XM_001090380	-1.38
702719	LOC702719	hypothetical protein LOC702719	Mmu.11555	XM_001100016///AANU01188978///XM_001100104	-1.39
702840	LOC702840	hypothetical protein LOC702840	Mmu.13624	XM_001095439///AANU01261855///AANU01261856///AANU01261857	-0.486667
702896	LOC702896	similar to Proprotein convertase subtilisin/kexin type 7 precursor (Proprotein convertase PC7) (Subtilisin/kexin-like protease PC7) (Prohormone convertase PC7) (PC8) (hPC8) (Lymphoma proprotein convertase)	#N/A	XM_001091209///AANU01119310///AANU01119312///AANU01119311///AANU01119314///AANU01119306///AANU01119313///AANU01119307///AANU01119308///AANU01119315///AANU01119309	-1.03
703050	LOC703050	similar to 60S ribosomal protein L22 (Heparin-binding protein HBp15)	Mmu.2224	XM_001091585///XM_001091820///XM_001091945///XM_001091699///XM_001091475///XM_001090986///AANU01224481///AANU01224482	-1.42
703152	LOC703152	hypothetical protein LOC703152	Mmu.8003	AANU01288160///XR_011116	-1.135
703348	LOC703348	hypothetical protein LOC703348	Mmu.7978	AANU01199241///AANU01199242///AANU01199240///AANU01199235///AANU01199236///XR_012417///AANU01199237///AANU01199238///AANU01199239	-1.32
704195	LOC704195	similar to CG12765-PA	Mmu.15052	XM_001105106///AANU01242022	-1.35
704532	LOC704532	hypothetical protein LOC704532	Mmu.1244	AANU01293394///XM_001104265	-1.65
704544	LOC704544	similar to mbt domain containing 1	Mmu.7806	XR_012581///AANU01173432///AANU01173433///AANU01173435///AANU01173434///AANU01173437///AANU01173436	-1.27
704723	LOC704723	similar to Ras suppressor protein 1 (Rsu-1) (RSP-1)	Mmu.1453	XM_001093095///AANU01171297///AANU01171302///AANU01171301///AANU01171299///AANU01171300///AANU01171298	-1.735
705358	LOC705358	similar to PDZ and LIM domain 5 isoform a	Mmu.11535	AANU01269282///AANU01269281///XM_001103360///AANU01269280///XM_001102789///XM_001103447///XM_001103137///AANU01269283///AANU01269279///AANU01269284///AANU01269285///AANU01269286///XM_001103292	-1.54556
706003	LOC706003	hypothetical protein LOC706003	Mmu.9578	XR_011517///AANU01188968///AANU01188969///AANU01188966///AANU01188967///AANU01188965///AANU01188964	-2.29
706283	LOC706283	similar to upstream binding protein 1 (LBP-1a)	Mmu.2821	XM_001099731///AANU01277570///XM_001099636///AANU01277571///AANU01277572///AANU01277573///AANU01277574///AANU01277569	1.17
706393	LOC706393	hypothetical protein LOC706393	Mmu.2196	XM_001094272///AANU01110908///AANU01110907	-1.25
706743	LOC706743	hypothetical protein LOC706743	#N/A	XM_001099026///AANU01227667///AANU01227668///AANU01227669///AANU01227681///AANU01227660///AANU01227661///AANU01227662///AANU01227663///AANU01227664///AANU01227665///AANU01227666///AANU01227680///AANU01227678///AANU01227679///AANU01227658///AANU01227659///AANU01227656///AANU01227657///AANU01227654///AANU01227672///AANU01227655///AANU01227673///XM_001099133///AANU01227670///AANU01227653///AANU01227…	-1.05
706803	LOC706803	similar to C53D5.1a	Mmu.11663	AANU01219507///AANU01219508///XM_001099996///AANU01219509///XM_001099901///AANU01219510///AANU01219511///AANU01219512///AANU01219513///AANU01219514///XM_001100447	-1.19667
707353	LOC707353	hypothetical protein LOC707353	#N/A	AANU01109171///XM_001102235///XM_001102146	-1.0975
707739	LOC707739	similar to serine/threonine protein kinase MASK	Mmu.12485	AANU01115869///AANU01115873///AANU01115872///AANU01115871///XM_001096161///AANU01115870	-1.54167
707820	LOC707820	similar to WNK lysine deficient protein kinase 4	Mmu.17121	XR_011789///AANU01104056///AANU01104057///AANU01104055	-1.7
707883	LOC707883	similar to Splicing factor, arginine/serine-rich 2 (Splicing factor SC35) (SC-35) (Splicing component, 35 kDa)	Mmu.9884	XM_001106187///XM_001106051///XM_001105901///XM_001105831///AANU01180070	-2.0475
708171	LOC708171	similar to YTH domain family, member 3	Mmu.7271	AANU01106028///XR_011837///AANU01106029	-1.8
708500	LOC708500	similar to A-kinase anchor protein 1 isoform 1 precursor	Mmu.15578	XM_001105557///XM_001105701///AANU01173131///AANU01173132///XM_001105339///AANU01173130///XM_001105630///XM_001105420///XM_001105489	-1.34
708649	LOC708649	similar to leucine rich repeat containing 28	Mmu.13704	XM_001102074///AANU01176646///XM_001101795///AANU01176645///XM_001101987///AANU01176644///XM_001101886///AANU01176643///AANU01176642	-1.06
708721	LOC708721	similar to CG2747-PB, isoform B	Mmu.7194	AANU01292999///AANU01292997///AANU01292998///AANU01292995///AANU01292996///AANU01292993///AANU01292994///AANU01292992///AANU01293000///XR_013495	1.09
708740	LOC708740	similar to yippee-like 3	Mmu.13592	AANU01233370///XM_001108709///XM_001108759///XM_001108654	-1.23
708786	LOC708786	similar to unc-84 homolog A	Mmu.10032	XR_011935///AANU01169819///AANU01169817///AANU01169818///AANU01169816///AANU01169823///AANU01169822///AANU01169824///AANU01169821///AANU01169820	-1.17
708902	LOC708902	similar to atrophin-1 like protein	Mmu.12585	AANU01224700///AANU01224699///AANU01224698///AANU01224697///AANU01224704///AANU01224703///AANU01224702///AANU01224701///AANU01224692///AANU01224691///AANU01224690///XM_001097280///AANU01224696///AANU01224695///AANU01224694///AANU01224693///XM_001097697///AANU01224707///AANU01224708///AANU01224705///AANU01224706///AANU01224709///AANU01224683///AANU01224684///AANU01224685///AANU01224686///AANU01224…	1.68
708903	LOC708903	hypothetical protein LOC708903	#N/A	XM_001104571///AANU01100435	-1.24
709119	LOC709119	similar to uncharacterized protein family UPF0227 member RGD1359682	Mmu.17115	XR_011803///AANU01110990	-1.21
709486	LOC709486	similar to zinc finger protein 256	Mmu.7063	AANU01181261///XR_011701///AANU01181263///AANU01181262///AANU01181265///AANU01181264	-1.03
709861	LOC709861	similar to pyruvate dehydrogenase phosphatase regulatory subunit	Mmu.12810	AANU01177858///AANU01177859///AANU01177856///AANU01177857///XM_001108170///AANU01177860///AANU01177851///AANU01177855///AANU01177854///AANU01177853///AANU01177852	-1.02
710000	LOC710000	hypothetical protein LOC710000	#N/A	AANU01127588///AANU01127587///AANU01127586///AANU01127585///AANU01127584///AANU01127590///XM_001098563///AANU01127589	-1.15
710052	LOC710052	similar to isopentenyl-diphosphate delta isomerase	Mmu.1162	XM_001101073///AANU01170373///AANU01170374	-2.165
710132	LOC710132	similar to p53 target zinc finger protein isoform 1	Mmu.13485	AANU01300010///XM_001109218///AANU01300006///AANU01300005///AANU01300009///AANU01300008///AANU01300007	-1.145
710296	LOC710296	similar to ORM1-like 2	Mmu.13114	AANU01281078///AANU01281079///XM_001111852///XM_001111814///XM_001111880	-1.4275
710347	LOC710347	similar to protein tyrosine phosphatase, receptor type, J precursor	Mmu.13394	AANU01274270///AANU01274271///AANU01274272///AANU01274269///AANU01274267///AANU01274268///XR_012212	-1.01
710394	LOC710394	similar to RAS-like, family 11, member A	Mmu.12919	XM_001095327///AANU01098846	1.7
710413	LOC710413	similar to developmentally regulated protein TPO1	Mmu.1610	AANU01187832///AANU01187831///AANU01187830///XM_001109947///AANU01187835///AANU01187826///AANU01187836///AANU01187827///AANU01187833///AANU01187828///AANU01187834///AANU01187829	-1.99
710553	LOC710553	similar to UDP-galactose-4-epimerase	Mmu.15173	XM_001104169///XM_001104253///XM_001104086///AANU01188147///XM_001103826	-1.47
710786	LOC710786	similar to Protein C10orf6	#N/A	AANU01193516///AANU01193515///AANU01193514///XM_001108956///AANU01193513///AANU01193512///AANU01193511///XM_001108867	1.66
710841	LOC710841	similar to heterogeneous nuclear ribonucleoprotein L-like	Mmu.4006	XM_001109883///AANU01292906///AANU01292905///XM_001109971///XM_001109932	-1.62
710844	LOC710844	similar to CG13567-PB, isoform B	Mmu.16582	AANU01203712///XM_001106808///XM_001106738///AANU01203714///AANU01203713	1.93
710895	LOC710895	similar to tetratricopeptide repeat domain 14	Mmu.4810	XM_001099584///AANU01300099///AANU01300098	-1.08
710911	LOC710911	similar to Neudesin precursor (Neuron-derived neurotrophic factor) (Secreted protein of unknown function) (SPUF protein)	Mmu.15068	XM_001108201///AANU01285285///AANU01285283///AANU01285284	-1.08
711028	LOC711028	similar to small nuclear ribonucleoparticle-associated protein	Mmu.458	XM_001107712///XM_001107350///XM_001107410///XM_001107596///XM_001107163///XM_001107960///XM_001107284///XM_001108068///AANU01099478///AANU01099477///XM_001107037///XM_001107653///AANU01099479///AANU01099476///AANU01099475///AANU01099484///AANU01099485///AANU01099486///AANU01099487///XM_001107769///XM_001107904///XM_001108013///AANU01099480///AANU01099481///AANU01099482///XM_001107098///AANU01099…	-2.84824
711071	LOC711071	similar to SHC transforming protein 1 (SH2 domain protein C1) (Src homology 2 domain-containing transforming protein C1)	Mmu.6825	AANU01205991///AANU01205990///XR_012348	-1.05
711184	LOC711184	similar to C29E4.12	Mmu.11928	AANU01113936///AANU01113935///XM_001108610	-1.29
711300	LOC711300	similar to putative small membrane protein NID67	Mmu.6796	XR_012394///AANU01185250///AANU01185251	-1.19
711340	LOC711340	similar to organic solute transporter alpha	#N/A	AANU01278336///XM_001101135///AANU01278337///XM_001101047	-1.58
711401	LOC711401	similar to zinc finger protein 258	Mmu.13559///Mmu.4872	XM_001109140///AANU01100293///AANU01100292///AANU01100291///AANU01100290///AANU01100296///AANU01100295///AANU01100294///XM_001109303///XM_001109199///AANU01100288///AANU01100287///AANU01100289///XM_001108973///XM_001109087	-1.09
711559	LOC711559	similar to CG11342-PA	#N/A	AANU01281592///AANU01281591///XM_001110415	-1.27
711664	LOC711664	similar to Cytokine-like protein 1 precursor (Protein C17)	#N/A	AANU01232567///XM_001094538	-1.94
711716	LOC711716	similar to ubiquitin fusion degradation 1-like isoform B	Mmu.10143	XM_001104799///XM_001104725///AANU01210967///AANU01210966///AANU01210968	-1.48
711771	LOC711771	similar to Olfactory receptor 2AG1 (HT3)	#N/A	XM_001100626///AANU01215228	2.26
711848	LOC711848	similar to Methyl-CpG-binding domain protein 6 (Methyl-CpG-binding protein MBD6)	#N/A	AANU01280867///AANU01280866///AANU01280865///XM_001100706	1.58
711927	LOC711927	hypothetical protein LOC711927	Mmu.6711	AANU01113487///AANU01113488///XR_013014///AANU01113489	1.63
711948	LOC711948	similar to transcription factor RAM2	#N/A	AANU01289161///AANU01289160///XM_001100802	1.2
712088	LOC712088	similar to RAC/CDC42 exchange factor isoform 1	#N/A	AANU01280856///XM_001100987///AANU01280857	1.21
712115	LOC712115	similar to ADP-ribosylation factor guanine nucleotide factor 6 isoform a	Mmu.14062	AANU01169590///XM_001101005///AANU01169571///AANU01169580///AANU01169570///AANU01169582///AANU01169581///AANU01169584///AANU01169575///AANU01169583///AANU01169574///AANU01169586///AANU01169573///AANU01169585///AANU01169572///AANU01169588///AANU01169579///AANU01169587///AANU01169569///AANU01169578///AANU01169577///AANU01169589///AANU01169576	-1.67
712130	LOC712130	similar to SWI/SNF-related matrix-associated actin-dependent regulator of chromatin d1 isoform a	Mmu.15999	XM_001111089///XM_001111244///XM_001111275///AANU01281564///XM_001111021///AANU01281563///XM_001111128///XM_001111207///XM_001111057///XM_001110916///XM_001111166	-1.08
712525	LOC712525	similar to ATP-dependent RNA helicase DDX19A (DEAD box protein 19A) (DDX19-like protein)	Mmu.6609	AANU01177832///AANU01177830///AANU01177831///AANU01177828///XR_012642///AANU01177827///AANU01177829	-1.23
712845	LOC712845	hypothetical protein LOC712845	Mmu.9802	AANU01204500///XR_012827///AANU01204505///AANU01204503///AANU01204498///AANU01204504///AANU01204497///AANU01204501///AANU01204502///AANU01204499	-1.09
712921	LOC712921	similar to DNA primase large subunit, 58kDa	Mmu.12868	AANU01243132///AANU01243131///AANU01243141///AANU01243140///AANU01243143///XM_001110968///AANU01243142///AANU01243145///AANU01243144///AANU01243139///AANU01243147///AANU01243138///AANU01243146///AANU01243137///AANU01243136///AANU01243135///AANU01243134///AANU01243133	-1.86
713107	LOC713107	similar to bromodomain containing protein 3	Mmu.12166	AANU01299082///AANU01299083///XM_001099107///XM_001098494///XM_001098590///XM_001098901///XM_001098998///XM_001098795///XM_001098692	1.2
713186	LOC713186	similar to establishment of cohesion 1 homolog 2	#N/A	XM_001109626///AANU01121036	-0.14
713216	LOC713216	similar to minor histocompatibility antigen 13 isoform 3	Mmu.719	AANU01276131///AANU01276140///AANU01276132///AANU01276130///AANU01276139///AANU01276137///AANU01276138///AANU01276135///AANU01276136///AANU01276133///AANU01276134///XM_001110638///XM_001110677///XM_001110535	-1.05
713388	LOC713388	similar to splicing factor, arginine/serine-rich 7	Mmu.12375	AANU01292890///XM_001102729	-1.51333
713433	LOC713433	similar to fusion (involved in t(12;16) in malignant liposarcoma) isoform a	Mmu.2347	XM_001112596///XM_001112691///AANU01233217///XM_001112628///AANU01233218	-3.55857
713460	LOC713460	similar to Profilin-2 (Profilin II)	Mmu.4887	AANU01195838///XM_001102817	-1.71
713524	LOC713524	similar to inhibitor of kappa light polypeptide gene enhancer in B-cells, kinase complex-associated protein	Mmu.11304	AANU01201430///XM_001102913///AANU01201429///AANU01201426///AANU01201427///AANU01201428	-1.86667
713624	LOC713624	hypothetical protein LOC713624	#N/A	XM_001111333///XM_001111366///AANU01178269///AANU01178268	-2.41
713697	LOC713697	similar to CG5514-PB, isoform B	#N/A	AANU01232338///XM_001098928	-1.25
713855	LOC713855	similar to pleckstrin homology domain containing, family H (with MyTH4 domain) member 1	Mmu.6407	AANU01199809///AANU01199810///AANU01199805///AANU01199806///AANU01199807///AANU01199808///XR_012887///AANU01199804	-1.93
713883	LOC713883	similar to plasminogen activator inhibitor-1	#N/A	XM_001107586///XM_001107647///AANU01190532	-3.95
713965	LOC713965	similar to breast cancer anti-estrogen resistance 1	Mmu.6398	XR_012903///AANU01177958///AANU01177957///AANU01177956///AANU01177955	-1.46333
714107	LOC714107	similar to suppressor of actin 1	Mmu.11394	AANU01238927///XM_001114514///AANU01238929///AANU01238928	-1.33
714335	LOC714335	similar to M-phase phosphoprotein 6	Mmu.872	XM_001111939///AANU01178369///AANU01178368	-1.95
714371	LOC714371	similar to polypeptide N-acetylgalactosaminyltransferase 2	Mmu.11799	AANU01168992///AANU01168994///AANU01168993///AANU01168996///AANU01168995///AANU01168997///XM_001107497	-1.135
714562	LOC714562	similar to STAM binding protein	Mmu.363	AANU01257708///XM_001104395///AANU01257707///AANU01257706	-1.83
714627	LOC714627	similar to basic leucine zipper and W2 domains 2	Mmu.4082	AANU01288919///XM_001104484///AANU01288918///AANU01288921///AANU01288920	-2.01333
714828	LOC714828	similar to RAD51 homolog C isoform 1	Mmu.12568	AANU01173012///AANU01173007///AANU01173013///AANU01173008///AANU01173010///AANU01173009///XM_001104781///AANU01173011	-1.69
714985	LOC714985	similar to leucine-rich repeat neuronal 6A	#N/A	AANU01184795///AANU01184796///AANU01184794///XM_001105006	-1.18
715258	LOC715258	similar to Y45F10A.6b	Mmu.5058	XR_013163///AANU01103310///AANU01103311///AANU01103309///AANU01103316///AANU01103317///AANU01103312///AANU01103307///AANU01103313///AANU01103308///AANU01103314///AANU01103315	-1.26
715417	LOC715417	similar to uridine-cytidine kinase 1	Mmu.13311	XM_001105697///XM_001105768///XM_001105895///XM_001105825///AANU01299316	-1.3375
715651	LOC715651	similar to F-box only protein 11 isoform 1	Mmu.11211	AANU01292289///XM_001113669///XM_001113696///AANU01292290///AANU01292291///XM_001113723///AANU01292287///AANU01292288///AANU01292285///AANU01292286///AANU01292283///AANU01292284///AANU01292281///AANU01292282	-1.16
715701	LOC715701	similar to mutS homolog 6	#N/A	AANU01292291///XM_001113749///AANU01292292///AANU01292293	-2.4
715828	LOC715828	similar to WW domain-containing adapter with a coiled-coil region isoform 1	Mmu.4434	AANU01171984///AANU01171983///AANU01171982///AANU01171979///XM_001106227///AANU01171980///AANU01171981	-2.05
715892	LOC715892	similar to parvin, beta isoform b	#N/A	XM_001106339///AANU01293678	-1.38
716232	LOC716232	similar to ankyrin repeat domain 27 (VPS9 domain)	Mmu.15422	AANU01234531///AANU01234532///AANU01234533///AANU01234534///AANU01234528///AANU01234529///AANU01234527///AANU01234526///AANU01234525///AANU01234524///XM_001106852///AANU01234530	-1.33
716435	LOC716435	similar to T-cell immunomodulatory protein	Mmu.13904	AANU01109870///AANU01109869///AANU01109868///AANU01109859///AANU01109858///AANU01109857///AANU01109849///AANU01109848///AANU01109861///AANU01109852///AANU01109851///AANU01109860///XM_001114075///AANU01109863///AANU01109850///AANU01109862///AANU01109865///AANU01109856///AANU01109864///AANU01109855///AANU01109867///AANU01109854///AANU01109866///AANU01109853	-1.09
716453	LOC716453	similar to Protein C1orf43 (Hepatitis C virus NS5A-transactivated protein 4) (Protein NICE-3) (S863-3)	Mmu.1983	XM_001114147///XM_001114129///XM_001114104///XM_001114168///AANU01226222///AANU01226221///AANU01226220	-1.84
716527	LOC716527	similar to Flotillin-2 (Reggie-1) (REG-1)	#N/A	XM_001107301///AANU01205378	-1.28
716595	LOC716595	similar to mitogen-activated protein kinase kinase kinase kinase 4 isoform 2	Mmu.13214	AANU01203677///AANU01203676///AANU01203679///AANU01203678///XM_001107420///AANU01203673///AANU01203672///AANU01203675///AANU01203674///AANU01203680///AANU01203681///AANU01203682///AANU01203683	1.29625
716611	LOC716611	similar to lamina-associated polypeptide 1B	Mmu.6000	XR_014352///AANU01240666///AANU01240667///AANU01240668///AANU01240669///AANU01240665	-1.2575
716681	LOC716681	similar to calponin 1, basic, smooth muscle	Mmu.11412	AANU01122532///AANU01122531///AANU01122530///XM_001107545///AANU01122533	-2.08
717054	LOC717054	similar to nuclear receptor coactivator 5	Mmu.11019	AANU01259009///AANU01259008///AANU01259007///AANU01259006///AANU01259010///AANU01259005///AANU01259004///XM_001108239	-1.16
717100	LOC717100	similar to torsin family 3, member A	#N/A	XM_001115512///AANU01240597	-1.40333
717136	LOC717136	ProSAPiP1 protein	#N/A	XM_001115087///XM_001115070///AANU01275896	-1.02
717603	LOC717603	similar to SMG-7 homolog isoform 2	Mmu.12626	AANU01240872///AANU01240871///XM_001109289	1.75
717678	LOC717678	similar to syntaxin 8	#N/A	AANU01204801///AANU01204800///AANU01204829///AANU01204805///AANU01204828///AANU01204804///AANU01204803///AANU01204802///AANU01204798///AANU01204799///AANU01204824///AANU01204808///AANU01204825///AANU01204809///AANU01204826///AANU01204806///AANU01204827///AANU01204807///AANU01204820///AANU01204821///AANU01204822///AANU01204823///XM_001113412///AANU01204819///AANU01204818///AANU01204817///AANU01204…	-1.66
717710	LOC717710	similar to transportin 2 (importin 3, karyopherin beta 2b)	#N/A	AANU01214706///AANU01214707///AANU01214708///XM_001109480///AANU01214705	0.455
717867	LOC717867	similar to Epithelial membrane protein 3 (EMP-3) (YMP protein) (Hematopoietic neural membrane protein) (HNMP-1)	#N/A	AANU01182256///XM_001113524///AANU01182255///AANU01182254	-2
718621	LOC718621	similar to interferon stimulated exonuclease gene 20kDa-like 2	Mmu.15087	XM_001116730///XM_001116753///XM_001116742///XM_001116736///XM_001116748///AANU01239423	-1.86
718626	LOC718626	similar to leucine zipper protein 1	#N/A	XM_001111566///AANU01188223///AANU01188224///AANU01188221///AANU01188222///AANU01188227///AANU01188228///AANU01188225///AANU01188226	-1.99
719074	LOC719074	similar to Acyl-protein thioesterase 2 (Lysophospholipase II) (LPL-I)	#N/A	XM_001112696///AANU01188148///AANU01188147	0.1
719082	LOC719082	hypothetical protein LOC719082	Mmu.5630	AANU01110106///AANU01110105///AANU01110104///AANU01110103///AANU01110102///XR_014077///AANU01110101///AANU01110100///AANU01110099	-1.6775
719265	LOC719265	similar to Regulator of G-protein signaling 19 (RGS19) (G-alpha-interacting protein) (GAIP protein)	Mmu.2006	XM_001113240///AANU01093244///AANU01093245	-1.09
719551	LOC719551	similar to Yip1 interacting factor homolog B isoform 2	Mmu.4957	AANU01233948///AANU01233949///XR_014207	-1.38
719697	LOC719697	similar to Nuclear transcription factor Y subunit alpha (Nuclear transcription factor Y subunit A) (NF-YA) (CAAT-box DNA-binding protein subunit A)	Mmu.1933	XM_001117267///XM_001117254///XM_001117257///AANU01208609///AANU01208610///XM_001117262	-0.215
719949	LOC719949	similar to AT rich interactive domain 1A isoform a	Mmu.4671	XM_001114811///AANU01101121///AANU01101122///AANU01101125///AANU01101126///AANU01101123///AANU01101124///AANU01101129///AANU01101127///AANU01101128	-1.605
720206	LOC720206	similar to zinc finger protein 528	#N/A	AANU01181785///XM_001115354	-1.045
720272	LOC720272	similar to nitrilase 1	Mmu.11814	XM_001115539///AANU01239649	-1.16
720556	LOC720556	similar to Protein C20orf177	Mmu.5459	AANU01257998///XR_014469	-1.03
721397	LOC721397	similar to Low molecular weight phosphotyrosine protein phosphatase (LMW-PTP) (Low molecular weight cytosolic acid phosphatase) (Red cell acid phosphatase 1) (PTPase) (Adipocyte acid phosphatase)	Mmu.9878	XR_014613///AANU01116258	-1.74333
721564	LOC721564	similar to coatomer protein complex, subunit beta 2 (beta prime)	#N/A	XM_001117745///AANU01130317	-1.29
721807	LOC721807	similar to formin-like 1	Mmu.5363	AANU01261606///XR_014656	-1.08
721810	LOC721810	similar to minichromosome maintenance protein 3 associated protein	Mmu.17079	AANU01261604///AANU01261603///AANU01261606///AANU01261605///XM_001118009	-1.19
721882	LOC721882	similar to Cofilin-1 (Cofilin, non-muscle isoform) (18 kDa phosphoprotein) (p18)	Mmu.4381	AANU01213812///XM_001118077	-2.97
722121	LOC722121	similar to CG17286-PA	Mmu.12742	XM_001118314///AANU01096400///AANU01096401///AANU01096399///AANU01096402///AANU01096403///AANU01096404///AANU01096405///AANU01096406///AANU01096407	-1.156
722206	LOC722206	similar to Protein FAM38B	Mmu.5309	AANU01222289///AANU01222288///AANU01222290///AANU01222292///AANU01222287///AANU01222291///XR_014720///AANU01222293	-1.03
722271	LOC722271	similar to RNA binding motif protein 21	#N/A	AANU01214178///AANU01214179///XM_001118438	1.4
722505	LOC722505	similar to fumarylacetoacetate hydrolase domain containing 1 isoform 2	#N/A	XM_001118644///AANU01106490	-1.22
722539	LOC722539	hypothetical protein LOC722539	Mmu.5265	AANU01170626///AANU01170627///AANU01170628///AANU01170629///AANU01170624///XR_014768///AANU01170625	-1.18
722715	LOC722715	similar to Ada2b CG9638-PA, isoform A	Mmu.5248	XR_014789///AANU01232705///AANU01232704	1.18
722746	LOC722746	similar to Type-1 angiotensin II receptor-associated protein (AT1 receptor-associated protein)	Mmu.13779	AANU01225043///AANU01225044///AANU01225041///AANU01225042///XM_001118851	-1.44
696037	LY6E	lymphocyte antigen 6 complex, locus E	Mmu.13595	XM_001085272///XM_001085157	-1.55
702015	MAEA	macrophage erythroblast attacher	Mmu.12546	XM_001091821///XM_001092178///XM_001091587///XM_001091946///XM_001092058///XM_001091476///XM_001092299///XM_001091701	-1.33
719686	MAN1C1	mannosidase, alpha, class 1C, member 1	Mmu.10055	AANU01101247///AANU01101248///AANU01101249///AANU01101251///AANU01101252///XR_014258///AANU01101250	1.36
696875	MAP3K7IP2	mitogen-activated protein kinase kinase kinase 7 interacting protein 2	Mmu.12989	XM_001084664///XM_001084540	-1.46
711404	MAPRE1	microtubule-associated protein, RP/EB family, member 1	Mmu.9847	XM_001107004///XM_001106672///XM_001106799///XM_001106936///XM_001106871	1.06
701878	MAST2	microtubule associated serine/threonine kinase 2	#N/A	XM_001090160	1.55
714706	MBTPS1	membrane-bound transcription factor peptidase, site 1	#N/A	XM_001112150	-1.24
707539	MCL1	myeloid cell leukemia sequence 1 (BCL2-related)	Mmu.4052	XM_001102110///XM_001102283///XM_001102191///XM_001101929	-1.99
703389	MDN1	MDN1, midasin homolog	Mmu.13606	XM_001091687	-1.4
698134	MGMT	O-6-methylguanine-DNA methyltransferase	Mmu.11565	XM_001090019///XM_001089900///XM_001089785	-1.38
698138	MID1IP1	MID1 interacting protein 1 (gastrulation specific G12 homolog (zebrafish))	Mmu.2881	XM_001084331///XM_001084574///XM_001084815///XM_001084455///XM_001084694	-1.12
705511	MLL	myeloid/lymphoid or mixed-lineage leukemia (trithorax homolog, Drosophila)	Mmu.13546	XM_001093874	-1.03
697637	MORF4L2	similar to Mortality factor 4-like protein 2 (MORF-related gene X protein) (Transcription factor-like protein MRGX) (MSL3-2 protein)	Mmu.2652	XR_010534///AANU01252952	-2.8
704085	MPHOSPH9	M-phase phosphoprotein 9	#N/A	XM_001100654	-1.15
704973	MRPL38	mitochondrial ribosomal protein L38	Mmu.12248	XM_001101675///XM_001101855///XM_001101398	-1.958
709020	MTAP	methylthioadenosine phosphorylase	Mmu.1994	XM_001107077	-1.8
700922	MYOF	myoferlin	Mmu.12628	XM_001089235	-1.42
700638	NDUFA6	similar to NADH dehydrogenase [ubiquinone] 1 alpha subcomplex subunit 6 (NADH-ubiquinone oxidoreductase B14 subunit) (Complex I-B14) (CI-B14)	Mmu.8370	XR_009983///AANU01143332	-2.085
707606	NFE2L2	nuclear factor (erythroid-derived 2)-like 2	Mmu.966	XM_001096024	-1.62
696916	NISCH	similar to nischarin	Mmu.13172	XM_001085527///AANU01238234///AANU01238235///AANU01238232///AANU01238233	1.89
707873	NPAT	nuclear protein, ataxia-telangiectasia locus	Mmu.13449	XM_001104106///XM_001104186	-0.56
694120	NR6A1	nuclear receptor subfamily 6, group A, member 1	#N/A	XM_001082832	2.07
704593	NXT2	nuclear transport factor 2-like export factor 2	Mmu.4396	XM_001099053///XM_001098951	-1.606
693317	PAIP2	poly(A) binding protein interacting protein 2	Mmu.2927	XM_001082025///XM_001082151	-2.77
695099	PAPSS1	3'-phosphoadenosine 5'-phosphosulfate synthase 1	Mmu.1897	XM_001085840///XM_001085485///XM_001085607///XM_001085731	-2.08
703580	PCM1	pericentriolar material 1	Mmu.2646	XM_001097950///XM_001097855///XM_001098130///XM_001098040	-1.05429
694412	PEX10	peroxisomal biogenesis factor 10	Mmu.14194	XM_001083901///XM_001084130///XM_001084009	-1.07667
698996	PIK3R1	phosphoinositide-3-kinase, regulatory subunit 1 (alpha)	Mmu.12209	XM_001089768///XM_001088964///XM_001089303///XM_001089533///XM_001089655///XM_001089423///XM_001089077///XM_001089883	-1.04
719232	PIM1	pim-1 oncogene	Mmu.12201	XM_001113117	1.63
705109	PJA2	praja ring finger 2	Mmu.4122	XM_001099953///XM_001100134///XM_001100047	-0.381667
705354	PLEKHG1	pleckstrin homology domain containing, family G (with RhoGef domain) member 1	#N/A	XM_001098617	-1.05
697901	POLR3E	polymerase (RNA) III (DNA directed) polypeptide E	Mmu.14698	XM_001086444	-1.11
707546	POLR3H	polymerase (RNA) III (DNA directed) polypeptide H (22.9kD)	Mmu.14623	XM_001105542///XM_001105470///XM_001105258///XM_001105400///XM_001105322	-1.25
712859	POP7	processing of precursor 7, ribonuclease P/MRP subunit (S. cerevisiae)	#N/A	XM_001105052	-1.4
696751	POT1	POT1 protection of telomeres 1 homolog (S. pombe)	Mmu.2886	XM_001087820///XM_001087702	-2.072
697064	PPCS	phosphopantothenoylcysteine synthetase	Mmu.12390	XM_001087174///XM_001087053	-1.05
697669	PPIH	peptidylprolyl isomerase H (cyclophilin H)	Mmu.17244	XM_001087648	1.46
706486	PRDX6	peroxiredoxin 6	Mmu.4290	XM_001101473	-1.5
704208	PROM2	prominin 2	#N/A	XM_001095857	-1.18
698770	PSEN2	presenilin 2	Mmu.14650	XM_001087264	-1.31667
712193	PSMB2	proteasome (prosome, macropain) subunit, beta type, 2	Mmu.17104	XM_001109541///XM_001109596	-1.08
715314	PSMF1	proteasome (prosome, macropain) inhibitor subunit 1 (PI31)	Mmu.16099	XM_001112582///XM_001112759///XM_001112678///XM_001112734///XM_001112708	-1.035
703430	PTBP1	polypyrimidine tract binding protein 1	Mmu.12185	XM_001092088///XM_001092330///XM_001092214	-2.265
697081	PTCD3	Pentatricopeptide repeat domain 3	Mmu.14163	XM_001091372	-1.15
699791	PTK7	PTK7 protein tyrosine kinase 7	Mmu.14571	XM_001088241	-1.86
713104	PTPMT1	protein tyrosine phosphatase, mitochondrial 1	Mmu.3980///Mmu.49	XM_001105481///AANU01274337///AANU01274338///XM_001105550///XM_001105264	-1.09
714954	PTPRD	protein tyrosine phosphatase, receptor type, D	Mmu.15662	XM_001111669///XM_001112074///XM_001112180///XM_001111744///XM_001111822///XM_001111928///XM_001112040///XM_001112221///XM_001112111///XM_001111857///XM_001111889///XM_001111966///XM_001112005///XM_001112144	-1.36
701160	PTPRF	protein tyrosine phosphatase, receptor type, F	Mmu.4302	XM_001095521	-2.115
574274	PTPRS	protein tyrosine phosphatase, receptor type, S	Mmu.3734	AY369839///XM_001083499	-1.23
698884	RAB11FIP1	RAB11 family interacting protein 1 (class I)	Mmu.16223	XM_001089664	-1.21
697712	RAB5A	RAB5A, member RAS oncogene family	Mmu.13421	XM_001088608///XM_001088500	-1.05
711328	RAD23B	RAD23 homolog B (S. cerevisiae)	Mmu.2223	XM_001108933///XM_001108891///XM_001109044///XM_001108988///XM_001109100	-0.793333
695401	RBM7	RNA binding motif protein 7	Mmu.2919	XM_001088040///XM_001087792	-1.27
696800	RCN1	reticulocalbin 1	Mmu.984	XM_001085402	-1.43
698878	RFX7	regulatory factor X, 7	Mmu.12825	XM_001090581///XM_001090465	1.26
694915	RICTOR	RPTOR independent companion of MTOR, complex 2	Mmu.4864	XM_001083564	0.395
718844	RPS11	ribosomal protein S11	Mmu.14745	XM_001115152///DQ147973///XM_001115123	-1.97
703989	RTTN	rotatin	#N/A	XM_001095442	-1.11
696038	SEPHS1	selenophosphate synthetase 1	#N/A	XM_001086299///XM_001086188	-1.19
700797	SERBP1	SERPINE1 mRNA binding protein 1	Mmu.2649	XM_001095071///XM_001094846///XM_001094476///XM_001094963///XM_001094597	-1.14
707962	SERPINA9	serpin peptidase inhibitor, clade A (alpha-1 antiproteinase, antitrypsin), member 9	#N/A	XM_001096396	1.87
707121	SERPINE2	serpin peptidase inhibitor, clade E (nexin, plasminogen activator inhibitor type 1), member 2	Mmu.12495	XM_001108980///XM_001109093///XM_001109037///XM_001108884///XM_001109147	-2.04833
716904	SESN2	sestrin 2	Mmu.3066	XM_001113030	0.255
697773	SF3B1	splicing factor 3b, subunit 1, 155kDa	Mmu.2577	XM_001086317	-1.72
717401	SFRS4	splicing factor, arginine/serine-rich 4	Mmu.3927	XM_001113540///XM_001113510///XM_001113369///XM_001113479	-1.43
714957	SH3GL1	SH3-domain GRB2-like 1	Mmu.11614	XM_001101957	-1.2
700469	SIGMAR1	sigma non-opioid intracellular receptor 1	Mmu.15671	XM_001095551///XM_001096077///XM_001095973///XM_001095863///XM_001095321	-1.20333
700617	SKP2	S-phase kinase-associated protein 2 (p45)	Mmu.12005	XM_001093834	-2.035
722154	SLC2A5	solute carrier family 2 (facilitated glucose/fructose transporter), member 5	Mmu.11703	XM_001118341	-1.4
711587	SLC35A2	solute carrier family 35 (UDP-galactose transporter), member A2	Mmu.15271	XM_001102901///XM_001102986///XM_001102802///XM_001102546///XM_001103068///XM_001102449	0.355833
718090	SLC39A7	solute carrier family 39 (zinc transporter), member 7	Mmu.11568	XM_001115925///XM_001115914///AJ421778	-1.35
697581	SMAD2	SMAD family member 2	Mmu.2352	XM_001086377///XM_001086616///XM_001086488	1.5
709375	SMYD2	SET and MYND domain containing 2	#N/A	XM_001106482	-1.11
708225	SNAP23	similar to synaptosomal-associated protein 23 isoform SNAP23B	Mmu.4359	AANU01297306///AANU01297305///XM_001104837///XM_001105155///AANU01297303///AANU01297304	-1.70333
705184	SNRNP200	small nuclear ribonucleoprotein 200kDa (U5)	Mmu.4862	XM_001098299///XM_001098192	-1.77
696632	SNX14	sorting nexin 14	Mmu.11680	XM_001087460///XM_001087824///XM_001088185///XM_001087949///XM_001088299///XM_001087707///XM_001087579///XM_001088075	-1.02
698897	SNX5	sorting nexin 5	Mmu.4209	XM_001087384	-1.416
704930	SPP1	secreted phosphoprotein 1	Mmu.225	XM_001093307	-2.9
693818	SSR1	signal sequence receptor, alpha	Mmu.1167	XM_001083265///XM_001083628///XM_001083515///XM_001083838///XM_001083396///XM_001083953///XM_001083730///XM_001083038	-1.8
706518	SSR3	signal sequence receptor, gamma (translocon-associated protein gamma)	Mmu.992	XM_001104823///XM_001104520	-2.05333
706614	SSRP1	structure specific recognition protein 1	Mmu.4565	XM_001103334	-1.8
574128	STAT3	signal transducer and activator of transcription	Mmu.2929	AF227560///XM_001109505	-1.345
710782	STC1	stanniocalcin 1	Mmu.14619	XM_001106526///XM_001106462	-1.14
702715	STK16	serine/threonine kinase 16	Mmu.11845	XM_001101843///XM_001101757///XM_001101942///XM_001101664	-1.285
693692	STOX2	storkhead box 2	#N/A	XM_001082148	-1.36
717135	TAF12	TAF12 RNA polymerase II, TATA box binding protein (TBP)-associated factor, 20kDa	Mmu.12255	XM_001113189///XM_001113155	-1.51
707777	TAOK2	TAO kinase 2	Mmu.15338	XM_001106253///XM_001106511///XM_001106317///XM_001106385	2.1
713860	TARDBP	TAR DNA binding protein	Mmu.1975	XM_001102660	-2.89
701368	TFAM	transcription factor A, mitochondrial	Mmu.12325	XM_001097554///XM_001097656	-1.8
702288	TIAM1	T-cell lymphoma invasion and metastasis 1	#N/A	XM_001098107	1.25
696298	TLN1	talin 1	Mmu.12277	XM_001084941	-1.05
706700	TMEM39B	transmembrane protein 39B	Mmu.15163	XM_001101474///XM_001101194///XM_001101281///XM_001101373///XM_001101109	-1.02
713177	TRAPPC10	trafficking protein particle complex 10	Mmu.208	XM_001103950	-1.20667
713814	TRIM22	tripartite motif-containing 22	Mmu.1893	XM_001110920///XM_001111026///EU124697///NM_001113359	-2.59667
704512	TRO	trophinin	Mmu.14113	XM_001092862	-1.33571
697739	TSPAN17	tetraspanin 17	Mmu.128	XM_001085739///XM_001085953	-1.22
702201	TUBGCP2	tubulin, gamma complex associated protein 2	Mmu.14456	XM_001093066///XM_001092953	-1.08
705462	TUFM	Tu translation elongation factor, mitochondrial	Mmu.9674	XM_001103438///XM_001103284///XM_001103519	1.56
700592	UBE2S	ubiquitin-conjugating enzyme E2S	Mmu.12200	XM_001087564	-1.89
706555	USP11	ubiquitin specific peptidase 11	Mmu.1892	XM_001093287///XM_001092719///XM_001093504///XM_001093174	-1.45
706403	USP16	ubiquitin specific peptidase 16	Mmu.11564	XM_001102423///XM_001102149///XM_001102331///XM_001102518///XM_001102237	-1.5
716923	USP25	ubiquitin specific peptidase 25	Mmu.13623	XM_001107973	-0.406667
706930	USP4	similar to Ubiquitin carboxyl-terminal hydrolase 4 (Ubiquitin thioesterase 4) (Ubiquitin-specific-processing protease 4) (Deubiquitinating enzyme 4) (Ubiquitous nuclear protein homolog)	Mmu.7449	XR_013652///AANU01238537///AANU01238538///AANU01238535///AANU01238536///AANU01238539///AANU01238540///AANU01238541///AANU01238533///AANU01238542///AANU01238534///AANU01238543///AANU01238544	-1.32
703559	USP42	ubiquitin specific peptidase 42	Mmu.1886	XM_001090104	-1.08
699498	UTRN	utrophin	Mmu.8521	AANU01207561///AANU01207560///XR_010548///AANU01207559///AANU01207537///AANU01207538///AANU01207539///AANU01207533///AANU01207551///AANU01207534///AANU01207552///AANU01207553///AANU01207535///AANU01207554///AANU01207536///AANU01207555///AANU01207556///AANU01207530///AANU01207557///AANU01207531///AANU01207558///AANU01207532///AANU01207550///AANU01207548///AANU01207549///AANU01207565///AANU01207528…	-1.53667
713227	VAV2	vav 2 guanine nucleotide exchange factor	Mmu.15703	XM_001099207///XM_001099413///XM_001099316	1.55
714312	VCL	vinculin	Mmu.1506	XM_001103990	-2.36667
574284	VLDLR	very low density lipoprotein receptor	Mmu.3796	AY466855///DQ147963///NM_001032907	-1.6275
706172	WSB1	WD repeat and SOCS box-containing 1	Mmu.1366	XM_001105419///XM_001104669///XM_001105338///XM_001105132///XM_001105038///XM_001105488///XM_001104887	-1.60857
707555	ZAP70	zeta-chain (TCR) associated protein kinase 70kDa	Mmu.15840	XM_001101570///XM_001101293///XM_001101385	1.12
702278	ZBTB11	zinc finger protein ZNF-U69274	Mmu.9907	XR_011969///AANU01279629///AANU01279628///AANU01279630	1.84
696501	ZC3H18	zinc finger CCCH-type containing 18	Mmu.15291	XM_001088839///XM_001088503///XM_001088612	-1.08
708761	ZMYND11	zinc finger, MYND domain containing 11	Mmu.590	XM_001099668///XM_001099868///XM_001100057///XM_001099966///XM_001099762	-1.26667
702214	ZNF142	zinc finger protein 142	#N/A	XM_001090487	-1.04
711905	ZNF225	zinc finger protein 225	Mmu.15406	XM_001108376///XM_001108496///XM_001108548	-1.534
694698	ZNF26	zinc finger protein 26	Mmu.13350	XM_001084143///XM_001084374///XM_001084497///XM_001084255	-1.19
700899	ZNF268	zinc finger protein 268	Mmu.8333	AANU01217818///AANU01217817///XR_010796///AANU01217819///AANU01217820	-1.49
693808	ZNF423	zinc finger protein 423	#N/A	XM_001082507///XM_001082640	-1.72
693665	ZNF429	zinc finger protein 429	#N/A	XM_001082377	-1.07
697855	ZNF800	zinc finger protein 800	Mmu.12294	XM_001089516///XM_001089288///XM_001089409	-1.08

## Sheet: SMAD2-E2FF
Gene ID	Gene Symbol	Gene Name	UnigeneID	Gene Bank Accession	q value
716857	LOC716857	similar to ubiquitin specific protease 32	Mmu.512	AANU01172689///AANU01172688///AANU01172687///AANU01172693///AANU01172694///AANU01172695///AANU01172696///AANU01172690///XR_013482///AANU01172691///AANU01172692	1.28
706204	MAP4K5	mitogen-activated protein kinase kinase kinase kinase 5	#N/A	XM_001100509///XM_001100409	-1.06
709832	ORMDL1	ORM1-like 1 (S. cerevisiae)	Mmu.12783	XM_001107746///XM_001107507///XM_001107565///XM_001107626///XM_001107447///XM_001107686	-1.65625
717406	CAT	catalase	Mmu.4200	XM_001115579///XM_001115625	-1.28333
698092	CNKSR3	CNKSR family member 3	Mmu.12065	XM_001091023///XM_001091141///XM_001091622///XM_001090904	-2.10667
574385	CTNNA1	catenin (cadherin-associated protein), alpha 1, 102kDa	Mmu.3720	AY369797///XM_001113555	-1.7275
677694	DDX5	DEAD (Asp-Glu-Ala-Asp) box polypeptide 5	Mmu.16502	XM_001109860///AY680455	-2.13
720821	DEAF1	deformed epidermal autoregulatory factor 1	Mmu.12520	XM_001116691	-1.08
710692	FHL1	four and a half LIM domains 1	Mmu.12731	XM_001102629///XM_001102989///XM_001102360///XM_001103069///XM_001102904///XM_001103233///XM_001102451///XM_001102168///XM_001102262///XM_001102722///XM_001102549///XM_001102805///XM_001103156	-1.462
704679	KIAA1737	KIAA1737	Mmu.13038	XM_001101241///XM_001101159///XM_001100975///XM_001101340///XM_001101069	-1.11
709861	LOC709861	similar to pyruvate dehydrogenase phosphatase regulatory subunit	Mmu.12810	AANU01177858///AANU01177859///AANU01177856///AANU01177857///XM_001108170///AANU01177860///AANU01177851///AANU01177855///AANU01177854///AANU01177853///AANU01177852	-1.02
712130	LOC712130	similar to SWI/SNF-related matrix-associated actin-dependent regulator of chromatin d1 isoform a	Mmu.15999	XM_001111089///XM_001111244///XM_001111275///AANU01281564///XM_001111021///AANU01281563///XM_001111128///XM_001111207///XM_001111057///XM_001110916///XM_001111166	-1.08
713965	LOC713965	similar to breast cancer anti-estrogen resistance 1	Mmu.6398	XR_012903///AANU01177958///AANU01177957///AANU01177956///AANU01177955	-1.46333
717054	LOC717054	similar to nuclear receptor coactivator 5	Mmu.11019	AANU01259009///AANU01259008///AANU01259007///AANU01259006///AANU01259010///AANU01259005///AANU01259004///XM_001108239	-1.16
719074	LOC719074	similar to Acyl-protein thioesterase 2 (Lysophospholipase II) (LPL-I)	#N/A	XM_001112696///AANU01188148///AANU01188147	0.1
714706	MBTPS1	membrane-bound transcription factor peptidase, site 1	#N/A	XM_001112150	-1.24
711328	RAD23B	RAD23 homolog B (S. cerevisiae)	Mmu.2223	XM_001108933///XM_001108891///XM_001109044///XM_001108988///XM_001109100	-0.793333
716904	SESN2	sestrin 2	Mmu.3066	XM_001113030	0.255
706930	USP4	similar to Ubiquitin carboxyl-terminal hydrolase 4 (Ubiquitin thioesterase 4) (Ubiquitin-specific-processing protease 4) (Deubiquitinating enzyme 4) (Ubiquitous nuclear protein homolog)	Mmu.7449	XR_013652///AANU01238537///AANU01238538///AANU01238535///AANU01238536///AANU01238539///AANU01238540///AANU01238541///AANU01238533///AANU01238542///AANU01238534///AANU01238543///AANU01238544	-1.32
697747	AKT1	v-akt murine thymoma viral oncogene homolog 1	Mmu.1599	XM_001085746///XM_001085495///XM_001085265///XM_001085623///XM_001085152	1.7
714624	EXOSC7	exosome component 7	Mmu.6305	AANU01238961///AANU01238960///AANU01238962///XR_013017	1.3
694289	GNAS	GNAS complex locus	Mmu.4448	XM_001083345///XM_001084136///XM_001083687///XM_001083221///XM_001083466///XM_001083581///XM_001083906	-1.31385
706925	KPNA3	karyopherin alpha 3	Mmu.3228	AANU01097683///AANU01097682///AANU01097681///AANU01097676///AANU01097680///XR_013001///AANU01097677///AANU01097678///AANU01097679	-1.44
703120	LOC703120	similar to ribosomal protein L30	Mmu.4271	AANU01254784///XM_001093852///XM_001093965///XM_001094073	-1.35
703934	LOC703934	similar to thyroid hormone receptor interactor 10	#N/A	AANU01180927///XM_001092276	-1.02
709676	LOC709676	similar to lipidosin	Mmu.9535	AANU01184843///AANU01184842///AANU01184837///XR_013329///AANU01184841///AANU01184839///AANU01184840///AANU01184838	-1.09
709722	LOC709722	similar to phosphofurin acidic cluster sorting protein 2	Mmu.7031	AANU01197366///AANU01197357///AANU01197367///AANU01197358///AANU01197362///AANU01197363///XR_012083///AANU01197364///AANU01197365///AANU01197360///AANU01197361///AANU01197359	-1.03
713917	LOC713917	similar to neuronal guanine nucleotide exchange factor	Mmu.4419	AANU01247032///AANU01247033///AANU01247036///AANU01247037///AANU01247034///AANU01247035///XM_001114604///AANU01247038///AANU01247039///AANU01247040	-1.22
716066	LOC716066	similar to growth arrest-specific 6	Mmu.9618	AANU01122484///AANU01122483///AANU01122488///AANU01122487///XR_013342///AANU01122486///AANU01122485	-1.08
717371	LOC717371	similar to vacuolar protein sorting 26 homolog A isoform 1	Mmu.239	AANU01283439///AANU01283441///AANU01283442///AANU01283443///XM_001108781///AANU01283440	-1.68
711962	RBM34	RNA binding motif protein 34	Mmu.12653	XM_001102111///XM_001102020	-1.54333
697420	SLC45A3	similar to prostein	Mmu.15058	AANU01242243///AANU01242245///AANU01242244///XM_001092519///AANU01242246///XM_001092757///XM_001092637	-1.04
709188	ABCD3	ATP-binding cassette, sub-family D, member 3	Mmu.247	AANU01219593///AANU01219592///AANU01219595///AANU01219594///XR_012834///AANU01219591///AANU01219590///AANU01219589	-1.29
704132	AGPAT4	1-acylglycerol-3-phosphate O-acyltransferase 4	Mmu.13202	XM_001100131///XM_001100222///XM_001099947	-1.14
713235	ARS2	arsenate resistance protein ARS2	Mmu.14896	AANU01190499///XM_001106640///AANU01190500///XM_001106698///XM_001106388	-1.33
697221	BAP1	BRCA1 associated protein-1 (ubiquitin carboxy-terminal hydrolase)	#N/A	XM_001089173	-1.03
702255	C11H12orf10	chromosome 12 open reading frame 10 ortholog	Mmu.14503	XM_001104094///XM_001103833///XM_001103748	-1.75
695557	CDH6	cadherin 6, type 2	Mmu.16418	XM_001084546///XM_001084306///XM_001084907///XM_001084791///XM_001084071///XM_001084670///XM_001084427	-1.10286
698697	CHN1	chimerin (chimaerin) 1	Mmu.88	XM_001093553///XM_001092066///XM_001092532///XM_001093000///XM_001092881///XM_001092309	1.6975
701842	CIB1	calcium and integrin binding 1 (calmyrin)	#N/A	XM_001096008	-1.11
699593	CLPP	ClpP caseinolytic peptidase, ATP-dependent, proteolytic subunit homolog (E. coli)	Mmu.13859	XM_001087805	-1.09
718501	CNOT2	CCR4-NOT transcription complex, subunit 2	Mmu.11414	XM_001117431///XM_001117430///XM_001117427///XM_001117400	-1.37
695191	COMMD6	COMM domain containing 6	Mmu.2345	XM_001085114///XM_001085345	-1.7375
714150	CPT2	carnitine palmitoyltransferase 2	#N/A	XM_001112489	0.145
696733	CRKRS	Cdc2-related kinase, arginine/serine-rich	#N/A	XM_001088594///XM_001088486	-0.026
693759	DENND3	DENN/MADD domain containing 3	Mmu.4084	XM_001082457	1.96
707762	DHCR7	7-dehydrocholesterol reductase	Mmu.15814	XM_001099101///XM_001099313///XM_001099202	-1.7
693305	DNAJB6	DnaJ (Hsp40) homolog, subfamily B, member 6	Mmu.4092	XM_001082390///XM_001082651///XM_001082013///XM_001082264///XM_001082515///XM_001082134	-1.845
706065	EFHA1	EF-hand domain family, member A1	Mmu.2225	XM_001089388	-2.37
710150	EIF2S1	eukaryotic translation initiation factor 2, subunit 1 alpha, 35kDa	Mmu.2790	XM_001105924///XM_001106000///XM_001105852	-1.13
710623	ERGIC1	endoplasmic reticulum-golgi intermediate compartment (ERGIC) 1	Mmu.12388	XM_001099287	1.42
697346	FHOD1	formin homology 2 domain containing 1	Mmu.13037	XM_001089059///XM_001088717	1.98
711838	GABRA5	gamma-aminobutyric acid (GABA) A receptor, alpha 5	Mmu.13791	XM_001109231///XM_001109173	-1.15
713306	GATM	glycine amidinotransferase (L-arginine:glycine amidinotransferase)	Mmu.4177	XM_001111486///XM_001111604///XM_001111522///XM_001111561	-1.02
700421	GGA2	ADP-ribosylation factor binding protein 2	Mmu.8403	AANU01212807///AANU01212806///AANU01212805///AANU01212804///AANU01212803///AANU01212796///AANU01212801///AANU01212802///AANU01212798///AANU01212797///AANU01212800///XR_010730///AANU01212799	-1.6
697870	GRAMD2	GRAM domain containing 2	#N/A	XM_001091654	1.3
714285	GTF2H4	general transcription factor IIH, polypeptide 4, 52kDa	Mmu.10863	AB128049///NM_001047142///XM_001109466	-1.35
696338	GTF3C3	general transcription factor IIIC, polypeptide 3, 102kDa	Mmu.15920	XM_001087070///XM_001087192///XM_001087541	-1.415
693786	HIPK3	homeodomain interacting protein kinase 3	Mmu.15760	XM_001083238///XM_001083121///XM_001083362	-1.02
719266	HMOX1	heme oxygenase (decycling) 1	Mmu.10024	XM_001113241	-1.56
694760	HNRNPH3	heterogeneous nuclear ribonucleoprotein H3 (2H9)	Mmu.2024	XM_001084922///XM_001085863///XM_001084090///XM_001085275///XM_001085159///XM_001084690///XM_001084327///XM_001085969///XM_001085503///XM_001084209///XM_001085035///XM_001085631///XM_001084450///XM_001084811///XM_001085387///XM_001083865///XM_001083975///XM_001085752///XM_001084568	-1.77
696214	IGFBP2	insulin-like growth factor binding protein 2, 36kDa	Mmu.10509	XM_001087071	-3.25
693896	IKIP	IKK interacting protein	#N/A	XM_001084373///XM_001084253	-1.16
722320	INCENP	inner centromere protein antigens 135/155kDa	#N/A	XM_001118481	-1.33
718580	JAG1	jagged 1	Mmu.16088	XM_001116216	-1.36
708336	KAL1	Kallmann syndrome 1 protein	Mmu.7250	AANU01236860///AANU01236861///AANU01236862///AANU01236858///AANU01236867///AANU01236859///AANU01236856///AANU01236857///AANU01236863///AANU01236864///AANU01236865///AANU01236866///XR_010826	-1.02
707443	KCTD10	potassium channel tetramerisation domain containing 10	Mmu.12323	XM_001105406///XM_001105027///XM_001105476	1.07
698453	KIF18A	kinesin family member 18A	#N/A	XM_001089262///XM_001089154	-1.07
694906	LOC694906	similar to fidgetin-like 1	#N/A	AANU01110154///XM_001083559	-1.4575
696765	LOC696765	similar to APG12 autophagy 12-like	Mmu.1142	XR_010348///AANU01185964	-1.6975
697097	LOC697097	similar to muscleblind-like 2 isoform 1	Mmu.406	XM_001087680///AANU01262272///XM_001087441///AANU01262271///XM_001088050///XM_001087559///XM_001087925///AANU01262278///AANU01262277///XM_001087800///AANU01262274///AANU01262273///AANU01262276///AANU01262275	-1.11
697177	LOC697177	similar to CG9643-PA	Mmu.8899	XR_010266///AANU01194961///AANU01194960	-1.21
697656	LOC697656	hypothetical protein LOC697656	Mmu.4900	XM_001086209///AANU01185855///AANU01185854///AANU01185853///AANU01185851///AANU01185852///AANU01185850	-1.23
697794	LOC697794	similar to monogenic, audiogenic seizure susceptibility 1	Mmu.8807	AANU01187250///AANU01187251///AANU01187252///AANU01187270///AANU01187271///AANU01187272///AANU01187257///AANU01187258///AANU01187259///AANU01187253///AANU01187254///AANU01187255///AANU01187256///AANU01187262///AANU01187263///XR_010355///AANU01187260///AANU01187261///AANU01187249///AANU01187248///AANU01187247///AANU01187246///AANU01187268///AANU01187269///AANU01187266///AANU01187267///AANU01187264…	-1.4
700866	LOC700866	hypothetical protein LOC700866	Mmu.11863	AANU01272624///AANU01272626///AANU01272625///XM_001095678///XM_001095892	-1.05
700867	LOC700867	similar to odd Oz/ten-m homolog 3	Mmu.10870	AANU01273850///AANU01273851///XM_001091645///XM_001091761///AANU01273830///AANU01273832///AANU01273831///AANU01273834///AANU01273833///AANU01273836///AANU01273835///AANU01273838///AANU01273837///AANU01273839///AANU01273841///AANU01273840///AANU01273848///AANU01273849///AANU01273829///AANU01273846///XM_001091531///AANU01273828///AANU01273847///XM_001091418///AANU01273844///AANU01273845///AANU01273…	-1.288
701759	LOC701759	similar to Transcription factor 7-like 2 (HMG box transcription factor 4) (T-cell-specific transcription factor 4) (TCF-4) (hTCF-4)	Mmu.14587	AANU01194304///AANU01194303///AANU01194302///AANU01194301///AANU01194295///AANU01194296///AANU01194293///AANU01194294///AANU01194299///AANU01194297///AANU01194298///AANU01194300///XM_001090054	-1.06
701880	LOC701880	hypothetical protein LOC701880	Mmu.13067	XM_001090162///AANU01093467///AANU01093466///AANU01093465	-1.06
701978	LOC701978	similar to rcd1 (required for cell differentiation) homolog 1 (S. pombe) (predicted)	Mmu.8182	XR_010956///AANU01247914///AANU01247913///AANU01247912	-1.11
702573	LOC702573	similar to CG2943-PA	#N/A	XM_001091586///XM_001091700///AANU01188575///AANU01188576	-0.3
702868	LOC702868	similar to c-src tyrosine kinase	Mmu.9689	AANU01184546///AANU01184547///AANU01184545///XM_001101521///XM_001101430///XM_001101609///XM_001101706	1.35
704711	LOC704711	similar to eomesodermin	Mmu.12285	XM_001093085///AANU01277228///AANU01277229	-1.64
704716	LOC704716	similar to villin 2	Mmu.4324	XM_001093089///AANU01245738///AANU01245737///AANU01245739///AANU01245735///AANU01245736	-2.3
707293	LOC707293	similar to myosin light chain 2a	#N/A	XM_001095719///AANU01218823	-1.3
708563	LOC708563	similar to CG14483-PA	Mmu.12204	XM_001097045///AANU01096166	-1.51
709214	LOC709214	hypothetical protein LOC709214	Mmu.3220	XM_001106049///AANU01173072	-2.04
709423	LOC709423	similar to zinc finger, CCHC domain containing 10	Mmu.11834	AANU01297755///XM_001106325///XM_001106454///AANU01297759///AANU01297758///AANU01297757///AANU01297756///XM_001106202///XM_001106397	-1.455
709931	LOC709931	similar to trophinin associated protein (tastin)	#N/A	XM_001109203///AANU01281649	-1.15
710784	LOC710784	similar to Kruppel-like factor 6	Mmu.1724	XM_001102983///XM_001102443///AANU01170513///XM_001102541///XM_001102895///XM_001102622///XM_001102798	-1.7525
711436	LOC711436	similar to Alpha- and gamma-adaptin-binding protein p34	Mmu.12872	AANU01096823///AANU01096824///AANU01096825///AANU01096826///XM_001111371///AANU01096822	-1.32
711628	LOC711628	similar to COMM domain containing 7	Mmu.9994	AANU01276258///AANU01276259///AANU01276256///AANU01276257///AANU01276261///AANU01276262///XR_013448///AANU01276260	-1.07
711735	LOC711735	similar to ankyrin repeat domain 13 family, member D	#N/A	AANU01205445///AANU01205446///AANU01205443///AANU01205444///XM_001111286	-1.08
711792	LOC711792	similar to progesterone receptor membrane component 1	Mmu.2318	AANU01095958///XM_001100639	-2.43
712482	LOC712482	hypothetical protein LOC712482	Mmu.6616	XR_014137///AANU01247152	-1.03
712713	LOC712713	similar to RNA binding motif protein 22	Mmu.4422	XM_001108809///XM_001108861///AANU01185256///AANU01185257	-0.19
713069	LOC713069	similar to BRI3-binding protein	Mmu.9597	AANU01217259///AANU01217257///AANU01217258///AANU01217255///AANU01217256///AANU01217254///XR_012746	-1.18333
713572	LOC713572	similar to Polyadenylate-binding protein 2 (Poly(A)-binding protein 2) (PolyA binding protein II) (PABII) (Polyadenylate-binding nuclear protein 1) (Nuclear poly(A)-binding protein 1)	Mmu.857	AANU01225428///AANU01225427///AANU01225429///XM_001107287///AANU01225433///AANU01225432///AANU01225431///AANU01225430///XM_001107039	-1.31
714408	LOC714408	similar to AF4/FMR2 family, member 3 isoform 2	#N/A	AANU01203814///AANU01203820///AANU01203815///AANU01203821///AANU01203812///AANU01203822///AANU01203804///AANU01203813///AANU01203823///AANU01203810///AANU01203824///AANU01203811///AANU01203825///XM_001104149///AANU01203809///AANU01203819///AANU01203806///AANU01203818///AANU01203805///AANU01203817///AANU01203808///AANU01203807///AANU01203816	-1.11
714885	LOC714885	hypothetical protein LOC714885	Mmu.14016	AANU01260280///XM_001104855///AANU01260279///AANU01260278	-1.02
715994	LOC715994	similar to solute carrier family 39 (zinc transporter), member 1	Mmu.2147	XM_001112490///XM_001112459///XM_001112320///AANU01226264///AANU01226265///XM_001112426///XM_001112361///XM_001112391	-1.41
715997	LOC715997	similar to CD164 sialomucin-like 2	#N/A	AANU01101031///XM_001111204	1.48
716260	LOC716260	similar to mitogen-activated protein kinase organizer 1	#N/A	XM_001108218///AANU01214701///AANU01214702	-1.16
716771	LOC716771	similar to claudin 3	Mmu.11696	AANU01190912///XM_001112442	-1.01
718073	LOC718073	similar to chromosome 17 open reading frame 27	#N/A	AANU01217903///AANU01217904///AANU01217905///AANU01217906///AANU01217900///AANU01217901///AANU01217902///XM_001110315	-1.1
718408	LOC718408	similar to 78 kDa glucose-regulated protein precursor (GRP 78) (Immunoglobulin heavy chain-binding protein) (BiP) (Endoplasmic reticulum lumenal Ca(2+)-binding protein grp78)	Mmu.10683	AANU01126896///XR_013904	-1.14
718513	LOC718513	similar to insulin induced gene 1 isoform 2	Mmu.983	XM_001111307///AANU01114881///AANU01114882	-1.11
719416	LOC719416	similar to Ser/Thr-rich protein T10 in DGCR region	#N/A	AANU01210911///AANU01210906///AANU01210907///AANU01210904///AANU01210905///AANU01210902///AANU01210903///AANU01210901///XM_001113606///AANU01210910///AANU01210908///AANU01210909	-1.11
719980	LOC719980	similar to glycosyltransferase 25 domain containing 1	#N/A	AANU01094595///AANU01094596///XM_001114885///AANU01094598///AANU01094597	1.1
721900	LOC721900	similar to 40S ribosomal protein S7 (S8)	Mmu.17373	AANU01234666///XM_001118095	-2.35
722050	LOC722050	similar to 1,2-dihydroxy-3-keto-5-methylthiopentene dioxygenase	Mmu.13104	XM_001118248///AANU01116415///AANU01116413///AANU01116414	-1.46
722623	LOC722623	similar to TAF3 RNA polymerase II, TATA box binding protein (TBP)-associated factor	#N/A	AANU01170743///AANU01170744///AANU01170745///AANU01170746///XM_001118746///AANU01170740///AANU01170741///AANU01170739///AANU01170742///AANU01170747///AANU01170748///AANU01170749	1.55
694885	MAWBP	MAWD binding protein	#N/A	AANU01191689///AANU01191687///AANU01191688///AANU01191685///AANU01191686///AANU01191690///XM_001086075	-1.32
704094	MCEE	methylmalonyl CoA epimerase	#N/A	XM_001102303///XM_001102209	-1.52
708956	MEF2A	myocyte enhancer factor 2A	Mmu.4164	XM_001103060///XM_001102979///XM_001103453///XM_001102793///XM_001103299///XM_001103222///XM_001103368///XM_001103145///XM_001102710///XM_001103540///XM_001102890///XM_001102535	-1.04
698478	MMP2	matrix metallopeptidase 2 (gelatinase A, 72kDa gelatinase, 72kDa type IV collagenase)	Mmu.1027	XM_001087696///XM_001087939///XM_001087814///XM_001087335	-1.5
704226	MPPE1	metallophosphoesterase 1	Mmu.1901	XM_001095654///XM_001095440///XM_001095328///XM_001095213///XM_001095099///XM_001095557	-1.03
698483	MRPL2	mitochondrial ribosomal protein L2	#N/A	XM_001093038	-0.256
714386	NBEA	neurobeachin	Mmu.6339	AANU01098458///AANU01098459///XR_012784///AANU01098455///AANU01098454///AANU01098457///AANU01098456///AANU01098470///AANU01098471///AANU01098472///AANU01098473///AANU01098474///AANU01098475///AANU01098476///AANU01098477///AANU01098478///AANU01098479///AANU01098469///AANU01098468///AANU01098467///AANU01098466///AANU01098465///AANU01098481///AANU01098464///AANU01098482///AANU01098463///AANU01098462…	-1.02
705799	NOL8	nucleolar protein 8	Mmu.647	XM_001102406///XM_001102679///XM_001102593///XM_001102499	-1.1
699881	NPC2	Niemann-Pick disease, type C2	Mmu.1168	XM_001094066	-1.09
718231	NUMA1	nuclear mitotic apparatus protein 1	Mmu.12126	XM_001114047///XM_001114092///XM_001113979///XM_001113956///XM_001114003///XM_001114209///XM_001114189///XM_001113933///XM_001114174///XM_001114154///XM_001114231///XM_001114255///XM_001114111///XM_001114136///XM_001114069	-1.09
705837	OIP5	Opa interacting protein 5	#N/A	XM_001100229	-1.2
694187	PCGF2	polycomb group ring finger 2	Mmu.17122	XM_001083817///XM_001083705///XM_001083603	1.43
703173	PDGFB	platelet-derived growth factor beta polypeptide (simian sarcoma viral (v-sis) oncogene homolog)	Mmu.13134	XM_001097395	-1.11
709716	PDIA4	protein disulfide isomerase-associated 4	Mmu.12088	XR_012082///AANU01114505///AANU01114503///AANU01114504///AANU01114501///AANU01114502	-1.8
702392	PEX1	peroxisomal biogenesis factor 1	Mmu.13262	XM_001101055///XM_001100851	-1.16
697309	PTD004	GTP-binding protein PTD004	Mmu.4184	AANU01250241///AANU01250231///AANU01250240///XM_001088145///AANU01250230///AANU01250233///XM_001088468///AANU01250232///AANU01250235///AANU01250234///AANU01250236///XM_001087906///AANU01250237///AANU01250238///AANU01250239///XM_001088030///XM_001087782///XM_001088260///XM_001088356	-3.031
716615	RABL2B	RAB, member of RAS oncogene family-like 2B	Mmu.10551	XM_001113283///XM_001113404///DQ148034///XM_001113372	-1.28667
693346	RNF38	ring finger protein 38	Mmu.214	XM_001082059	0.32
706735	ROGDI	rogdi homolog (Drosophila)	Mmu.11066	XM_001098809	-1.05
705854	RRP12	ribosomal RNA processing 12 homolog (S. cerevisiae)	Mmu.16161	XM_001102356///XM_001102543///XM_001102447	-1.02
714239	SCML1	sex comb on midleg-like 1 (Drosophila)	Mmu.17357	XM_001104472///NM_001114112///XM_001104620///XM_001104546///XM_001104695///EU370786	-1.06
699810	SDHB	succinate dehydrogenase complex, subunit B, iron sulfur (Ip)	Mmu.13523	XM_001088018///XM_001088349	-1.4
702698	SFRS11	splicing factor, arginine/serine-rich 11	Mmu.4867	XM_001098069///XM_001098280///XM_001098373	-1.03
695436	SFRS12IP1	SFRS12-interacting protein 1	Mmu.14139	XM_001083850	1.78
716067	SMARCA4	SWI/SNF-related matrix-associated actin-dependent regulator of chromatin a4	Mmu.6084	AANU01122634///AANU01122621///AANU01122635///AANU01122622///AANU01122623///AANU01122632///AANU01122633///AANU01122624///AANU01122630///AANU01122631///AANU01122620///AANU01122629///AANU01122626///AANU01122625///AANU01122628///XR_013343///AANU01122627	-1.65
702710	SP1	Sp1 transcription factor	Mmu.3203	XM_001104877///XM_001104803///XM_001104948	-1.07
699901	SP3	Sp3 transcription factor	Mmu.2186	XM_001088331	-0.296667
696034	STAU2	staufen, RNA binding protein, homolog 2 (Drosophila)	Mmu.16220	XM_001084562///XM_001085032///XM_001084321///XM_001085382///XM_001085268///XM_001084443///XM_001084686///XM_001085154///XM_001084917	-1.38909
717730	STK4	serine/threonine kinase 4	#N/A	XM_001109527///DP000043///NM_001168677	-1.07
694811	STX16	syntaxin 16	Mmu.14294	XM_001084489///XM_001084730///XM_001084615	-1.51833
695267	SVIL	supervillin	#N/A	XM_001083894	-1.22
700942	TANK	TRAF family member-associated NFKB activator	Mmu.12249	XM_001095852///XM_001095739///XM_001095192///XM_001095961///XM_001095539	-1.165
695814	TCF7L2	transcription factor 7-like 2 (T-cell specific, HMG-box)	Mmu.12234	XM_001084466	-1.44
705321	THY1	Thy-1 cell surface antigen	Mmu.1976	XM_001105696///U93310///XM_001105894///XM_001105824///XM_001105767///NM_001042638	-1.815
700413	THYN1	thymocyte nuclear protein 1	Mmu.2531	XM_001088767	-1.69
706619	TLE4	transducin-like enhancer of split 4 (E(sp1) homolog, Drosophila)	Mmu.11127	XM_001102678///XM_001102405///XM_001102498///XM_001103112///XM_001102860///XM_001102311///XM_001102218///XM_001103194///XM_001102951///XM_001102592///XM_001102766///XM_001103029	-1.06462
696672	USP28	ubiquitin specific peptidase 28	#N/A	XM_001085291	-1.2
714342	VARS	valyl-tRNA synthetase	#N/A	XM_001109564///XM_001109895///AB128049	-1.42
694685	VAV3	vav 3 guanine nucleotide exchange factor	Mmu.10566	DQ147972///XM_001083213///XM_001083337	-1.16
705464	WWP2	WW domain containing E3 ubiquitin protein ligase 2	Mmu.1932	XM_001101869///XM_001101967///XM_001101592	1.31
707975	XRCC6	X-ray repair complementing defective repair in Chinese hamster cells 6	Mmu.4101	XM_001105684	-2.82
699068	YAF2	YY1 associated factor 2	#N/A	XM_001090066///XM_001090294	-1.1025
704759	ZMYM5	zinc finger, MYM-type 5	Mmu.13629	XM_001087557	-1.1
715925	ZNF148	zinc finger protein 148	Mmu.1191	XM_001113984///XM_001114032///XM_001114095///XM_001114052///XM_001114073	0.41
706357	ZZZ3	zinc finger, ZZ-type containing 3	Mmu.15136	XM_001103400///XM_001103569///XM_001103485	-1.18
